# Supplementary material for: Identification of blood-feeding sources in Panstrongylus, Psammolestes, Rhodnius and Triatoma using amplicon-based next-generation sequencing
Source: Parasit Vectors. 2020 Aug 31;13:434. doi: 10.1186/s13071-020-04310-z (PMC7457505; doi:10.1186/s13071-020-04310-z)
Supplement: Supplementary file 1 — Additional file 1: Table S1. Complete dataset of the 42 triatomines used in this study. This dataset contains ID code, triatomine species, qPCR result, DTU information obtained through conventional PCR, geographical information (region and town), and correlating information for the insect (ecotope and sex). [file 13071_2020_4310_MOESM1_ESM.xlsx]

## Sheet: Hoja1
ID	Triatomine species	T.cruzi (qPCR)	DTU	TcI	Department	Town	Ecotope	Sex
Ps172	Psammolestes arthuri	Negative			Casanare	Paz de Ariporo	Sylvatic	Male
Ps309		Positive	TcI	Dom	Casanare	Maní	Sylvatic	Female
Ps381		Positive	TcI	Dom-Sylv	Casanare	Támara	Sylvatic	Male
Ps403		Positive	TcI	Dom-Sylv	Casanare	Monterrey	Sylvatic	Female
Ps411		Positive	Mixed	Dom-Sylv	Casanare	Monterrey	Domestic	Female
Ps428		Negative			Casanare	Monterrey	Sylvatic	Undetermined
T114	Rhodnius prolixus	Positive	--	--	Arauca	Saravena	Domestic	Undetermined
T118		Positive	TcI	Sylv	Arauca	Arauca	Domestic	Undetermined
T149		Negative			Casanare	Támara	Domestic	Male
T155		Positive	TcI	Dom	Casanare	Támara	Domestic	Female
T156		Negative			Casanare	Támara	Domestic	Female
T157		Positive	Mixed	--	Casanare	Támara	Domestic	Female
T160		Negative			Casanare	Agualinda	Domestic	Female
T161		Positive	TcI	Sylv	Casanare	Agualinda	Domestic	Female
T168		Negative			Casanare	Agualinda	Domestic	Female
T22		Positive	--	--	Magdalena	Sierra Nevada de Santa Marta	Peridomestic	Undetermined
T29		Positive	TcI	--	Magdalena	Sierra Nevada de Santa Marta	Peridomestic	Undetermined
T319		Positive	TcI	Dom-Sylv	Arauca	Fortul	Domestic	Male
T32		Positive	--	--	Magdalena	Sierra Nevada de Santa Marta	Peridomestic	Undetermined
T329		Positive	TcI	Sylv	Arauca	Puerto Rondón	Domestic	Female
T48		Positive	--	--	Magdalena	Sierra Nevada de Santa Marta	Peridomestic	Undetermined
T13	Rhodnius pallescens	Positive	TcI	--	Bolívar	Mompox	Sylvatic	Undetermined
T14		Positive	TcI	--	Bolívar	Mompox	Sylvatic	Undetermined
T15		Positive	--	--	Bolívar	Mompox	Sylvatic	Undetermined
T76		Positive	TcI	--	Santander	Bucaramanga	Domestic	Undetermined
T77		Positive	TcI	Dom	Santander	Lebrija	Sylvatic	Female
T8		Positive	TcI	Dom	Bolívar	Mompox	Sylvatic	Undetermined
T9		Positive	TcI	Dom	Bolívar	Mompox	Sylvatic	Undetermined
T201	Panstrongylus geniculatus	Positive	TcI	Dom	Meta	--	--	Undetermined
T211		Positive	Mixed	Sylv	Meta	--	--	Undetermined
T217		Negative			Meta	--	--	Undetermined
T222		Positive	TcI	Dom-Sylv	Meta	--	--	Undetermined
T247		Positive	Mixed	Sylv	Casanare	Paz de Ariporo	Domestic	Female
T315		Positive	TcI	--	Casanare	Paz de Ariporo	Domestic	Female
T317		Positive	Mixed	Dom	Casanare	Paz de Ariporo	Domestic	Female
T466		Positive	TcI	Dom	Boyacá	--	--	--
T348	Triatoma maculata	Positive	--	--	Guajira	--	Sylvatic	--
T349		Positive	TcI	--	Guajira	--	Domestic	--
T407		Positive	TcII-TcVI		Casanare	Paz de Ariporo	Domestic	Male
T478	Triatoma venosa	Positive	TcI	--	Boyacá	Garagoa	--	--
T490		Positive	TcI	Dom	Boyacá	Garagoa	--	--
T492		Positive	TcI	--	Boyacá	Pachavita	--	--
