# Supplementary material for: Identification of blood-feeding sources in Panstrongylus, Psammolestes, Rhodnius and Triatoma using amplicon-based next-generation sequencing
Source: Parasit Vectors. 2020 Aug 31;13:434. doi: 10.1186/s13071-020-04310-z (PMC7457505; doi:10.1186/s13071-020-04310-z)
Supplement: Supplementary file 2 — Additional file 2: Alignment S1. FASTA file with the 543 vertebrate species used as reference in this study. [file 13071_2020_4310_MOESM2_ESM.fasta]

>LT883171.1 Trachemys venusta partial 12S rRNA gene, specimen voucher IGUN_01101
GCTTAGCCCTAAACCTAGATATTTATATACAAAAATATCCGCCAGAGAATTACGAGCAAAAACGCTTAAA
ACTCTAAGGACTTGGCGGTGCCTCAAACCCACCTAGAGGAGCCTGTTCTATAATCGATAACCCACGATCC
ACCTCACCATCTCTTGCCAACCAGTCTATATACCACCGTCGCCAGCCTACCCTATGAAGGGTATAAAAGT
AGGCAAGACAATATAAACCATTAACAAGTCAGGTCAAGGTGTAGCCAATTGAGATGGAAGAAATGGGCTA
CATTTTCTATACTAGAAATAACACTCACGGAAAGGAACCATGAAACAGTCCCGCAAGTAGGATTTAGCAG
TAAACTGGGAACAGAGAGCCCAATTTAAACCGGTCCTGAGGTGCGC

>LT883172.1 Trachemys venusta partial 12S rRNA gene, specimen voucher IGUN_01102
GCTTAGCCCTAAACCTAGATATTTATATACAAAAATATCCGCCAGAGAATTACGAGCAAAAACGCTTAAA
ACTCTAAGGACTTGGCGGTGCCTCAAACCCACCTAGAGGAGCCTGTTCTATAATCGATAACCCACGATCC
ACCTCACCATCTCTTGCCAACCAGTCTATATACCACCGTCGCCAGCCTACCCTATGAAGGGTATAAAAGT
AGGCAAGACAATATAAACCATTAACAAGTCAGGTCAAGGTGTAGCCAATTGAGATGGAAGAAATGGGCTA
CATTTTCTATACTAGAAATAACACTCACGGAAAGGAACCATGAAACAGTCCCGCAAGTAGGATTTAGCAG
TAAACTGGGAACAGAGAGCCCAATTTAAACCGGTCCTGAGGTGCGC

>LT883173.1 Trachemys venusta partial 12S rRNA gene, specimen voucher IGUN_01103
GCTTAGCCCTAAACCTAGATATTTATATACAAAAATATCCGCCAGAGAATTACGAGCAAAAACGCTTAAA
ACTCTAAGGACTTGGCGGTGCCTCAAACCCACCTAGAGGAGCCTGTTCTATAATCGATAACCCACGATCC
ACCTCACCATCTCTTGCCAACCAGTCTATATACCACCGTCGCCAGCCTACCCTATGAAGGGTATAAAAGT
AGGCAAGACAATATAAACCATTAACAAGTCAGGTCAAGGTGTAGCCAATTGAGATGGAAGAAATGGGCTA
CATTTTCTATACTAGAAATAACACTCACGGAAAGGAACCATGAAACAGTCCCGCAAGTAGGATTTAGCAG
TAAACTGGGAACAGAGAGCCCAATTTAAACCGGTCCTGAGGTGCGC

>LT883174.1 Trachemys venusta partial 12S rRNA gene, specimen voucher IGUN_01104
GCTTAGCCCTAAACCTAGATATTTATATACAAAAATATCCGCCAGAGAATTACGAGCAAAAACGCTTAAA
ACTCTAAGGACTTGGCGGTGCCTCAAACCCACCTAGAGGAGCCTGTTCTATAATCGATAACCCACGATCC
ACCTCACCATCTCTTGCCAACCAGTCTATATACCACCGTCGCCAGCCTACCCTATGAAGGGTATAAAAGT
AGGCAAGACAATATAAACCATTAACAAGTCAGGTCAAGGTGTAGCCAATTGAGATGGAAGAAATGGGCTA
CATTTTCTATACTAGAAATAACACTCACGGAAAGGAACCATGAAACAGTCCCGCAAGTAGGATTTAGCAG
TAAACTGGGAACAGAGAGCCCAATTTAAACCGGTCCTGAGGTGCGC

>LT883175.1 Trachemys venusta partial 12S rRNA gene, specimen voucher IGUN_01105
GCTTAGCCCTAAACCTAGATATTTATATACAAAAATATCCGCCAGAGAATTACGAGCAAAAACGCTTAAA
ACTCTAAGGACTTGGCGGTGCCTCAAACCCACCTAGAGGAGCCTGTTCTATAATCGATAACCCACGATCC
ACCTCACCATCTCTTGCCAACCAGTCTATATACCACCGTCGCCAGCCTACCCTATGAAGGGTATAAAAGT
AGGCAAGACAATATAAACCATTAACAAGTCAGGTCAAGGTGTAGCCAATTGAGATGGAAGAAATGGGCTA
CATTTTCTATACTAGAAATAACACTCACGGAAAGGAACCATGAAACAGTCCCGCAAGTAGGATTTAGCAG
TAAACTGGGAACAGAGAGCCCAATTTAAACCGGTCCTGAGGTGCGC

>LT883176.1 Trachemys venusta partial 12S rRNA gene, specimen voucher IGUN_01106
TTAGCCCTAAACCTAGATATTTATATACAAAAATATCCGCCAGAGAATTACGAGCAAAAACGCTTAAAAC
TCTAAGGACTTGGCGGTGCCTCAAACCCACCTAGAGGAGCCTGTTCTATAATCGATAACCCACGATCCAC
CTCACCATCTCTTGCCAACCAGTCTATATACCACCGTCGCCAGCCTACCCTATGAAGGGTATAAAAGTAG
GCAAGACAATATAAACCATTAACAAGTCAGGTCAAGGTGTAGCCAATTGAGATGGAAGAAATGGGCTACA
TTTTCTATACTAGAAATAACACTCACGGAAAGGAACCATGAAACAGTCCCGCAAGTAGGATTTAGCAGTA
AACTGGGAACAGAGAGCCCAATTTAAACCGGTCCTGAGGTGCGC

>LT883177.1 Trachemys venusta partial 12S rRNA gene, specimen voucher IGUN_01107
TTAGCCCTAAACCTAGATATTTATATACAAAAATATCCGCCAGAGAATTACGAGCAAAAACGCTTAAAAC
TCTAAGGACTTGGCGGTGCCTCAAACCCACCTAGAGGAGCCTGTTCTATAATCGATAACCCACGATCCAC
CTCACCATCTCTTGCCAACCAGTCTATATACCACCGTCGCCAGCCTACCCTATGAAGGGTATAAAAGTAG
GCAAGACAATATAAACCATTAACAAGTCAGGTCAAGGTGTAGCCAATTGAGATGGAAGAAATGGGCTACA
TTTTCTATACTAGAAATAACACTCACGGAAAGGAACCATGAAACAGTCCCGCAAGTAGGATTTAGCAGTA
AACTGGGAACAGAGAGCCCAATTTAAACCGGTCCTGAGGTGCGC

>LT883178.1 Trachemys venusta partial 12S rRNA gene, specimen voucher IGUN_01108
TTAGCCCTAAACCTAGATATTTATATACAAAAATATCCGCCAGAGAATTACGAGCAAAAACGCTTAAAAC
TCTAAGGACTTGGCGGTGCCTCAAACCCACCTAGAGGAGCCTGTTCTATAATCGATAACCCACGATCCAC
CTCACCATCTCTTGCCAACCAGTCTATATACCACCGTCGCCAGCCTACCCTATGAAGGGTATAAAAGTAG
GCAAGACAATATAAACCATTAACAAGTCAGGTCAAGGTGTAGCCAATTGAGATGGAAGAAATGGGCTACA
TTTTCTATACTAGAAATAACACTCACGGAAAGGAACCATGAAACAGTCCCGCAAGTAGGATTTAGCAGTA
AACTGGGAACAGAGAGCCCAATTTAAACCGGTCCTGAGGTGCGC

>LT883179.1 Trachemys venusta partial 12S rRNA gene, specimen voucher IGUN_01109
TTAGCCCTAAACCTAGATATTTATATACAAAAATATCCGCCAGAGAATTACGAGCAAAAACGCTTAAAAC
TCTAAGGACTTGGCGGTGCCTCAAACCCACCTAGAGGAGCCTGTTCTATAATCGATAACCCACGATCCAC
CTCACCATCTCTTGCCAACCAGTCTATATACCACCGTCGCCAGCCTACCCTATGAAGGGTATAAAAGTAG
GCAAGACAATATAAACCATTAACAAGTCAGGTCAAGGTGTAGCCAATTGAGATGGAAGAAATGGGCTACA
TTTTCTATACTAGAAATAACACTCACGGAAAGGAACCATGAAACAGTCCCGCAAGTAGGATTTAGCAGTA
AACTGGGAACAGAGAGCCCAATTTAAACCGGTCCTGAGGTGCGC

>LT883180.1 Trachemys venusta partial 12S rRNA gene, specimen voucher IGUN_01110
TTAGCCCTAAACCTAGATATTTATATACAAAAATATCCGCCAGAGAATTACGAGCAAAAACGCTTAAAAC
TCTAAGGACTTGGCGGTGCCTCAAACCCACCTAGAGGAGCCTGTTCTATAATCGATAACCCACGATCCAC
CTCACCATCTCTTGCCAACCAGTCTATATACCACCGTCGCCAGCCTACCCTATGAAGGGTATAAAAGTAG
GCAAGACAATATAAACCATTAACAAGTCAGGTCAAGGTGTAGCCAATTGAGATGGAAGAAATGGGCTACA
TTTTCTATACTAGAAATAACACTCACGGAAAGGAACCATGAAACAGTCCCGCAAGTAGGATTTAGCAGTA
AACTGGGAACAGAGAGCCCAATTTAAACCGGTCCTGAGGTGCGC

>LT883181.1 Trachemys venusta partial 12S rRNA gene, specimen voucher IGUN_01111
TTAGCCCTAAACCTAGATATTTATATACAAAAATATCCGCCAGAGAATTACGAGCAAAAACGCTTAAAAC
TCTAAGGACTTGGCGGTGCCTCAAACCCACCTAGAGGAGCCTGTTCTATAATCGATAACCCACGATCCAC
CTCACCATCTCTTGCCAACCAGTCTATATACCACCGTCGCCAGCCTACCCTATGAAGGGTATAAAAGTAG
GCAAGACAATATAAACCATTAACAAGTCAGGTCAAGGTGTAGCCAATTGAGATGGAAGAAATGGGCTACA
TTTTCTATACTAGAAATAACACTCACGGAAAGGAACCATGAAACAGTCCCGCAAGTAGGATTTAGCAGTA
AACTGGGAACAGAGAGCCCAATTTAAACCGGTCCTGAGGTGCGC

>LT883182.1 Trachemys venusta partial 12S rRNA gene, specimen voucher IGUN_01112
TTAGCCCTAAACCTAGATATTTATATACAAAAATATCCGCCAGAGAATTACGAGCAAAAACGCTTAAAAC
TCTAAGGACTTGGCGGTGCCTCAAACCCACCTAGAGGAGCCTGTTCTATAATCGATAACCCACGATCCAC
CTCACCATCTCTTGCCAACCAGTCTATATACCACCGTCGCCAGCCTACCCTATGAAGGGTATAAAAGTAG
GCAAGACAATATAAACCATTAACAAGTCAGGTCAAGGTGTAGCCAATTGAGATGGAAGAAATGGGCTACA
TTTTCTATACTAGAAATAACACTCACGGAAAGGAACCATGAAACAGTCCCGCAAGTAGGATTTAGCAGTA
AACTGGGAACAGAGAGCCCAATTTAAACCGGTCCTGAGGTGCGC

>LT599483.1 Chelonoidis carbonarius partial mitochondrial genome, specimen voucher MTD-T 5138
TGTTATTGTAGCTTACAACTAAAGCATGGCACTGAAGTTGCTAAGATGGGTAACCACATACCCCAAAAAC
ACAAAGACTTGGTCCTAACCTTACTGTTACTTTTTGCTAAACTTACACATGCAAGTATCAGCATACCAGT
GAAAACACCCCAACAATCCCACCAGACAAAAGGAGTTGATATCAGGCACACCACGATAGCCCAAGACATC
TAGCCTCCTGCCACACCCCCAAGGGAACCCCCAGCAGTGACAAAAATTAAGCAAATAAGCGCAAGCTTGA
CTTAGCTATAGCAAAGAGGGTTGGTCAATCTTGTGCCAGCCACCGCGGCTATACAAGAAACCCAAACCAA
CAGAAAACCGGCGTAAAATGTGACTAAAACAACTATCCAAAAAATTAAGAATAACCCTGTATTCAGCTGT
CATACGCAAAAGCACACGGCCACCCAACATGAAAATAACCTTAATTATAACAGAACTATTCGAACTCACG
ATCGCTAAGACACAAACTGGGATTAGATACCCCACTATGCTTAGCCCCAAACCTAGATATTTAACATACA
AAAATATCCGCCAGAGAACTACGAGCAAACGCTTAAAACTCTAAGGACTTGGCGGTGCCTTAAACCCCCC
TAGAGGAGCCTGTTCTATAATCGATAATCCACGATCCACCTCACCATCTCTTGCCAATACCGTCTATATA
CCACCGTCACCAGCCTACCCTATGAAGGACATAAAAGTAGGCAAAATAGCCAACAACAGCTAATAAGTCA
GGTCAAGGTGTAACTAACTGAGATGGAAGAAATGGGCTACATTTTCTAAACTAGAAATAACATCACAGAA
AAAACCATGAAACAGGTTCCATAAGCAGGATTTAGCAGTAAATAGGAACCAGAATGCCTAATTTAAGCCG
GATTCAAGGCACGCACACACCGCCCGTCACCCTCCTCAAATCTTCAACACCTATTCTATTAATAAAACCA
TGACAAACAAACAGATGAGGCAAGTCGTAACAAGGTAAGTATACCGGAAGGTGTACTTGGAACATTCAAA
ATATAGCTTAAATTAAAGCATTCAGCTTACACCTGAAAAATGTCCCCTAAACAAGACTATTCTGAGCAAC
AACCTAGCCCAACTAACTAACACAAGTACAACAAACAAAATTATCCTTCCAAAAACAATCAAAACATTCT
CACCATCCCAGTATAGGAGATAGAAAAGATAAGTTGAAGCAATAAAGACAGTACCGCAAGGGAAAGATGA
AAAACAATGAAATATTAACCCCGCCCCAAAAAGCAAAGATTAACCCTTATACCTTTTGCATCATGGTTTA
GCAAGTATATCCAAGCAAAGAGACCTGAAGTCTGAACCCCCGAAACTAAGTGAGCTACTTAAAGGCAACC
CCATCGGGCTAAATCCGTCTCTGTGGCAAAAGAGTGGAAAGACCTATAAGTAGAAGTGAAAAGCCTAACG
AACTTAGTGATAGCTGGTTGCCCAATAAGAGAATTTAAGTTCGACCTTAAACCTTCTATAAAAACATCTC
AAAGTGCAAAAGAAAAGTTTAAGATTTACTCAACCGAGGTACAGCCCGATTGAAAAAGGACACAACCTAA
AATGGAGGACAAAACACCAAAACATCAACCACCGTAGGCCTTAAAGCAGCCACCACCAAAGAAAGCGTCA
AAGCCCATCCTACAAAAATAAAATAACAAACTTTTCTCCCCAAAATAACATTGAGCTATTCTACCCTAAT
AGAAGAACTAATGCTAAAATGAGTAACAAGAAGAACAAAACTTCTCTAATGCGCTAGCTTAAATCATAAC
AGACAAACTACTGATTATTAACAGCTACATTATAAAACCAACAACACTTAAAACACCCTATAAAATAAAC
TGTTAACCCAACACAGGAGCGCATACAAGAAAGATTAAAATTTGTAAAAGGAACTAGGCAAATAAAACGA
GCCCGACTGTTTACCAAAAACATAGCCCCCAGCAAGAACATAAGTATTAGGGGTAATGCCTGCCCAGTGA
CACTGTTAAACGGCCGCGGTATCCTAACCGTGCAAAGGTAGCGTAATCACTTGTCTTTTAAATAAAGACT
AGAATGAATGGCCAAACGAGGTTCTACCTGTCTCTTACAAATAATCAGTGAAATTGATCTTCCCGTGCAA
AAGCAGGAATAACATTATAAGACGAGAAGACCCTGTGGAACTTCAAATATAAAATCAACTATTACTGATA
CCCACCCAACAAGGGCCTACACCACAACAGTATCTGATTTTTATTTTTGGTTGGGGCGACCTCGGAGCAA
AACAAAACCTCCGAAAAATAAAGAAATTCTTTAAACCTAGAATTACAATCCAAAGTGCTTCCAGCAAAAC
GATCCAATATATTTGATCAATGAACCAAGCTACCCCAGGGATAACAGCGCAATCCCATCCTAGAGTCCTT
ATCGACGATGGGGTTTACGACCTCGATGTTGGATCAGGACATCCTAATGGTGCAGCCGCTATTAAGGGTT
CGTTTGTTCAACGATTAACAGTCCTACGTGATCTGAGTTCAGACCGGAGCAATCCAGGTCGGTTTCTATC
TATAAACTTTAAGCTTTTTCCAGTACGAAAGGACCGAAAAAACAAGGCCAATATCAAAAACAAGCCTTAC
CTTACATTAGTGAAAACAACTCAACTAACAATAAGACAGAAATCCAAGCCCAAAAAAAGGGCCCAATTGG
GATGGCAGAGCCAGGTACAAATGCAAAAGACCTAAACCCTTTATTCAGGGGTTCAAACCCCCTTCCCAAC
TCATGAAACCACTCCTATCAAACCTTATCCCTCCACTAACATATATAATCCCAATCCTAATTGCCGTAGC
TTTCTTCACCCTAATTGAACGAAAAATATTAGGCTATATACAACTCCGAAAAGGACCAAACATCGTAGGG
CCATACGGACTATTACAACCAGTAGCAGACGGAGTAAAACTATTTGCCAAAGAACCAATTTATCCACTAA
ACTCATCAATTACACTATTTACTATATCCCCAATTCTAGCCTTATTACTAGCACTATCAATTTGACTCCC
ATTTCCAATTCCATTCCCACTGGCCGACCTCAACCTAGGCATCCTATTCCTAATCTCAATTTCCAGTATA
ATAGTCTACTCAATCCTATGATCCGGATGAGCTTCAAACTCAAAATATGCTCTAATAGGGGCCCTCCGAG
CAGTAGCCCAAACCATCTCATACGAAGTAACCCTAGGAATCATCTTACTCTCCCTAACTCTCCTCTCAGG
GGGCTTTAACATACAAATATTTATAGTAACACAAGAACCAATATACCTAGTATTTTCCTCCTGACCATTT
ACAATAATATGGTACATCTCCACATTAGCTGAAACCAACCGAGCACCATTCGACCTAACCGAAGGCGAAT
CCGAACTCGTATCAGGCTTTAACGTTGAATATGCCGCCGGACCATTCACTCTATTTTTCCTAGCAGAATA
CTCAAACATCCTAATAATAAACACCCTAACCACCATCCTATTCCTAAACCCCGCCCACATCAACAACACC
CCAGAACTATTCTCCATATCACTAGCGTTAAAGACAATACTATTATCCACAGGCTTCCTATGAATCCGAG
CTTCCTACCCTCGATTTCGATACGACCAACTAATACACCTACTATGAAAAAATTTCCTCCCAATCACTCT
AGCACTATGCCTATGACACATTTCAATACCAATCACCTTATCTGGGCTACCACCAATACCATAGGACACG
TGCCTGAACCAAAGGATCATCTTGATAGGATGAATAATAGAGGTTAAAGTCCCCTCGTCTCCTAGAAAAA
CAGGAATTGAACCTATACCAGAGAGATCAAAACTCCCCATACTTCCACTATACTACATTCTAGTAAAGTC
AGCTAATTAAGCTCTTGGGCCCATACCCCGAAAATGTTGGTTAAAATCCTTCCTATACTAATGAACCCAT
ACGCAAGCACAATCATTATCACAAGCCTAATTATAGGACCACTACTAACAATCTCTAGTAACCACTGAAT
CCTAGCATGAACCGGCCTAGAAATTAGTACTCTAGCTATCATCCCACTAATCGCCAAACAACACCATCCA
CGAGCAATTGAAGCCGCTACCAAATATTTCCTAACACAAGCAATCGCCTCATCACTAATCCTATTCTCCA
GCATTATTAATGCATGAGCACTAGGCCAATGAGACATTACACAAATATCCAACAAAATCTCATGTACAAT
CCTCACCACAGCCTTGGCCATTAAACTGGGAATAGCCCCATTCCACTTCTGACTACCAGAAGTACTTCAA
GGAACTACCATAACAACAGCTCTAATCTTAACCACCTGACAAAAACTAGCACCATTATCTCTACTAGTAA
TAACTGCCCAATCCATAAATACAACATTAATAACAATACTAGGACTTACATCTGCTGCCATTGGAGGATG
AAATGGACTCAACCAAACTCAACTACGAAAAATCATAGCATTTTCTTCTATCGCCCATCTAGGATGAATA
ATCACAATCCTTACTCTATCACCTAAACTCACACTACTTACATTCTACATATATATCACTATGACCTCCA
CAATATTCTTAATAATTAAACTTTTAGAAACAAACAAAATTTCTGTTATAATAACATCATGAACAAAACT
TCCAACACTAAACACCATAATAATACTAACCCTTATATCACTAGCAGGACTACCACCACTAACAGGATTT
ACACCAAAATGATTAATTATCCAAGAACTAACCAAACAACACATATTAACTATCGCCACTATAATAGCCC
TCCTCTCACTACTCAGCCTATTCTTTTATTTACGAATCTCGTACTACACAATTATCACACTACCCCCAAA
CTCTACTAGCTACCTACAACAGTGACGACATAAAACAAACCAAAAACACTATCTCGCCCTAATAACCACC
CTATCCACTTCCTTACTTCCAATCACACCCACCCTACTAACCATCATCTAGAAACTTAGGATCTAAACCT
CAAACCGGGGGCCTTCAAAGCCCCAAATAAGAGACAAAACCTCTTAGTTTCTGATAAGACCTATAAGACT
CTACCTTATATCTAATGAATGCAACTCAAATACTTTAATTAAGCTAAGGCCTTAACTAGACAAATGGGCC
TCGATCCCATAACAAATTTAGTTAACAGCTAAACACCCTATCCAGCGGGCTTTTGCCTACCTTTTCCCGC
TTTCGCAGAGCGGGAAAACCCCGACACCAATAAAGGCGTATCTTCAAACTTGCAATTTAACATGAACTTC
ACCACGAGGTTTGATAAGAAGAGGAATTAAACCTCTATAAAAAGGTCTACAGCCTAACGCCTGGACATTC
AGCCATCTTACCTGTGTTTTTAACCCGCTGATTTTTTTCTACCAACCACAAAGACATTGGCACCCTATAC
TTAATTTTCGGAGCCTGAGCCGGAATAGTAGGCACAGCATTAAGCCTGTTAATTCGCGCAGAACTAAGCC
AACCTGGGACCCTCCTAGGGGACGATCAAATTTACAATGTTATTGTTACAGCCCATGCCTTTGTTATAAT
TTTCTTTATGGTTATACCAATCATAATTGGCGGTTTCGGAAACTGACTCGTACCATTAATAATTGGAGCA
CCAGACATAGCATTCCCACGCATAAACAATATAAGCTTCTGACTTCTACCACCATCATTACTTCTACTGC
TAGCCTCATCTGGAATTGAAGCAGGTGCAGGCACAGGCTGAACCGTGTACCCACCACTAGCTGGAAACTT
AGCCCATGCCGGGGCCTCTGTAGACCTAACTATTTTCTCCTTACACCTGGCAGGGGTATCATCAATCCTC
GGGGCCATCAACTTTATTACTACAGCAATTAATATAAAATCACCAGCTATATCACAATACCAAACACCCC
TATTCGTCTGATCAGTACTTATCACAGCTGTTCTATTATTACTCTCACTACCAGTACTTGCTGCAGGCAT
CACTATATTACTTACAGATCGAAACCTAAATACAACTTTCTTTGACCCTTCGGGTGGAGGGGACCCAATC
TTATACCAACACCTATTCTGATTCTTTGGTCATCCTGAAGTATATATCTTAATCTTACCCGGGTTTGGCA
TAATCTCACATGTTGTAACCTATTATGCTGGTAAAAAAGAACCATTTGGATATATAGGAATAGTCTGAGC
AATAATATCCATTGGATTCTTAGGTTTCATTGTATGAGCCCATCACATATTTACTGTAGGAATAGACGTA
GACACTCGAGCTTACTTTACATCTGCAACAATAATCATTGCTATCCCCACAGGAGTAAAAGTATTTAGCT
GACTAGCCACCCTACATGGAGGAATAATTAAATGAGATGCTGCTATATTATGGGCACTCGGCTTTATCTT
CTTATTTACCATCGGGGGTCTCACAGGCATCGTACTAGCCAATTCATCCCTAGACATTGTATTACATGAT
ACCTACTATGTAGTAGCACACTTCCACTATGTCCTCTCCATAGGGGCTGTATTCGCTATCATAGCAGGAT
TTACCCACTGATTTCCACTCTTCACAGGATATTCACTACATCAAACCTGAACAAAAGCCCATTTCGGAGT
AATATTTGCAGGGGTCAATATAACCTTTTTCCCTCAACATTTTTTAGGCCTAGCTGGAATACCACGACGA
TACTCCGACTACCCAGATGCATACACCCTATGAAACTCTATTTCATCAATCGGGTCTCTAATCTCCTTAG
TAGCAGTAATCATAATAATATTCATTATCTGAGAAGCATTCTCTTCAAAACGAAAAGTAATAACAGTCGA
ACTCACACCTACTAATGTAGAATGACTTCATGGCTGTCCACCACCATATCACACATACGAAGAACCAGCC
CACGTACAAACTCAAGAAAGGAGGGAATCGAACCCCCTTAAATTAGTTTCAAGCCAACCACATAACCTCT
ATGTTTCCTTCTTAAGACGTTAGTAAAATACATTACCTAACCTTGTCAAGGTTAAATTATAGGTTCAAAC
CCTTTACGACTTAATGGCACATCCACTTCAACTGGGATTTCAAGACGCAATATCACCTATTATAGAAGAA
CTCCTCCACTTTCACGACCATACCCTAATAATTGTATTTTTAATCAGTACCCTTGTACTTTACATCATTA
CCCTAATAATAACAACCAAACTAACATATACCAATACCATAAACGCTCAAGAAGTAGAAATAATTTGAAC
CATCTTACCAGCCACCGTCCTAATCACCATTGCACTACCATCTCTGCGAGTCTTATACCTAATAGATGAA
ATCAGCAACCCACACTTAACTATCAAAGCCATGGGACATCAATGATACTGAACATACGAATATACTGACT
ATGAAAATCTTGAATTTGATTCATACATAATCCCAACCCAAGACCTCCCAAACGGATACTTCCGACTACT
AGAGGTAGACCACCGCATGGTAATACCAATAGAATCCCCAATCCGAATACTAATCTCAGCTGAAGATGTT
TTACACTCATGAGCAATCCCATCATTAGGTGTAAAAACAGATGCCGTCCCAGGACGACTAAACCAATCAA
CCTTTATCATCACTCGCCCAGGAGTGTTTTATGGACAATGCTCAGAAATCTGTGGTGCTAACCACAGCTT
TATACCAATCATAGTAGAATCCGTACCACTAAAACACTTCGAAAACTGATCTTCACTAATACTATCGTAA
TTTTACACTAAGAAGCTAAATAGGACAGCACTAGCCTTTTAAGCTAGAAATAGAGGACGCCACACCCCCC
TCCTTAGTGACATGCCACAACTAAACCCGGATCCATGATTATTAATCCTCTCTTTCTCATGATTAACATA
CATTATTATCCTTCAACCAAAAATCTCATCCTACCTATCTGCAGGTACCCCTAACAAAAACCATAAAATC
TCCAACACAAATCCATGAACTTGACCATGAACCTAACATTCTTTGATCAATTCATAAGCCCACAAATCCT
AGGAATCCCATTAATTATTCTAGCTTTACTTACACCATCACTTATCTTTCCAACTCAAAACAACCGCTGA
CTGACCAATCGTCTCTCAACCCTACAATCATGAACAATTAACTTATTCACAAAACAACTAATAACACCAA
TTAATAAAACAGGACATAAATGATCTATTATCCTAACATCACTAATAAGCATACTTTTTATAATTAACCT
ATTGGGACTACTACCATATACATTTACCCCTACCACTCAACTTTCCATAAATATAGGACTAGCTATCCCA
ATATGAATGGCCACAGTACTTACAGGTCTTCGAAACCAATTAACAACATCACTAGGCCACTTACTACCAG
AAGGAACCCCAACTCCACTTATTCCAATTCTTATTATAATTGAGACAATTAGCCTCTTTATCCGACCTCT
AGCCCTAGGCGTTCGACTAACAGCTAACCTAACAGCTGGTCATCTATTAATTCAACTTACTTCCACTGCA
GTACTAGCCTTACTGTCAATAATAACAACTCTTTCTATCCTAACTATAATCATTCTTCTCTTACTAACAA
TTCTAGAACTAGCAGTAGCTATAATCCAAGCCTACGTATTCGTTCTATTACTAAGCCTATACCTACAAGA
AAACATCTAATGGCCCACCAAACACATGCTTACCATATAGTAGACCCAAGCCCATGACCATTAACAGGCG
CAGCAGCAGCATTACTAATAACTTCAGGACTCGCGATATGATTCCACTTTAATTCAATACTACTAATAAC
CCTAGGCCTATCAATTATACTACTTACCATATTCCAATGATGACGGGATATCGTACGAGAAGGAACCTTC
CAAGGACATCACACTCCCCCAGTACAAAAAGGCCTACGATATGGCATAATTCTATTCATTACATCAGAAG
TATTTTTTTTCATTGGATTCTTCTGAGCCTTCTACCACTCAAGTTTAGCCCCAACACCAGAACTAGGTGG
ATGTTGGCCACCAACAGGAATCACCCCCCTAAATCCATTTGAAGTACCACTACTAAACACGGCAGTCCTA
TTAGCCTCAGGCGTAACAATCACCTGAGCTCATCATAGCATAATAGAAGCTAACCGAAACCAAACTATCC
AAGCTCTCAGCCTCACAATCTTACTTGGCCTATATTTTACAATATTACAAGCCATAGAATATTACGAAGC
CCCATTTACAATTGCTGATGGTGTATATGGCTCTACATTCTTTGTCGCAACAGGCTTTCATGGATTACAC
GTCATCATTGGATCAACATTCCTAATTGTATGTCTATTACGACAGATTAAATATCACTTCACCCCTACCC
ACCACTTTGGATTTGAAGCAGCCGCTTGATATTGACACTTCGTAGACGTTGTATGACTATTCCTATATGT
ATCAATCTACTGATGAGGCTCATACTTTTCTAGTATATTAGTACAAGTGACTTCCAATCACTAAGTTTTA
GCTTAACCCTAAAGAAAAGTAATGAACACAACAATCTCAATTATAATCATCTCGTTAACCCTATCAGCAA
TCCTAATGACATTAAACTACTGACTTACATTAATAAAACCGGACAACGAAAAGCTATCCCCATACGAATG
TGGATTTGATCCACTAGAATCTGCCCGCCTACCATTCTCAATCCGATTCTTTCTCAGTAGCCATCCTATT
CCTACTATTCGATCTAGAAATTGCACTACTACTCCCACTACCATGAGCCATTCAACTACCCTATCCAACT
CACTCCTTCATCTGAGCCTTCATAATCCTATCCCTACTTACACTAGGCCTTATTTACGAATGAATTCAAG
GAGGCCTAGAATGAGCAGAATAACAGATAACTAGTCTAACATAAGACAACTAATTTCGGCTTAGTTAATC
GTGATTAAACTTCACGGCTATCAAATGACACCTACGCACTTTATCTGCTATTCAGCCTTTATTATCAGCA
TCACAGGCCTTTCACTACATCGAACCCACCTAGTTTCAACCCTATTATGTCTTGAAGGAATAATGTTATC
CCTATTTATTACCCTATCAATATGGCCCATTCAACTACAAATCTCTTCATTCATACTTACACCAATACTA
ATACTATCTTTCTCTGCCTGCGAGGCAGGCATAGGCCTATCACTACTAGTAGCATCTTCACGAACTCACG
GATCAGATCACCTACAAAACTTAAATCTTCTACAATGCTAAAAATTATCATTCCAACAATCCTACTACTA
CCAACGACCATGCTATGTAAACCAAAACAACTATGATCAACCACACTAATTTATAGCTTCGGAATCGCTC
TCCTAAGCCTACAATGGTTTAAACCAACTACAGAACTAATAGCCTTCTCCAACCGTTACTTAGGAGTAGA
CCAAATCTCAGCTCCACTACTGATCCTATCATGTTGGCTCACTCCATTAATAATCTTAGCTAGCCAAAAC
CACCTAACCACGGAACCAACTCCACGAAAACGAACCTTCATTACCACCGTTATCTTACTACAAATCTCAC
TAATCTCAGCTTTCTCAGCTACAGAATTAATTATATTTTTTATCGCATTCGAAACTACATTAATTCCAAC
ACTAGTAATTATTACTCGCTGGGGCAACCAAGTAGAACGACTAAACGCCGGAACCTACTTTCTATTTTAC
ACCCTCATCGGTTCTTTACCCCTACTAGTAGCTCTGTCATTCATACAAACTCAAAACGGCACCCTATCTA
CTCTTATCATACAGCTTAACCAACCAACCATAATAAACTCATGATCCCATTCAATATGATGATTCGCACT
ATTAACTGCCTTTATAATTAAAATGCCCCTATATGGATTACACTTATGACTGCCAAAAGCACATGTAGAA
GCTCCGATTGCAGGATCAATAATCCTAGCAGCAGTACTACTAAAACTTGGAGGATATGGCATTATTCGTG
TTACAATAACACTAAATCCGCTATCAAAAACACTATCCTACCCATTCATAATAATAGCCTTATGAGGAAT
TATTATAACTAGTTCAATTTGCCTGCGCCAAACAGATCTAAAATCACTAATTGCCTACTCATCTGTAAGC
CATATAGGCCTAGTTGTCGCTGCAACACTAACACAAACCCAATGATCATACACCGGCTCCATCACACTAA
TAATCGCCCACGGTTTAACATCATCCATACTCTTCTGCTTAGCTAATACTAACTATGAACGAATTCACAG
CCGAACACTACTCCTCACTCGAAATATACAACTAGTACTGCCTCTAATAGGACTATGATGACTTCTAGCT
AGCCTAACCAATATAGCTCTCCCACCAACAATTAATCTTATAGGAGAATTAACAATTATTATTTCACTAT
TCAACTGATCAAACGCCACAATCTTGATAACTGGATTAGGAACACTAATTACCGCTATCTACACCCTATA
TATACTAGCTACAACACAATGAGGAGAAACCCCATCACACACAAAATCAATCCCCCCAACTCACACACGA
GAACACTTACTCATAGCACTCCATATTCTCCCAATAATACTCCTAACAATAAAACCAGAACTGATTTGAG
GTGTATTCTACTGTTAATATAGTTTCAAAAAAAACATTAGACTGTGGCTCTAAAAATAGGAGTTAAAACC
TCCTTATAAACCGAGAGAGGTACTACACAATAAGAACTGCTAATTCCTATATCTGAGATTAACCTCCCAG
CTCCCTCAACTCTCCTACTTTTAAAGGATAGAAGCAATCCACTGGCCTTAGGAGCCACCTACCCTTGGTG
CAATTCCAAGTAAAAGTATATGACCTTATTAGTAAACTCCATGCTCCTCCTAGCCCTCCTTATACTAATA
CTACCCCTAATAACACCCATATATCCCACAACAAAAACAAAAACAGCTGTAAAAATAGCATTCTTCACCA
CCTTAATTCCACTAACCATATTTATTCACTCAAACACTGAATCAATCGTCACCAACTTTAACTGATCCAA
CACATCTACATTTAACATCAACATAAGCTTCAAATTTGACCAATACTCAATAATATTTATACCAATTGCC
CTATACGTTACATGATCTATTTTAGAATTTACCCACTGATACATAGCCACAGACCCACATATCACAAAAT
TTTTCAAATACCTATTAATTTTTCTAGTAACCATAATAATCCTGGTAACAGCTAACAACATATTCCAATT
CTTCATTGGCTGAGAAGGAGTAGGAATCATATCTTTCCTACTAATCGGATGATGACGGGGACGAACAGAA
GCAAATTCATCAGCTCTACAGGCTATTATTTATAACCGCACAGGCGACATCGGACTAATTCTCAGCATAT
CATGACTAGCAATAAACATGAACACATGAGAACTCCAACAAATATTCTCTACCACTTCCCCCACCCCCTT
ACTTCCCCTCATTGGCCTTATCCTAGCTGCAACTGGAAAATCGGCCCAATTTGGTCTCCACCCATGACTA
CCAGCAGCTATAGAAGGCCCAACTCCAGTCTCAGCATTACTACACTCTAGCACTATAGTTGTAGCAGGTA
TCTTCCTACTTATCCGAACACATCCAATCTTAACCACAAATAACTCAGCTCTATCAATCTGTCTATGCCT
AGGAGCTATTACCACCCTATTCACAGCATTCTGCGCCCTCACTCAAAATGATATCAAAAAAATCATTGCC
TTCTCTACATCAAGCCAATTAGGCCTTATAATAGTAACCATCGGCCTCAACCAACCACAACTAGCCTTCC
TACATATTTCCATACACGCATTTTTCAAAGCAATACTATTCCTATGCTCCGGCTCCATTATTCATAACCT
CAATAATGAACAAGACATTCGAAAAATAGGAGGACTACATAAATCCCTACCAATTACATCCTCATGCTTA
ACAATCGGCAACATAGCACTCATAGGCATACCATTTTTAACCGGATTCTACTCGAAAGACATCATTATCG
AAACTATAAATACATCATACCTGAACGCCTGAGCCCTACTCCTGACCCTAATTGCAACCTCATTCACCGC
AATTTATAGCCTACGAATCACAACATTTGTACAAACAGGACTACCCCTATACTGCCCTTCAACACTACTA
AATGAAAACAACCCAAAAATCATTAATCCAATCACCCGTCTAGCTGCAGGCAGCATTGTCGCAGGACTAA
TTATCTCACTAAATACCACACCGCTAAAAACCCAACCAATAACAATACCAACCCACATCAAAATCGCAGC
ACTAACAATAACAGCCCTAGGCCTACTATTAGCCCTAGAATTAACCACAATAACCAACAAAACACCCTCA
AAACCCTCCAATATCCACAACCTCTCTAACCTACTAATTCACTTCAACACCCTTACTCACCGCCTACTCC
CAACAACTAGCCTAAAATTTAGCCAAAACATCGCAACCCACCTAACTGACTTATCCTGATACGAAAACAT
CGGTCCAAAAGGCTTAATCAAAACACAGATCACCCCAATTACACTTATCTCTTCATCACAAAAAGGCCTC
ATTAAAGCCTACATAACCTCATTTATCCTATCAATCACATTACTAATAATGATTACCATGTTCTAATTGC
ACGAAGCACCACACGAGACAACCCATAAACTAACTCCAACACAACAAACAACGTCAACAACAACCCCCAA
CCAGCAACTAAAAACAAACCACTACCAAAACTATAAAACCATGAAATCCCACTAGAATCTAAACGAACAA
TAAATAACCCCCCAGCATCAACAGTATTATCACCAAAATCTTCCATACTCCATCAAGAATAGTCCACTAA
CATAAACCATACAACAGAAACTAAATAACACAGCCCATAAACAAGTACATTTAAGCCCCCTCAACCTTCA
GGATAAGGCTCTGCTGCCAATGCAGATGAATATGCAAAAATAACTAACATCCCACCTAAATAAATCAAAA
ACAAAACTAAAGAAACAAAAGATCCACCCACCCCAACTAACACTCCACACCCAAAAGCCGCTCCCAAAAC
TAAACTAAGCACTCCATAATAAGGAGAAGAACTACAAGAAACACCAATCATCCAAAAAACAAAACAAAAC
CCAAACAAAAACATAAAATACATCATAATTCTCGCCCGGACTTTAACCGAAACCTACGGCCTGAAAAACC
ACCGTTGTATTCAACTACAAGAACACTAATGACCACAAACCTACGAAAAACCCACCCAATAATTAAGATT
ATCAACAACTCATTCATTGACCTGCCCAGTCCATCCAACATCTCTGCCTGATGAAACTTCGGATCACTAT
TAGGCATCTGCCTAATTCTACAAACCGTTACCGGAATCTTCCTAGCAATACACTATTCATCAAACATCTC
ACTGGCATTCTCATCAATCGCCCATATTACCCGAGATGTGCAATACGGATGACTCATCCGAAATATACAT
GCTAACGGAGCCTCCATCTTCTTCATATGTATCTACCTTCATATCGGCCGAGGACTTTACTATGGTTCCT
ACCTATATAAAGAAACCTGAAACACAGGAATTATTATATTACTCCTAGTCATAGCCACCGCATTCGTAGG
CTACGTCCTACCATGAGGCCAAATATCGTTCTGAGGTGCTACCGTCATCACCAACCTACTTTCAGCCATT
CCCTACATCGGCAACACCCTAGTACAATGAATCTGAGGAGGTTTCTCAGTAGACAACGCCACCCTGACCC
GCTTCTTTACCTTCCATTTCCTACTACCCTTCACCATTATAGGAATAGCAATCGTACACCTACTCTTCCT
CCACGAGACAGGATCAAACAATCCAACAGGATTAAACTCAAACACCGATAAAATTCCCTTCCACCCATAC
TTCTCCTACAAAGACTTACTAGGACTAACCTTAATACTAACCCTGCTGTTAACTCTAACATTATTCTCCC
CAAACCTCCTAGGAGATCCAGATAACTTCACACCAGCCAACCTCCTATCAACTCCACCCCATATTAAACC
AGAATGATATTTCCTATTCGCCTACGCAATCCTTCGATCCATCCCAAACAAACTAGGAGGCGTACTCGCT
CTTCTACTCTCCATCCTAGTATTATTCATGATACCAACCCTACACACATCAAAACAACGTTCAACTATAT
TTCGACCCTTAAACCAAATTCTACTCTGATGCCTAATAGCTGACCTTCTAATACTCACATGAATTGGAGG
CCAACCAGTCGAAAATCCATTCATTATCATCGGTCAAATAGCCTCTATCCTATACTTTACCATCCTCCTA
ATCCTTATACCCATAGCAGGAATAATTGAAAACAAAATATTAAACCTAAAATATTCTAGTAGCTTAATAC
TAAAGCATTGGTCTTGTAAACCAAAGACTGAAAACCACAATTTCCTAGAATAATCAAAAGAGAAAGACTC
AAACC

>LT599485.1 Chelonoidis denticulatus partial mitochondrial genome, specimen voucher MTD-T 7255
ATATATAATATATATAATATATAATATATAATATATATTATATATATATATATATATATATATAATGTTA
TTGTAGCTTACCACAAAGCATGGCACTGAAGTTGCCAAGATGGGTAGTTACAAACCCCGAAAACACAAAG
ACTCGGTCCTAACCTTACTGTTACTTTTTACTAAACCTACACATGCAAGTATCAGCACACCAGTGAAAAC
ACCCTAATAATCCGACCAGACAAAAGGAGTTGATATCAGGCACACCATGACAGCCCAAAACATCTAGCTT
CTTGCCACACCCCCAAGGGACACCAGCAGTGACAAAAATTAAGCAATAAGCGCAAGCTTGACTTAGCTAT
AGTAAAAAGGGCTGGTCAATCTTGTGCCAGCCACCGCGGCTATACAAGAGGCCCAAACCAACAGAAAGCC
GGCGTAAAATGTGACTAAAACAACTATCCAAAAAATTAAGGAAAACCTTATACTCAGCTGTCATACGCAA
AAGTATACGGCCCCCCAATATGAAAACAACCTTAACATAACAGAACTATTCGAACTCACGATCGCTAAGA
CACAAACTGGGATTAGATACCCCACTATGCTCAGCCCCAAACCTAGATATTTAACATACAAAAATATCCG
CCAGAGAACTACGAGCAAACGCTTAAAACTCTAAGGACTTGGCGGTGCCTTAATCCCCCTAGAGGAGCCT
GTTCTATAATCGATAATCCACGATCCACCTCACCATCTCTTGCCAATACCGCCTATATACCACCGTCACT
AGCCTACCCTGTGAAGGATATAAAAGTAAGCAAAATAGCTAACTATACAGCTAATAAGTCAGGTCAAGGT
GTAGCTAACTGAGATGGAAGAAATGGGCTACATTTTCTAAACTAGAAATTACCTCACAGAAAGAATCATG
AAACAGATTCCACAAGCAGGATTTAGCAGTAAATAAGAATCAGAATGTCTAATTTAAGCTGGACTCAAGG
CACGCACACACCGCCCGTCACCCTCCTCAAGCCAACACTAACCATAAATAAGACCACAACAGACAAACAG
ATGAGGCAAGTCGTAACAAGGTAAGTATACCGGAAGGTGTACTTGGAAAATTCAAAATATAGCTAAACCA
AAAGCATTCAGCTTACACCTGAAAAATGTCCCTTAAGTGAGACTATTTTGAGCAACAACCTAGCCCAACT
AGCCAACATTAAGTACAACAAACAAAATTATCCCACCCAAAAATAATTAAAACATTCTCACCATCTTAGT
ATAGGAGATAGAAAAGACAAAGTTGGAGCAATAAAGACAGTACCGCAAGGGAAAGATGAAAAACAGTGAA
ATATAAACCAAGCCCTAAAAAAGCAAAGATAAACCCTTATACCTTTCGCATCATGGTTTAGCAAGTACAT
CCAAACAAAGAGACCTAAAGTTTGAACCCCCGAAACTAAGTGAGCTACTTAAAGGCAACCCCATCGGGCA
AAATCCGTCTCTGTGGCAAAAGAGTGGAAAGACCTATAAGTAGAAGTGAGAAGCCTAACGAACTTAGTGA
TAGCTGGTTGCTCAACAAGAGAATATAAGTTCAACCTTAAACCTCCTACAAAACACCCCAAAGTATAAAA
GAAAAGTTTAAGATCTATTCAACCGAGGTACAGCCCGATTGAAAAAGGACACAACCTAAAATGAAGGACA
AAATACCAAAACACCCATCACTGTAGGCCTCAAAGCAGCCACCTCCAAAGAAAGCGTCAAAGCTCAACAA
CTACAAAATAAAATAATAAACTTTTTTCCCCAAACAACATTGAGCTATTCTACCTTAATAGAAGAACTAA
TGCTAAAATGAGTAACAAGAAGAACAAAACTTCTCTAACGCGCCAGCTTAAATCACAACAGACAAACTAC
TGATTGTTAACAGCTACACTATAAAACTATCAACACTTAAAACACCCTATAAAACAAACTGTTAACCCAA
CACAGGGGCGCACACAAGAAAGATTAAAATTTGTAAAAGGAACTAGGCAAACCAACCGAGCCCGACTGTT
TACCAAAAACATAGCCCCTAGCAAGAATACAAGTATTAGGGGTAATGCCTGCCCAGTGACACTGTTTAAC
GGCCGCGGTATCCTAACCGTGCAAAGGTAGCGTAATCACTTGTCTTTTAAATAAAGACTAGAATGAATGG
CCAAACGAGGCTCCACCTGTCTCTTACAAATAATCAGTGAAATTGATCTTCCTGTGCAAAAGCAGGAATA
ACACTATAAGACGAGAAGACCCTGTGGAACTTCAAATATAAAATCAACTATCTCCAACACCCGTCCGACA
GGGCTCATGCTCAATAGTATCTGATTTTTATTTTCGGTTGGGGCGACCTCGGAGCAAAACAAAACCTCCG
AAAACAAAAAACTCTTTTAACCTAGAACAACAACCCAAAGTGCTTCCAGCAAAACGATCCAATATATTTG
ATCAACGAACCAAGCTACCCCAGGGATAACAGCGCAATCCCATCCTAGAGTCCCTATCGACGATGGGGTT
TACGACCTCGATGTTGGATCAGGACATCCTAATGGTGCAGCCGCTATTAAGGGCTCGTTTGTTCAACGAT
TAATAGTCCTACGTGATCTGAGTTCAGACCGGAGCAATCCAGGTCGGTTTCTATCTATAAATCTTCAGCC
TTTTCCAGTACGAAAGGACCGAAAAGACAAGGCCAATACCAAAAACAAGCCTTACCTTACATTAGTGAAA
ACAACTCAACTAATAATAAGGCAAAAATTCAAGCCCAAAAAAAGGGCACCACCACCATTGGGATGGCAGA
GCCGGGTATAAATGCAAAAGGCCTAAACCCTTTACCCAGGGGTTCAACTCCCCTTCCCAATCCATGAAGG
CACTCTTATCAGACCTCGTCCCTCCACTAATATATGTAATCCCAATCTTAATTGCCGTAGCCTTCTTCAC
CCTAATCGAACGAAAAATACTAGGCTATATACAACTCCGAAAAGGCCCAAACATTGTAGGACCATACGGA
CTATTACAACCAGTAGCAGATGGGGTAAAATTATTTGCCAAAGAACCAATTTATCCACTAAACTCATCTA
TCACCTTATTTACTATATCCCCAATCCTAGCTCTACTACTAGCACTATCAATTTGACTTCCATTTCCAAT
TCCATTCCCACTGGCCGATCTCAACCTAGGTATCCTATTTCTAATCTCCACCTCCAGCCTAATGGTCTAC
TCAATCCTATGGTCAGGATGAGCTTCAAACTCAAAATATGCCCTAATAGGGGCCCTACGAGCGGTAGCCC
AAACCATTTCATACGAAGTAACCCTAGGGATCATCTTACTCTCCTTAATCCTCTTCTCAGGAGGCTTTAA
CATACAAACGTTTATAGTAATACAAGAACCAATATACCTAGCATTCTCCTCCTGACCACTCATAATAATA
TGATATATCTCCACATTAGCTGAAACCAACCGAGCACCATTCGATCTAACCGAAGGCGAATCCGAACTCG
TATCGGGTTTCAACGTCGAATATGCTGCCGGACCATTCACCCTATTTTTCCTAGCAGAATACTCAAACAT
CCTAATAATAAACACTTTAACAACTATTCTATTCTTAAACCCCGCCCCCATCAACAACACCCCAGAACTA
TTCTCCGCATCACTAGCCTCAAAAACAATATTATTATCAATGGGTTTCCTATGAATCCGAGCCTCTTACC
CCCGATTCCGATACGACCAACTAATACATCTATTATGAAAAAATTTCCTTCCAATCACTCTAGCACTATG
CCTCTGACACATTTCAATGCCAATCACCCTATTCGGATTACCGCCAGTACCATAGGACACGTGCCTGAAT
CAAAGGACCACCTTGATAGGGTGAATAATAGAGGTTAAAATCCACTCGTTTCCTAAAAAAATAGGAATTG
AACCTATGCCAGAGAGATCAAAACTCCCTATACTTCCACTATACTACATTCTAGTAAAGTCAGCTAACTA
AGCTCTTGGGCCCATACCCCGAAAATGTTGGTTAAAATCCTTCCTGTACTAATGAACCCATACGCAAGCA
CAATCATCACCACAAGCCTAATTATAGGACCTCTACTAACGATCTCTAGCAACCATTGAATCCTAGCATG
AACCGGCCTAGAAATCAGCACTCTAGCCATCATCCCACTAATCGCTAAACAACACCACCCACGAGCAATT
GAAGCTGCCACCAAATATTTCCTAACACAAGCAACCGCCTCAACACTAATTTTACTATCTAGCATTATCA
ATGCATGAACACTGGGCCAATGAGACATCACACAAATGTCCAACAACATCTCATGTACAATCCTCACCAC
AGCCCTAGCCATCAAACTAGGACTAGCCCCGTTCCATTTCTGACTGCCAGAAGTACTTCAAGGAGCCACC
ACAACAACAGCCCTAATCTTAACCACCTGACAAAAACTAGCACCATTATCTCTACTAGTAATAACCACTC
AATCCATAAACACACCATTAATACTAACACTAGGACTCACATCCACTATTATTGGAGGATGAAACGGACT
CAACCAAACCCAACTACGAAAAATTATAGCATTTTCTTCCATTGCCCACCTAGGATGAATAACCACAATC
CTCACTCTATCCCCCAAACTCACACTACTCACATTCTACACATATATTATCATAACCCTCACAATATTCT
CAATAATTAAAATTTTAGAAACAAACAAAATTTCTGTAATAATAACATCATGAACAAAACTCCCAACACT
AAACACTACAATAATACTAACTCTTATATCACTAGCAGGACTCCCACCACTAACAGGATTTATACCGAAA
TGATTAATTATCCAAGAGCTAGCCAAACAACACATGCTAATCATCGCTACTATAATGGCCCTCTTATCAC
TACTCAGCCTATTCTTTTACCTACGAATCTCGTACTACGCAACCATCACACTACCCCCAAACTCCACCAA
CTACTTACAACAATGACGACACAAAACCAACCGAAAACACTACCTTGCCCTAATGACCACCCTATCCATT
TCCCTACTTCCAATCACACCCACCCTACTAACTATTACCTAGAAACTTAGGATCAAACCTTACTAAACCA
GGAGCCTTCAAAGCTCCAAATAAGAGACAAAACCTCTTAGTTTCTGATAAGACCTATAAGACTCTACCTT
ATATCTAATGAATGCAACTCAAACACTTTAATTAAGCTAAGGCCTTAACTAGACAAATGGGCCTCGATCC
CATAATAAATTTAGTTAACAGCTAAACACCCCATCCAGCGGGCTTTTGCCTATTTTCCCGCTTTAATAGA
GCGGGAAAACCCCGACACCAATAAAGGTATATCTTCAAATTTGCAATTTAACATGAACTTCACTACGGGG
TTTGATAAGAAGAGGGATTAAACCTCTATAAAAAGGTCTACAGCCTAACGCCTGGACATTCGGCCATCTT
ACCTATGTTTTTAACCCGCTGATTTTTTTCTACCAACCACAAAGATATTGGCACCCTATACCTAATTTTT
GGGGCCTGAGCCGGAATAGTAGGCACAGCATTAAGTCTATTAATCCGTGCAGAACTAAGCCAACCTGGGA
CCCTCCTGGGGGATGATCAAATTTACAATGTTATTGTTACAGCCCATGCCTTTATCATAATCTTTTTTAT
GGTTATACCAATTATAATTGGCGGCTTCGGAAACTGACTCGTACCTCTAATAATTGGAGCACCAGACATA
GCATTCCCACGTATAAATAATATAAGTTTCTGACTTCTACCACCATCCCTACTTCTATTGCTAGCCTCAT
CAGGAATTGAAGCAGGTGCAGGCACAGGCTGAACTGTATATCCACCACTAGCTGGAAACTTAGCCCATGC
CGGTGCCTCTGTAGACCTGACCATCTTTTCTCTACACCTAGCGGGTGTATCATCAATCCTTGGAGCCATC
AACTTTATTACCACAGCAATTAATATAAAATCTCCAGCCATATCACAATATCAAACACCCTTATTTGTGT
GATCAGTACTGATTACAGCTGTTCTATTATTACTTTCACTGCCAGTACTAGCTGCAGGTATTACTATATT
ACTCACAGATCGAAATCTAAATACAACTTTCTTTGATCCTTCAGGGGGAGGAGACCCAATTTTATATCAA
CACCTATTTTGATTCTTTGGCCATCCTGAAGTATATATCTTAATCTTACCAGGATTTGGCATAATCTCCC
ATGTCGTAACCCACTATGCTGGCAAAAAAGAACCATTTGGATATATAGGAATAGTCTGAGCAATAATATC
CATTGGATTCTTAGGTTTCATTGTATGAGCTCATCACATGTTCACCGTAGGAATAGACGTAGACACTCGG
GCTTACTTTACATCTGCAACAATAATCATTGCTATCCCCACAGGAGTGAAAGTATTCAGCTGACTAGCCA
CCTTGCACGGAGGTATGATTAAATGAGACGCTGCTATATTATGAGCACTCGGCTTTATCTTCTTATTTAC
CATCGGAGGCCTCACAGGCATCGTACTAGCCAATTCATCCTTAGATATTGTATTACACGACACCTACTAT
GTAGTAGCACATTTCCACTATGTCCTCTCTATGGGAGCCGTATTTGCTATCATAGCAGGATTCACCCACT
GATTCCCACTTTTCACCGGATATTCACTACACAAAACCTGAACAAAAGTCCATTTTGGGGTAATATTTGC
AGGAGTTAATATAACCTTTTTCCCCCAACACTTTCTAGGCCTAGCTGGGATACCACGACGCTACTCCGAC
TACCCAGATGCATATACCCTATGAAACTCCATTTCATCAATCGGATCCTTAATTTCCCTAGTGGCAGTAG
TTATAATAATGTTTATTATTTGAGAAGCACTTTCCTCAAAACGAGAAACAACAATTGAACCCACCCCTAC
TAATGTAGAATGGCTACACGGCTGCCCACCCCCTTATCACACATACGAAGAACCAGCTCATGTACAAACT
CAAGAAAGGAAGGAATCGAACCTCCTTTAATTAGTTTCAAGCCAACCACATAGCCTTTATGTTTCTCTCT
CTCTTTCAAGACGTTAGTAAAACATTACCTAACCTTGTCAAGGTTAAATTATAGGTTTAAATCCTTTACG
ACTTAATGGCCCACCCACTTCAATTAGGATTCCAAGACGCAATATCACCTATCATAGAAGAACTCCTCCA
CTTCCATGACCACACCCTAATAATCGTATTCTTAATCAACACCCTTGTACTATACATCATCACCCTAATA
ATAACAACCAAACTAACATATACCAACACTATAAATGCCCAAGAAGTAGAAATAATTTGAACCATCTTAC
CAGCCATCGTCCTAATCACCATCGCACTACCATCTCTACGAGTCCTATACCTAATAGATGAAATCAGCAA
TCCACACTTAACCATCAAGGCCATAGGACATCAATGATATTGAACATACGAATATACTGACTATGAAAAC
CTTGAATTTGACTCCTACATAATCCCAACCCAAGACCTCCCAAACGGACATTTTCGCCTGCTAGAAGTAG
ACCATCGCATAGTAATACCAATAGAATCTCCAATTCGAATATTAATTTCAGCTGAAGATGTCCTACACTC
ATGAGCAGTTCCATCACTAGGCGTAAAAGCAGATGCAGTACCAGGACGATTAAATCAATCAACCTTTATT
ATCACTCGCCCAGGACTGTTTTATGGACAATGCTCGGAGATCTGTGGAGCTAACCATAGCTTCATACCAA
TCGTAGTAGAATCCGTACCGCTGAAACACTTCGAAAACTGATCTTCACTAATACTATCATAATTTTACAC
TAAGAAGCTAAACAGGACAGCGCTAGCCTTTTAAGCTAGAAAAAGAGAACTCCACCCCTCCTTAGTGACA
TGCCACAACTAAACCCGGACCCATGATTATTAGTCCTCTCTTCCGCATGATTAACATACATTATTATCCT
TCAACCAAAAATCTCATCTTACCTATCCACAAATACCCATAACAAAAATCACAAAACCATCCACAAAAAC
TCATGAACTTGACCATGAACCTAACATTCTTCGATCAATTCATAAGCCCACAAACCCTAGGAATCCCATT
AACCATTCTAGCCCTACTCATACCATCACTCATCTTTCCAACCCAAAACAACCGCTGACTAACCAACCGT
CTCTCAACTTTACAATCATGAACAATTAATTCATTTACAAAACAACTGATAATACCAATTGATAAAGCAG
GACATAAATGATCTATTATCCTAACATCATTAATAGCAATACTCTTAATAATTAACCTATTAGGACTACT
ACCATACACATTCACTCCCACCACTCAACTCTCTATAAACATAGGATTAGCCGTCCCAATATGAATAGCC
ACAGTATTCATAGGCCTCCGAAACCAATTAACAACATCATTAGGTCACCTACTACCAGAAGGAACTCCAA
CCCCACTTATCCCCATCCTCATTATAATCGAAACAATCAGCCTCTTTATCCGACCTCTAGCCCTAGGCGT
CCGACTCACAGCCAACCTAACAGCTGGCCACCTACTAATTCAACTTACCTCCACTGCAGTACTAGCCCTA
CTATCAACAACAACCCTATCTATCCTAATCATAATCATTCTTTTACTACTAACAATCCTAGAGCTAGCAG
TAGCTATAATCCAAGCCTATGTATTCGTCCTATTATTAAGCCTTTTTTTACAAGAAAACACCTAATGGCC
CACCAAATACATGCCTACCACATAGTAGACCCAAGCCCATGACCACTAACAGGCGCAACAGCAGCATTAC
TAATGACCTCAGGACTCGCCATATGATTCCACTTTAATTCAATACTACTAATAACTCTAGGCCTATCAAT
TATAATACTTACCATATTCCAATGATGACGAGATATCGTACGAGAAGGAACCTTCCAAGGACATCACACC
CCTCCAGTACAAAAAGGCCTACGATATGGCATAATTCTATTTATTACATCAGAAGTATTCTTCTTTATTG
GATTCTTCTGAGCTTTCTACCACTCAAGCCTAGCCCCAACACCAGAATTAGGCGGATGTTGACCACCAAC
AGGAATCACTCCACTAAACCCATTTGAAGTCCCACTACTAAACACAACAGTTCTGTTAGCCTCAGGCGTA
ACAATCACCTGAGCCCACCATAGCCTAATAGAAGCTAACCGAAATCAAACCATCCAAGCTCTCAGCCTCA
CAATCCTACTTGGCCTATATTTTACAATACTACAAGCCATAGAATACTACGAAGCCCCATTTACAATCGC
CGATGGTGTGTATGGCTCTACATTCTTTGTCGCAACAGGCTTCCACGGACTACACGTCATCATTGGATCA
ACATTCCTAACTGTGTGCCTCTCACGACAAATTAAATACCACTTTACCCCAACCCACCATTTCGGATTTG
AAGCAGCTGCCTGATATTGACACTTCGTAGATGTTGTATGACTATTCCTATACGTATCCATCTACTGATG
AGGCTCATACTTTTCTAGTATATTAGTACAAGTGACTTCCAATCACTAAGTTTTAGCTTAACCCTAAAGA
AAAGTAATGAACACAATAATCTCAATTATGATCATCTCATTAACCTTATCAACAATTTTAGTGGCATTAA
ACTACTGACTTACATTAATAAAACCAGATAACGAAAAACTATCCCCATACGAATGCGGATTTGACCCACT
AGAATCTGCCCGCCTACCATTCTCAATTCGATTCTTCCTCAGTAGCCATCTTATTCTTACTATTCGACCT
AGAAATCGCATTACTACTCCCACTGCCATGAGCCATCCAACTACCCTACCCAACTCACTCCTTCACCTGA
GCCTTCATAATCCTATCTTTACTTACACTAGGCCTTATCTATGAATGAACCCAAGGGGGCCTAGAGTGAG
CAGAATAGATAACTAGTCTAATACAAGACAACTAATTTCGACTTAGTTAATCGTGACTAAACCCCACGGC
TATCAAATGACACCCACACACTTCAGCTGCTATTCCGCCTTTATCATTAGCATCACAGGCCTCTCACTGC
ACCGAACCCATCTAGTCTCAACCCTACTATGCCTAGAAGGAATAATACTATCCTTATTTATTGCTCTATC
AATATGACCCATCCAACTACAAACCTCCTCATTCATACTTACTCCAATACTAATATTATCTTTCTCTGCC
TGCGAAGCAGGCATAGGCCTATCATTACTAGTAGCATCTTCACGAACTCATGGATCAGACCACCTGCAAA
ACCTAAACCTACTGCAATGCTAAAAATTATCATCCCAACAATTCTATTATTACCAACAACCATACTCTGC
AAGCCAAAACAACTATGACCGACCACACTAATCTACAGCTTAGGGGTCGCCCTCTTAAGCCTACAATGAC
TTAAACCAACTACAGAACTAATAACCTTCTCCAACTACTACCTAGGAGTAGACCAAATCTCGGCCCCACT
ACTAACCCTATCATGCTGACTCACACCATTAATAATCCTAGCCAGCCAAAACCACCTGGCCACAGAACCA
ACCCCACGAAAACGAATCTTCGTCATCACCATTATTCTACTACAAGTCTCACTAATCTCAGCCTTCTCAG
CCACAGAATTAATCATATTCTTCATTGCATTCGAAACTACACTAATCCCAACACTAGTAATTATCACACG
CTGAGGTAACCAAATAGAACGACTAAATGCCGGAACCTACTTCTTATTTTACACCCTTATTGGCTCTCTG
CCCCTACTAGTAGCCCTATCATATATACAAGCCCAAAACGGCACTCTATCCACCCACATAATACAACTCA
ACCAACCCACCATAATAAACTCATGATCCCACTCAATATGATGATTCGCACTACTAACCGCCTTCATAAT
CAAAATACCCCTTTATGGACTACACTTATGACTACCTAAAGCACATGTAGAAGCTCCAATTGCAGGCTCA
ATAATTTTAGCAGCAGTACTACTAAAACTTGGAGGATACGGTATTATCCGCATTACAATAACATTAGATC
CACTATCAAAAACACTATCCTACCCATTTATAGTAATAGCCCTATGAGGAGTAATTATGACTAGCTCAAT
TTGCCTACGCCAGACAGACCTAAAATCACTAATTGCTTACTCATCTGTAAGCCACATGGGCCTAGTCATT
GCTGCAACACTAACACAAACTCAGTGATCATACACTGGCTCTATCACACTAATAATTGCCCACGGTTTAA
CATCCTCCATACTTTTCTGCCTAGCTAACACTAACTATGAACGAACCCATAGCCGAACATTACTTCTCAC
TCGAAACATACAACTAATATTACCACTGATAGCACTATGATGACTCCTAGCCAGTTTGACTAACATAGCC
CTTCCACCAACAATTAACCTTATAGGAGAATTAACAATTATTGCCTCACTATTCAACTGATCAAACATTA
CAATCCTGATAACAGGATTGGGAACACTAATCACCGCTATCTATACCCTATACATGCTAATCACAACACA
ATGAGGAGAAACCCCATCACACATAAAGTCAATTCCTCCAACCCACACACGAGAACATCTACTCATAACA
CTCCACATTCTTCCAATAGCGCTACTAACAATAAAACCAGAACTAATCTGAGGTATATTCTACTGTTAAT
ATAGTTTCAAAAAAACATTAGACTGTGGCTCTAAAAATAGGGGTTAAAATCCCCTTATAAACCGAGAGAG
GTGTCACACAATAAGAACTGCTAATTCCTATATCTGAGATTAGCCCCTCAGCTCCCTCAATCCCCCTACT
TTTAAAGGGCAGAAGTAATCCACTGGCCTTAGGAGCCAGCCACCCTTGGTGCAACTCCAAGTAAAAGTAA
TGACCCTATTAATAAACTCTACACTCCTCCTAACTCTCCTCATACTAACACTACCCCTAATACCCACGCA
CACCCCAATAAAAACAAAAACAGCTGTGAAAATAGCATTCTTCACTGCCTTATTCCCACTAACCACATTT
ACTTACTTAAACACCGAATCAATCATTACCAACCTTAACTGATTCTACACATCCACATTCAGCATTAATA
TAAGTTTTAAATTTGACCTATACTCAGTAATATTTATGCCCATTGCCTTATACGTTACATGATCCATCTT
AGAATTTACCTACTGATACATAGCCACAGACCCACACATCACAAAATTCTTCAAGTATCTATTAATCTTC
CTAGTAGCCATAATAATCCTAGTAACAGCCAACAACATATTCCAATTCTTTATTGGCTGAGAAGGGGTAG
GAATCATATCCTTCCTACTAATCGGATGATGACGAGGACGAACAGAAGCAAACTCATCAGCTCTACAAGC
CATTATTTACAACCGCACAGGCGACATCGGACTAATTCTCAGCATATCATGACTAGCAACAAACACAAAC
ACATGAGAACTCCAACAAATATTTTCCACTACCTCTCCTACCCCCCTTATCCCCCTTCTTGGCCTTATCT
TAGCCGCAACTGGAAAATCAGCCCAATTTGGCCTCCATCCATGACTACCAGCAGCCATAGAAGGCCCAAC
TCCAGTCTCAGCATTACTACATTCTAGCACTATAGTTGTAGCAGGTATCTTCCTACTCATCCGAATACAT
CCAATCTTAACCACAAACAGCTCAGCCCTATCAATCTGCCTATGTCTAGGAGCCATTACCACCCTATTTA
CAGCATTCTGCGCCCTCACCCAAAATGATATCAAAAAAATCATCGCCTTCTCCACATCAAGTCAACTAGG
CCTTATAATAGTAACTATTGGCCTAAACCAACCACAACTAGCCTTCCTACACATCTCCATACACGCATTT
TTCAAAGCAATACTATTCCTATGTTCTGGCTCCATCATTCACAACCTCAACAACGAACAAGACATTCGAA
AAATAGGAGGACTACACAAATCCCTACCAATCACATCTTCATGCTTAACCATCGGCAACATAGCACTCAT
AGGCATACCATTTTTAACCGGATTCTACTCCAAAGACATCATCATCGAAACCATAAACACATCATACCTA
AACGCCTGAGCCCTACTCCTAACACTAATTGCAACCTCATTCACCGCAATCTACAGCCTACGAATCACAA
CATTTGTACAGACAGGACTACCTCAATACTACCCTATAATACTACTAAACGAGAACAACCCAAAAATCAT
CAATCCAATCACTCGCCTAGCCGCAGGTAGCATTGTTGCAGGACTAGTCATTTCACTAAACACTACACCG
CTGAAAACGCAACCAATAACAATGCCAACCCACATCAAAATTGCAGCACTAACAGTAACAATCTTAGGCC
TACTATTAGCCCTAGAACTAACCACAATAACCAATAAAATATCCCCAAAACCATCTAACATCCACAACCT
CTCCAACTTACTAATCCACTTTAACACTCTCACCCACCGCTCACTCCCAATAACCAGCCTAAACCTTAGC
CAAAACATCGCAACCCATCTAACCGACCTATCTTGATACGAAAACATCGGTCCAAAAGGCCTAATCAAGT
CACAAATCACCCCAATTACACTCATCTCCTCATCACAAAAAGGCCTTATTAAAATCTACATAACCTCATT
CATCCTATCAATTGTACTACTAATAACAATTACCATATCCTAATTGCACGAAGTACAACACGAGACAACC
CATAAACCAACTCCAACACAACAAATAACGTCAACAACAACCCCCAACCAGCAATTAAAAGCAAGCCACT
ACCAAAACTATAAAACCATGAAACCCCACTAGAATCTAAACGAACAACAAATAACCCACCAGCATCAACA
GTATCATCACCAAAACCTTCCATACTCCATCAAGAATAATCCACCAGCATAAACCACACAACAGAAATTA
AATAACACAGCCCATAAACAAACGCATTTAAACCACCTCAACCTTCAGGAAAAGGTTCCGCTGCTAATGC
AGACGAATACGCAAAAATAACCAACATCCCACCTAAATAAATCAAAAACAAAACTAAAGAAATAAAAGAA
CCACCCATCCCAACCAATACCCCACACCCAAAAACCGCCCCCAAAACTAAACTAAACACTCCATAATAAG
GAGAAGAACTACAAGAAACACCAATCATCCAAAAAACAAAACAAAACCCAAATAAAAACATAAAATACAT
CATAATTCTTGCCCAGACTTTAACCAAGACTTACGGTCTGAAAAACCATCGTTGTATTCAACTACAAGAA
CATTAATGGCCACAAACTTACGAAAAACCCACCCAATAATTAAAATCATCAACAACTCATTCATTGACCT
GCCAAGCCCATCCAACATCTCTGCCTGATGAAACTTCGGGTCACTATTAGGCATCTGCCTAATACTGCAA
ATCATTACTGGAATCTTCCTGGCAATACACTACTCACCAAACATCTCACTAGCATTCTCATCAGTAACCC
ATATTACCCGAGACGTACAATACGGATGACTTATTCGAAATATACATGCTAACGGGGCCTCCATCTTCTT
CATATGTATCTACCTTCACATCGGCCGAGGACTTTACTACGGCTCTTACTTATACAAAGAAACCTGAAAC
ACAGGAATTATTTTGCTACTCCTAGTCATAGCTACCGCATTTGTAGGCTACGTTCTACCATGAGGCCAAA
TATCATTCTGAGGCGCCACCGTCATTACCAACCTACTCTCAGCCATCCCCTACATTGGCAACACCCTAGT
ACAATGAATCTGAGGGGGTTTCTCAGTAGACAATGCCACCCTAACCCGTTTCTTCACCTTCCACTTTCTC
CTACCCTTTACCATCATTGGACTAGCAATCGTACATCTACTCTTCCTCCACGAGACCGGATCAAACAACC
CAATAGGGTTAAATTCAAATGCCGACAAAATTCCCTTCCACCCATACTTTTCCTACAAAGACCTACTAGG
ACTAATCTTAATACTAGCCCTATTACTAACTCTAACATTATTCTCCCCTAACCTCCTAGGGGACCCAGAT
AATTTCACACCAGCTAATCCCCTATCAACCCCCCCTCATATCAAACCAGAATGATACTTCTTATTCGCTT
ACGCAATCCTCCGATCCATTCCAAACAAACTAGGAGGTGTGCTCGCCCTATTATTCTCAATCTTAGTATT
GTTTATAATACCAATCCTACACACATCAAAACAACGTTCAACTATATTCCGACCCCTAAGCCAAATCCTA
CTTTGATGCCTAACAGCTGACCTTCTGACACTCACATGGATCGGAGGCCAACCAGTCGAAAATCCATTCA
TCACCATCGGCCAAATAGCCTCTATACTATACTTCACTATTCTCCTTATCCTTATACCCATAACAGGAGT
AATCGAAAATAAAATATTAAACCTAAAATATTCTAGTAGCTTAATATTAAAGCATTGGTCTTGTAAACCA
AAGACTGAAAATCACAATCTTCCTAGAATAATCAAAAGAGAAAGACTCAAACCTTCATCCCCGGCCCCCA
AAACCGGAATCTTCATTAAACTACCTTTTGACAAATACATTTAATATCTCTACCTCGCACGGCAGAGAAA
AATCGCATAAATATCTCTACCCCATCGGGGTAGAGATAGTTGCGCTAATATCTCTACCTCGCACGGCAGA
GAAAAATCGCATAAATATCTCTACCCCAT

>AP004196.1 Gigantura chuni mitochondrial DNA, almost complete genome
GCTTACGTAGTCTACCTAAGATATGATACTGAAGATGTCAAGACGAACCGTAAAAAGTTCCGCGAGCACA
AAAGCTTGGTCCTGGCTTTTCTCTCAGCCTTTACCAAATTTACACATGCAAGTCTCCGCCCCCCTGTGAG
GATGCCCTAACCCTCCCGATCGGAAATAAGGAGCAGGCATCAGGCACGCCCTCCCCCGGGCAGCCCAAGA
CGCCTTGCTTAGCCACACCCCCAAGGGAACTCAGCAGTGATAGACATATTAAGCAATAAGTGAAAACTTG
ACTTAGTTAAGGTAAACAGGACTGGTCAAGCGCGTGCCAGCCACCGCGGTTATACGTACAGTCCAAGTTG
ACAGACACCGGCGTAAAGGGTGGTTACGGGACCCCCCCCCGCACTAAAGTCGAACTTCCCCCTACGCTGT
TATACGCATCCGGGGGCGTGAAGCCCCACCACGAAAGTGACTTTAACCCACCCCGAACCCACTACCGCTA
TGAAAACAAACTGGGATTAGATACCCCACTATGCTTAGCCATAAACCTTGATAGTGTTTTACAACCACTA
TCCGCCCGGGAACTACGAGCGCTAGCTTAAAACCCAAAGGACTTGGCGGTGCTTTAGACCCACCTAGAGG
AGCCTGTTCTAGAATCGATAACCCCCGTTCAACCTCACCACCCCTGGCTAATCCCCGCCTATATACCGCC
GTCGTCAGCTTACCCTTTGAAGGCCTCAAAGTAAGCATAATTAGCACAACCTCAAAACGTCAGGTCAAGG
TGTAGCGCATGGGATGGGAAGAAATGGGCTACATTCTCTGCCCCAGAGAAAACGAAAGGCGCGCTGAAAC
ACGCGCCCGAAGGAGGATTTAGCAGTAAGATGGGAGCAAGAGCGCCCCTCTGAAGCTGGCCCTGAAGCAT
GCACACACCGCCCGTCACTCTCCCCAAACTTACCCACAAATACTAAATAAGGATATCTTAGACCAAGGGG
AGGCAAGTCGTAACATGGTAAGTGTACCGGAAGGTGCGCTTGGAAAAACCGGGGTATAGCTAAGACAGTA
AAGCACCTCCCTTACACTGAGAAGTCATCCGTGCAAATCGGGTTACCCTGAACCTAACAGCTAGCCCCAC
CCGCTAAACCAACTACCCACCATAAATAACTTCTAAAACCCTCAACCCGCCCAATAAATCATTCTTCCCC
CTCAGTACGGGAGACAGAAAGGGACAAATTAGGGAGCGACAGATCAAGTACCGCAAGGGAAAGCTGAAAA
AGAAATGAAACAACCCTCTAAAGCCTTAAGAAGCAGAGCTCAGCCCTCGTCCTTTTGCATCATGATTAAG
CCAGTACCCTAAAGCAAAGAGCCCTTTAGTTTTTTACCCCGAAACTAGACGAGCTACTCCGAGTCAGCCT
ATCATAGGGCCAACCCGTCTCTGTGGCAAAAGAGTGGGAAGAACTCTGAGTAGAGGTGACAAACCTACCG
AGCCTAGTTATAGCTGGTTGCCTAGGAAATGAATAGAAGTTCAGCCGCCCGGCGCTTCCTCCCCCGAACC
TCAAGTCACACTTTAGGCCCGAGGAAATCCGAGCGAGTTAGTCAAAGAAGGTTCAGCTTCTTTGAACAAA
GACACAACTTTAAGAGGAGGTTAAAGATCACAACAGATTAAAGGACAATTATTCCAGTGGGCCTGAAAGC
AGCCACCTGAGCAGAAAGCGTTAAAGCTCGCATAAACTTATCCCCTCCAATTCCGACGGACCCTCTTACC
CCCCTCCAAGATTACTAGGTCGTTTCATGCCCCCATGAAAGAGACCATGCTTGAATGAGTAATAAGAGGG
TACGACCCTCTCCTCGCACATGTGTACGTCGGAACGGACCCCCCACCGACCATTAACGGCCCCAACCCAA
GAGGGCACTGTCACCCCGACCAAAGTCCGCTAGAAAACCACCCACCAGAAACAACCGTTAACCCCACACA
GGAGTGCCCCCTAAGGAAAGACCCAAGGACAAGGAAGGAACTCGGCAAACACCTTAAGTCTCGCCTGTTT
ACCAAAAACATCGCCTCTTGCGAGCAAAGAATAAGAGGTCCCGCCTGCCCTGTGACTCTCGCAGTTTAAC
GGCCGCGGTATTTTGACCGTGCAAAGGTAGCGCAATCACTTGTCCTTTAAATGAGGACCTGTATGAAAGG
CATAACGAGGACTTAGCTGTCTCCCCTGTCCAGTCAATGAAATTGATCTCCCCGTGCAGAAGCGGGGATC
GCACCATAAGACGAGAAGACCCTATGGAGCTTTAGACGACAAACGGCCCACGCAAGGCAACTCAGTACCA
ACTTAGCCAACCCCCCCCCGTGGAACCCACCGTTTTCATGTCTTTGGTTGGGGCGACCGTGGGGAAAAGA
AAAACCCCCATGTGGACCGAGGACCCCCTCCCCAAAGCCGAGAGCCACAGCTCTAAGCCTCAGAACCTCT
GACCCGAACGATCCGGCCTACCCGCCGATTAACGAACCGAGTTACCCTAGGGATAACAGCGCAATCTTCT
CCCAGAGCCCCTATCGACGAGAAGGTTTACGACCTCGATGTTGGATCAGGACATCCTAATGGTGCAGCCG
CTATTAAGGGTTCGTTTGTTCAACGATTAAAGTCCTACGTGATCTGAGTTCAGACCGGAGCAATCCAGGT
CAGTTTCTATCTATGACTATGACCTTTTCCAGTACGAAAGGACCGAAAAGCGGGGGCCAATGCCAGAAGC
AAGCCCCACCTTCACCTAAGGAAGACAACTGAACTAGGCAAGAAGGCAGGACCCCCCAGCGGGCCCGCCA
AAGAAAGCGGAATGTTGGGGTGGCAGAGCTCGGTATATTGCTAAAGGTCTAAGCCCTTTCTACAGAGGTT
CAAGTCCTCTCCCCAACTATGTTTTCAAGTCTCATCATCTATATTCTGAACCCACTAGCCTTTATCGTCC
CAGTCCTACTAGCGGTTGCATTCCTAACCCTTCTTGAGCGGAAGGTCCTAGGCTATATGCAACTACGAAA
AGGCCCTAACATCGTAGGACCCTACGGCCTTTTACAACCCATCGCCGACGGGATTAAACTTTTCATTAAA
GAGCCCGTGCGCCCATCCACCTCTTCCCCGCTATTGTTCCTTGCAGCCCCTATGTTGGCCCTAACACTGG
CACTCACCCTCTGAGCCCCCATACCCATGCCCTACCCCGTCACCGACCTCAACCTAGGCATCCTCTTTAT
ACTTGCCTTATCCAGTCTTGCTGTTTACTCCATCCTCGGCTCAGGCTGAGCATCAAACTCCAAGTATGCA
CTCATCGGGGCCCTCCGAGCCGTTGCCCAGACTATTTCCTACGAGGTCAGCCTGGCGCTGATTCTCCTAG
GTGTCATTATCCTTTCAGGGGGCTTTACTCTGCAAACCTTCAACATCGCCCAGGAGGGCATCTGGCTGCT
TCTCCCCGCCTGACCTCTTGCCGCTATGTGATACGTCTCCACCCTGGCGGAAACCAACCGAGCCCCTTTC
GACCTCACTGAGGGGGAGTCAGAGCTTGTCTCGGGCTTCAACGTCGAATATGCCGGGGGGCCCTTCGCCC
TTTTTTTCCTGGCCGAATACGCGAACATTCTTCTGATGAACACCCTTTCCGCCACCCTTTTTCTAGGCGC
CTCCCACATCCCCGCCCTCCCCGAGCTCACCGCCGCTAACCTGATGACCAAGGCTGCACTACTCTCAGTG
GTTTTCCTATGAGTCCGGGCTTCATACCCGCGGTTTCGCTATGACCAGCTCATACATCTTGTGTGGAAAA
ACTTCCTACCTGTAACCCTAGCCCTCGTGGTCTGGCACCTCGCCCTCCCAATCGCCTTTGCCAGCCTCCC
ACCCCAACCTTAACGAACAGGAACCGTGCCTGAATGCTAAGGGCCACTTTGATAGAGTGTACCACGGGGG
TTCAAGTCCCCCCAGTTCCTTAGAAAGACGGGACTCGAACCCAAACTCAAGAGATCAAAACTCTTTGTGC
TTCCATTACACCACTTCCTAGCAGGGTCAGCTAATTCAAGCTCTTGGGCCCATACCCCAAAAATGTTGGT
TAAACTCCTTCCCCTGCTGATGAGCCCGCATGTTCTTTGCACCCTCCTCTTTAGCCTCGGCCTAGGAACT
ACCATCACCTTTGCCAGCTCCCACTGGTTGCTTGCCTGAATAGGCCTTGAAATCAACACCCTCGCCATCA
TCCCACTAATAGCCCGCCAGCACCACCCCCGCGCAGTCGAGGCGGCTACCAAGTATTTCCTCACACAGGC
CACGGCCGCAGCTTTGATTCTATTTGCCAGTACCGCCAATGCCTGACTGACCGGAGAATGGAATATTCAA
CAGCTCTCCCACCCAATCGCAAGCACTGTGCTCACCCTCGCCCTCGCCCTTAAGATTGGACTCGCCCCCG
TACACTTCTGACTGCCAGAAGTCCTGCAAGGCCTTGACTTGACCACCGGCCTTATCCTATCCACCTGGCA
AAAGCTTGCCCCCTTCGCCCTTATCCTCCAACTAAACTCCGCTAACCCCACCCTCCTAGTCGCTCTCGGT
CTCCTTTCTACCCTTGTTGGCGGCTGAGGGGGCCTCAATCAAACCCAGCTTCGTAAAATCCTTGCCTACT
CCTCCGTGGCACACCTTGGCTGGATAATCCTAGTCCTCCAATTTGCCCCCTCCTTAACCCTACTGTCACT
GCTCCTGTATATGACTATAACCTCCTCGATCTTCCTCACCCTTAAGCTCAACAGCACTACCAATATTAAC
AGTCTCGCCACCTCATGGACTAAAATCCCACTTCTCGCAGCCCTCGTACCCCTCTCCCTTCTTTCCCTAG
GGGGCCTCCCGCCCTTCACCGGGTTTATGCCCAAATGGCTTATCCTCCAAGAGCTTATGAAACAACACTT
GCCTATTGCTGCCTCTATCGCAGCTTTCTCCGCCCTCCTCAGCCTTTACTTCTACCTCCGCCTCTGCTAC
TCAATAACCCTCACCATCTCCCCCAACACTCTAACGTCTTCCAGCCCCTGACGATTCTCCACCATCCAGA
CCACCCTACCCCTCGCCTTTCTCCTACTCGCAGCCATCGCCCTCCTTCCACTAACACCCACGGCTCTGTC
CCTTCTCGTCAGTTAAGCAAGGGGCTTAGGCTAACAGGGAAGACCAAGGGCCTTCAAAGCCCTAAGTGAG
AGTTAAAATCTCTCAGCCTCTATAAGACTTGCGGGACTCTACCCCACACCTTCTGCATGCAAAGCAGACA
CTCTAATTAAGCTAAAGCCTTTCTAGAAAGGAAGGCCTCGATCCTACAAAATCTTAGTTAACAGCTAAGC
GCTCTAACCAGCGAGCATCATTCTACTTTCCCCCGCTTTTTAAAATACGCGGAAAGCGGGGGAAAGCCCC
GGCAGACGTTAGTCTGCTTCTTCGGATTTGCAATCCGACGTGTTGACACCCCGGAGCCTGATAAGGGAAG
GACTTAAACCTCCGTCTATGGGGCTACAACCCACCGCTTGCACTCTCAGCCACCCTACCTGTGACGATCA
CACGCTGATTCTTTTCGACCAACCACAAAGACATTGGCACCCTTTATTTAGTATTCGGTGCTTGAGCCGG
AATAGTCGGCACTGCCTTAAGCCTGCTTATTCGAGCAGAGCTCAGCCAGCCCGGCGCCCTCCTAGGCGAT
GACCAAATCTACAACGTCATCGTTACCGCCCACGCCTTCGTAATGATTTTCTTTATGGTAATGCCCATCA
TGATTGGTGGATTCGGGAACTGACTTATCCCCTTAATAATCGGGGCCCCCGACATGGCATTCCCCCGAAT
GAATAACATGAGCTTCTGACTCTTACCCCCCTCCTTCCTGCTACTCCTAGCCTCCTCTGGGGTAGAAGCT
GGGGCCGGAACCGGATGAACCGTTTACCCACCCCTCGCCGGCAACCTGGCACATGCGGGTGCCTCCGTAG
ACCTGACTATTTTCTCCCTCCACCTGGCGGGTGTTTCTTCCATCCTCGGTGCCATCAACTTTATCACGAC
AATTCTTAACATGAAACCCCCCGCTATTACCCAATACCAGACTCCCCTGTTCGTCTGATCAGTTCTCATC
ACGGCCGTCCTGCTGCTGCTCTCTCTACCAGTCCTTGCAGCGGGGATCACCATACTCCTTACAGACCGAA
ACTTAAACACAACCTTTTTCGACCCCGCAGGCGGAGGAGACCCCATTCTTTACCAACACCTATTCTGATT
CTTCGGTCACCCGGAAGTGTACATCCTCATTCTTCCTGGATTTGGCATGATCTCCCACATTGTTGCCTAC
TACTCCGGGAAAAAAGAACCTTTCGGCTACATGGGCATGGTCTGAGCAATAATGGCCATTGGCCTCCTTG
GTTTCATTGTTTGAGCCCACCACATGTTCACAGTGGGCATGGACGTAGATACGCGTGCTTACTTTACATC
TGCCACCATGATCATTGCCATTCCTACAGGGGTAAAAGTCTTCAGCTGACTAGCAACGCTTCACGGCGGG
ACAATTAAATGAGAAACCCCGATACTATGAGCCCTTGGGTTCATCTTCCTTTTTACCGTCGGCGGCCTAA
CAGGTATCGTCCTATCAAATTCATCCCTGGATATTGTCCTTCATGACACATACTACGTCGTAGCACACTT
CCACTACGTCCTGTCCATGGGGGCCGTATTTGCCATCATAGCAGGCTTCGTACACTGATTCCCGCTATTC
ACGGGCTACACCCTGAACGCAACATGAACAAAGATCCACTTTGCCGTAATGTTCGCAGGGGTAAACATCA
CCTTCTTCCCGCAACACTTCCTAGGCCTTGCTGGTATGCCCCGTCGATACTCAGACTACCCCGACGCCTA
CACACTGTGAAACACTGTATCCTCAATCGGATCCATGATCTCCCTTGTTGCCGTAATTATGTTCCTATTC
ATCCTCTGGGAAGCATTTGCCGCTAAACGAGAAGTCGCAAGCGTGATGCTAACCATGACAAACGTAGAAT
GACTCCACGGCTGCCCTCCACCCTACCACACCTTCGAGGAACCTGCTTTCGTGCGAGTTCAGGCCCCTGT
CCGAGAAAGGAGGGAATCGAACCCCCGTTTACTGGTTTCAAGCCAGTCACATGCGCCACTCTGCCACTTT
CTTCATAAGACACTAGTAAAACTTGCCATTACATTGCCTTGTCAAGGCAAAATTGTGGGTTAAACCCCCG
CGTGTCTTGGACTCTAACCTAATGGCCCACCCCTCACAACTAGGATTTCAAGACGCGGCTTCCCCTGTAA
TAGAAGAACTGCTCCACTTCCACGACCACGCCCTTATAATTGTCTTCCTTATCAGCACACTAGTTCTCTA
CATTATGACAGCGATAGTAACCACTAACCTAACAAACAAGTACATCTTAGACTCCCAGGAGATTGAGATC
ATCTGAACTGTCCTCCCCGCTGTTATTTTGATCCTGATTGCCCTCCCCTCCCTGCGCCTTCTCTACCTTA
TGGACGAAATCAGCGACCCGCACCTAACCATCAAAGCCATGGGACACCAATGGTACTGAAGCTACCAATA
CACGGACTACGAAGAGCTCGGGTTTGATTCATACATGATCCCCACACAAGACCTAACCCCCGGACAATTC
CGACTCTTGGAAGCCGACCACCGAATAGTAATCCCCCTGGACTCCCCTATCCGCGTGCTAGTCTCAGCTG
AAGACGTTCTCCACTCCTGAACCGTCCCTGCACTAGGAGTCAAGATAGACGCAGTACCAGGCCGCCTAAA
TCAAACAGCATTTATTACCTCTCGACCAGGCGTGTTTTATGGTCAGTGCTCAGAGATTTGCGGAGCAAAT
CATAGCTTTATACCCATCGTTGTCGAAGCAGTCCCCTTAGAACACTTTGAAGCCTGATCCTCACTAATAC
TTGAAGATGCCTCACTGAGAAGCTGAACCGGGTATAAGCGTTAGCCTTTTAAGCTAAACATTGGTGGCCC
CCAACCACCCTCAGTGAAATGCCCCAGCTGAACCCCAATCCGTGAATGTGGATCCTGCTACTGACCTGAC
TAACTTACCTAATTGTCCTTCCGTTTAAAGTGGTGGCTCGCAAGTTCTCTCGCAACCCCACACCTGAGGG
AGCAGAAAAGCCCCCATCCGCCCCCTGATTCTGACGATGGCATTAAACTTCTTTGACCAGTTTGCCAGCC
CCACGTTCTTGGGCATCCCCCTTATCGTCCTCGCACTGACCCTGCCGTGAATTCTCTTCCCGCAACCCAC
ATCGCGCTGACAGGATAATCGAGTGCTAACACTCCAGAACTGGTTCATCAACCGCTTCACCCAACAACTT
CTCCTCCCCCTAAACCCGGGGGCACACAAATGGGCCGCCCTACTAACTTCTCTCATGCTCTACCTTATTA
CCCTTAACATACTAGGCTTACTTCCCTACACCTACACCCCGACCACCCAACTCTCAATGAATCTGGGCTT
AGCCGTCCCCCTCTGACTCGCCACAGTAATCATCGGCATGCGAAACCAACCAACAGTCGCCCTAGCACAC
CTTCTCCCAGAGGGCACTCCAACACTCTTAATCCCTGTTCTCATTATTATCGAAACAATCAGCCTCTTTA
TCCGACCCCTCGCCCTAGGAGTACGGCTGACAGCAAACCTAACTGCTGGGCATCTCCTCATCCAGCTCAT
TGCAACAGCCGCTTTTGTACTTCTCCCCCTGATACCCACTGTCGCAATCCTTACATCAATCCTTCTCTTC
CTCCTAACCCTCTTAGAAGTTGCCGTCGCAATGATTCAGGCCTACGTATTCGTCCTCCTCTTAAGCTTGT
ACCTACAAGAAAACACCTAATGGCCCACCAAGTCCACGCTTACCACATAGTAGACCCAAGCCCGTGACCT
CTTACAGGTGCAATCGCCGCCCTTCTCCTGACCTCCGGCCTGGCAACCTGGTTTCACTACCACTCTTTAA
CATTAATAACGATAGGCACCACCCTACTTCTCTTAACCATATACCAATGATGACGAGACATTGTCCGAGA
AGGCACCTTCCAGGGACACCATACACCCCCCGTCCAAAAAGGGTTACGCTACGGCATGGTCCTTTTTATC
ACTTCTGAAGTGTTCTTCTTCCTTGGCTTCTTTTGAGCTTTCTACCACTCTAGCCTAGCCCCAACACCAG
AACTCGGCGGATGCTGACCCCCTACAGGTATCACAACATTAGACCCCTTCGAAGTCCCACTTCTGAACAC
TGCCGTACTCCTGGCCTCCGGAGTTACCGTAACGTGGGCCCATCACAGCATCATAGAGGGCGAGCGCAAA
CAAGCTATTCAATCCCTATTCCTAACCATCCTCCTAGGCTTCTACTTCACTTTTCTTCAAGGCATGGAGT
ACTATGAGGCCCCCTTTACAATTGCCGACGGAGTCTACGGCTCCACCTTTTTTGTCGCCACAGGCTTCCA
CGGACTACACGTAATCATCGGCTCAACCTTCCTAGCCATCTGCCTCTTGCGCCAAATCCAATACCATTTC
ACATCTCAACATCACTTCGGCTTCGAAGCCGCTGCCTGATATTGACACTTTGTTGACGTCGTCTGATTAT
TCCTGTACATCTCTATCTACTGATGAGGCTCCTAATCTTTCTAGTATGAACGCTAGTATAAGTGACTTCC
AATCACCCGGTCCTGGTTAAAGCCCAGGGAAAGATAATGAACCTAGTCTCCACAACACTAGCTATCACTT
TACTTCTCTCCTCGGTCTTAGCAATCGTATCTTTTTGACTCCCCCAACTCAACCCTAACATGGAGAAGCT
CTCCCCATACGAGTGCGGCTTCGACCCCCTAGGGTCTGCACGACTCCCTTTCTCCCTCCGATTTTTTCTC
GTCGCCATCCTCTTCCTTCTCTTCGACCTGGAGATCGCCCTCCTGCTCCCCCTCCCGTGAGGGGACCAAC
TTACCACCCCCATCCAAACCCTCTTCTGAACAACCACCGTCCTGGCACTCTTAACCCTCGGCTTGGCCTA
CGAGTGGACCAAAGGGGGCCTTGAATGAGCTGAATAGGCAATTAGTCCAAAGCAAGACATTTGATTTCGG
CTCAAAAAATCGTGGTTCGAGTCCACAATTGCCTTATGACCTTAACCCTGTTCGCGTGATCCTCGGCCTT
CGTAATTGCCCTAACTGGCCTTGCCTTTAACCGCACTCATCTCCTGTCGGCCCTTCTCTGCCTAGAAGGC
ATGATACTCTCCCTGTTCGTAGCCCTCTCTCTCTGAACCCTTCAGCTAGAGGCCGCCGGTTACTCTGCTG
CGCCAATCTTGCTACTTGCCTTCTCAGCCTGTGAGGCAAGCACCGGCCTCGCCCTCCTGGTCGCAACCGC
CCGAACCCACGGCACCGACCACCTGAAAAGCCTAAGCCTTCTACAATGCTAAAAATTGTTCTCCCAACGC
TCATGCTTTTTCCCACAATCTGGCTGGTTAACAAAAAGTGATTATGAGTCACCCCCACGATCCATAGCCT
TATTATTGCCACAATCAGCCTAAAGCTATTCTCAGGTTCTCTCACAACCTCCGGCTGGTCGGCGCTCAGC
TCTTACCTGGCGTCAGACTCCCTCTCCACCCCCCTAATCGTACTCACCTGCTGGCTCCTGCCCCTCACCA
TAATCGCCAGCTCAAATCACGTCGGTAAAGAACCCATCAACCAGCAGCGCATCTACCTCTCCCTCCTAGT
ATCTCTTCAACTGTTCCTGGTCCTGGCCTTCGGCGCCACAGAGATCCTACTGTTCTACATCATATTTGAG
GCTAGCCTTATCCCCACCCTTTTCCTCATCACCCGCTGAGGGAACCAGGTCGAACGCCTGAACGCCGGCA
CATACCTGCTTTTTTACACGCTAGCCGGCTCTCTCCCACTGCTCATGGCCGTCCTCATGGCCCAAGCCGA
AATGGGCTCCCTCTCCCTCCTCACCATGGACTTCTCCGGACTCTTGAGCTTCTCGCACTGGGGCACCAAG
GTATGATGAATCGCATGTCTAGCCGCCTTTATAATCAAGGCCCCTATCTATGGCGCCCACCTCTGACTCC
CAAAAGCCCATGTAGAGGCCCCCGTTGCCGGGTCCATGGTCCTCGCAGCCGTACTTCTAAAGCTAGGGGG
CTACGGCATGATGCGGATGGCACTACTACTAGAGCCCTACTCAACCGGAATGGCATACCCATACATTGTA
CTCTCCCTCTGAGGTATCTTCATAACGGGCACAATTTGTTTGCGTCAAACCGACATGAAAGCACTCATTG
CCTACGCCTCTGTTAGCCACATAGGCCTTGTCCTCGCAGCTATTTTAATCCAAACCCCCTGAAGTTTTGA
TGGCGCCCTCACACTCATGCTAGCGCACGGCCTTACCTCCTCAGCTCTGTTCTGCCTAAATAACATCAAC
TACGAACGAACCCACACTCGGACGATGGCCCTCATCCGGGGACTCCAGGCACTCTTCCCCTTACTGTCTG
TCTGATGATTTCTCGCCAGCCTAGCAAACTTCGCCCTTCCCCCCCTCCCCAGCTCATTCGCAGAGCTATT
CATGATGATCTCCCTCTTCGGCTGATCCCCGTACACGATTCTTTTGACCGGTGCAGGCGTCCTTCTCACC
GTTATTTATTCCCTCTACTTGTTCCTTATGACCCAACGCGGGGCCTTTCTCCGCGACCTCCTGGGCTTTA
AACTGCCACCCTCTTCCCGGGAGGACTTGCTTATTCTACTTCATCTCGTCCCGCTCATTCACCTGGCAGC
CAACCCCATGCTATTCTCCGGGGGCTTGTAAGGGTAGATATAGTTTAACGAAAACATTAGATTGTGATTC
TGAAGACAGGGGTTAAAACCCCCTTATCCACCGAGAGAGGTCCGACGACAGCGAGGACTGCTAATCCTCT
GCCCCCCTGGTTAGACCCCAGGGCTCACTCGGGCTTTTAAAGGATAACAGCTCATCCGTTGGTCTTAGGA
ACCAAAAACTCTTGGTGCAAATCCAAGTAGAAGCTATGCACTTAACCACGCTCATGATAGCCACCTCCCT
GCTTCTTATTTTTACACTACTGCTCTACCCTGCAGTCACCACCCTGAGCCCGACCCCCCGCCAGGACACT
TGGGCCCTCTCCCACGCCACCACTGCCGTAAAGTTGGCCTTTTTCATCAGCCTTCTCCCCCTTTTTATCT
TCCTGAATGATGGCGCCGAGACAATCGTCACCACCTGAACCTGAATAGAGACCCACACCTTCAATATTAA
CCTTAGCTTCAAATTCGACCACTACTCCCTTATCTTTACACCTATTGCCCTCTACGTAACATGAGCCATT
CTAGAGTTTGCATCCTGATACATGCACTCCGACCCGGACATGAACCGTTTTTTCAAGTACCTCCTCCTCT
TCCTCGTTGCAATAATTACCCTTGTCACAGCCAACAACATATTCCAGCTTTTTATCGGTTGGGAAGGGGT
TGGTATTATGTCTTTTCTTCTTATCGGCTGATGATTCGGACGAGCCGATGCCAACACTGCGGCTCTTCAG
GCGGTGATTTATAACCGAGTAGGGGATGTGGGCCTTATCCTGAGTATAGCATGATTCGCCACCCATCTTA
ACTCTTGGGAGATGCAGCAAATCTTTGCTACCTCAAAGCAGCAAGACCTTACTCTCCCCCTGATAGGCCT
AATCCTTGCAGCCACCGGAAAGTCAGCGCAGTTTGGCCTTCACCCCTGGCTGCCCTCGGCGATGGAAGGT
CCCACGCCGGTCTCTGCCCTACTCCACTCCAGCACCATGGTTGTGGCCGGAATCTTCCTCCTTATTCGGC
TTAGCCCTCTGATCGAGGACAACCAGACCGCCCTCACCACCTGCCTCTGCCTAGGTGCCCTAACAACCCT
ATTCACAGCCACCTGCGCACTCACGCAAAACGACATCAAGAAAATCGTTGCCTTCTCTACGTCTAGCCAG
TTAGGACTAATAATGGTAACCATTGGGCTTAACCAACCCCAACTAGCATTCCTCCACATTTGCACCCACG
CCTTCTTTAAGGCCATACTGTTTCTCTGCTCAGGCTCTATTATCCACAGCCTCAACAACGAACAAGACAT
TCGCAAGATGGGGGGCCTCCACCACCTCACCCCTATTACTTCCTCCTGCCTCACCATCGGCAGCCTCGCC
CTGACCGGAACCCCTTTTCTAGCTGGCTTCTTCTCTAAAGACGCTATCATCGAAGCCTTAAACACTTCGT
ACCTCAACGCCTGAGCCCTAGTCTTGACACTTCTAGCTACTTCTTTTACAGCCGTCTACAGTCTCCGAGT
CGTTTACTTCGTCTCTATAGGCCACCCACGCTTTAGCCCACTTATTATTATCAATGAGAACTTCCCCGCC
CTCACCAACCCCCTGAAACGACTGGCATGGGGTAGCATTATTGCTGGCCTCCTACTCACTTCCAACTTCC
TCCCTATGAAAACCCCGGTCATGACCATACCCCCCCTGCTCAAAATATCCGCCATTGTTGTCACGGTTGT
TGGCCTTCTTGTTGCCCTAGAACTTGCCACCCTCACCACCAAGCAGTTCAAAACGATCCCCTTTCTTCAC
GGACGAAATTTTTCCAGCATATTAGGTTACTACCCTGCCATCATCCACCGCCTGCTCCCTAAACTAGGCC
TGTCCATGGGATTGACAGTCGCCACCCACCTAATAGACCAGATCTGGTTGGAAAAGTGGGGACCCAAGGC
CATTGTCTCGACGCACCTCCCACTTGCTACTGCCTCCAGCAACATCCAACGAGGCCTAATCAAGACTTAC
CTCATCTTGCTGCTTTTGACACTAGCCCTGGTTACCCTGATTCTATCCACCTAATTTTCCGGAGAGTGCC
CCGACTGAGCCCTAGCGCCAGCTCCAGGACCGCAATCAACACCAAGAACAGGGCCCAAGCACATAACACC
AGCACTCCTCCCCCCGCCGCGTACATCAGCGCCACACCTTCAGTCTCAGCCCGTGACAACACAAACTCTT
TGAGACCCTCATTGGGCCCCATGACTGACACGACCCCCGCATCTCAAAATAACCACCCAAATCAAACCAC
ACCCACCAAGTAAAACGCTGTGTACAGCAACATAGGCGGATCCCACCAAGTCTCCGGAAACGGCTCTGCA
GCTAAAGCCGCAGTGTAAGCAAACACGACGAGCATTCCCCCTAAGTAAATCAAAAATAAGATAAAGGAAG
AGAACCCTGCCCCCTCAGCTATCAGCACTCCTAACCCAAATCCGGCAGAAAGTACCAGCCCAAGGGCCGC
AAAAAATGGCGACGGATTAGAGGCAACCACAATCACCCCCAGAAGCATACCTACTGAAAAAAATACTATA
GTATAAGTCATCAATTCCTACTCGGACTCTAACCAAGACCAGTGACTTGAAAAACCACCGTTGTGAATCA
ACTACAGGAACACCTAATGGCCCTTCGGAAAACGCACCCCCTATTGAAAATCGCCAACGGCGCGCTAGTA
GATCTCCCCGCCCCATCGAACATCTCCGTGTGATGAAATTTTGGATCCCTCCTAGGGCTCTGCCTAGCAA
CCCAAATCGTCACAGGATTATTCCTAGCCATACACTACACCTCCGACATCACAATAGCCTTCTCCTCGGT
CACCCACATCTGCCGAGACGTCAATTACGGGTGACTCATTCGGAACATGCACGCCAACGGCGCATCCTTC
TTCTTCATCTGCATCTACATACACATCGCACGAGGATTATACTACGGCTCCTACCTCTACAAGGAAACCT
GAAACATCGGTGTCGTACTCCTCCTACTAGTCATGATGACCGCCTTCGTCGGCTACGTGCTTCCTTGAGG
ACAGATGTCCTTTTGAGGGGCCACCGTCATCACCAACCTTCTCTCAGCCGTTCCTTATGTCGGGAACACT
CTTGTCCAATGAATTTGAGGCGGCTTTTCCGTCGACAATGCCACCCTCACACGATTCTTTGCCTTCCACT
TCCTTTTCCCCTTTGTTATTGCGGCCGTCACAGTGATCCACCTACTGTTCCTTCACGAAACTGGCTCCAA
CAACCCAGCCGGGATTAATTCAGATGCAGACAAAATCTCCTTCCACCCCTACTTTTCCTACAAGGACCTC
CTCGGCTTCATCGTTATGATGATGGCGCTAACAGCCCTGGCGCTGTTCTCACCCAACCTTCTTGGAGATC
CAGACAACTTCACCCCCGCCAACCCCCTGGTAACCCCGCCACACATCAAGCCCGAGTGATACTTCCTATT
TGCCTACGCCATCCTACGCTCGATTCCGAACAAACTGGGCGGCGTTTTAGCCCTCCTGGCCTCCATCCTT
GTCCTTATGCTTGTACCTTTTCTACATACCTCCAAGCAACGAGGACTAACCTTCCGCCCCCTGACACAGC
TCCTATTCTGGACCTTCGTGGCGGACGTAATTATCCTGACTTGAATCGGGGGTATGCCGGTAGAACACCC
ATTTGTCATTATCGGCCAAGTCGCCTCCCTGCTCTACTTCCTACTCCTCTTAGTCCTCGCCCCCCTCGCA
GGCCTCGTAGAAAACAAAGTGCTTGAATGAGCCTGCCCTAGTAGCTCAGCACCAGAGCGCCGGTTTTGTA
ATCCGGATGTCGGAGGTTAAATTCCTCCCTAGTGCTCAGGAAGAGGAGATTTTAACTCCCACCGCTAGCT
CCCAAAGCTAGAATTCTCAATTAAACTACTTTCTGGGGCCCCAGCGCCCAAAATGACTCCAAACCAGTCG
CTCCTCCCACAGGCAAAACCTGTGGGGCGGGCGACTTTTTGCGCGAATTTCTCAGCGGGTGCACGGATAT
ATATATATGTATTATCACCATTTCTCGAATTAGACCATTCATTCACAAAATATACCGATGAGGGACATAA
AGCATCATTTTTACACTCAAATTACTTCATTTCCACACTTCTCGTGAGTTAACCAACAAATCATTCCTTA
ATTGAATTCATATTATTGACTCACCAAATTAACGCACAAAATTATTTAATGTAGCAAGAAACCACCAACC
AGTGATTCCTAAATGTTTATCATCCCTGATGGTCAGGTCCATTTATTTGTGGGGGTAGCACACGGTGAAC
TATTCCTGCATCT

>AP004197.1 Gigantura indica mitochondrial DNA, almost complete genome
GCTTACGTAGTCTACTTAAGATGTGACACTGAAGATGTCAAGACGAACCCTGAAAAGTTCCGCGAGCACA
AAAGCTTGGTCCTGGCTTTTCTCTCGGCCTTTACCAAATTTACACATGCAAGTCTCCGCCCCCCTGTGAG
GATGCCCTAAACCTCCCGATCGGAATTAAGGAGCAGGCATCAGGCACGCCCCCCCCCCGGGGCAGCCCAA
GACGCCTTGCTTAGCCACACCCCCAAGGGAACTCAGCAGTGATAGACATTAAGCAATGAGTGAAAACTTG
ACTTAGTTAAGGTAAACAGGACTGGTCAAGCGCGTGCCAGCCACCGCGGTTATACGTACAGTCCAAGTTG
ACAGACACCGGCGTAAAGGGTGGTTACGGGACCCCCCCCCACACTAAAGTCGAACTCCCCCTACGCTGTT
ATACGCACCCGGGGGCGTGAAGCCCCGCCACGAAAGTGACTTTACCCCCCCCCCGAACCCACTACCGCTA
TGAGAACAAACTGGGATTAGATACCCCACTATGCTTAGCCATAAACCTTGATAGTGTTTTACAACCACTA
TCCGCCCGGGAACTACGAGCGCTAGCTTAAAACCCAAAGGACTTGGCGGTGCTTTAGACCCACCTAGAGG
AGCCTGTTCTAGAATCGATAACCCCCGTTCAACCTCACCACCCCTAGCCGACCCCGCCTATATACCGCCG
TCGTCAGCTTACCCTTTGAAGGCCTCAAAGTAAGCATAATTAGCACAACCTCAAAACGTCAGGTCAAGGT
GTAGCGTATGGAGTGGGAAGAAATGGGCTACATTCTCTGCCCCCAGAGAAAACGAAAGGCGCACTGAAAC
ATGCGCCCGAAGGAGGATTTAGCAGTAAGACGGGAGCAAGAGCGCCCCTCTGAAGCTGGCCCTGAAGCAT
GCACACACCGCCCGTCACTCTCCCCAAACTTACCCACAAATACTAAATAAGGATCTCTTAAATTAAGGGG
AGGCAAGTCGTAACATGGTAAGTGTACCGGAAGGTGCGCTTGGAAAAACCGGGGTATAGCTAAGACAGTA
AAGCATCTCCCTTACACTGAGAAGTCACCCGTGCAAATCGGATTACCCTGAACCTAACAGCTAGCCCCAC
CCGCTAAACCAACTAACCACCCTAAATAATTTCTAAAACCCTCAACCCGCCCAATAAATCATTCTTCCCC
CTCAGTACGGGAGACAGAAAAGGACAATCAGGGAGCGACAGATCAAGTACCGCAAGGGAAAGCTGAAAAA
GAAATGAAAGAACCCTCTAAAGCCCAAAAAAGCAGAGTTCAACCCTCGTACCTTTTGCATCATGATTAAG
CCAGTACCCTAAAGCGAAGAGCCCTTTAGTTTTTTACCCCGAAACTAGACGAGCTACTCCGAGTCAGCCT
ATCACAGGGCCAACCCGTCTCTGTAGCAAAAGAGTGGGAAGAACTCTGAGTAGAGGTGATAAACCTACCG
AGCCTAGTTATAGCTGGTTGCCTAGGAAATGAATAGAAGTTCAGCCGCCCGGCGCTTCCCCCTCCAAACC
TCGAGTCACACTTTAGGCCCAGGGAAATCCGAGCGAGTTAGTCAAAGAAGGTTCAGCTTCTTTGAACGAA
GACACAACTTTAAGAGGAGGTTAAAGATCACAGCAGATTAAGGACAGTTATTCCAGTGGGCCTGAAAGCA
GCCACCTGAGCAGAAAGCGTTAAAGCTCATATAAATTTACTCCCCCCAATCCCGACGGACCCTCTTACCC
CCCTCCGTAACTACTAGGTCGTTTCATGCCCCCATGAAAGAGACCATGCTTAAATGAGTAATAAGGGGGT
ACGACCCCCTCCTCGCACATGTGTACGTCGGAACGGACCTCCCGCCGACCATTAACGGCCCCAACCCAAG
AGGGCACTGTCATCCTGACCCAAGTCCACTAGAAAACCACCCACCAAATCGACCGTTAACCCCACACAGG
AGTGCCCACAAGGAAAGACCCAAGGACAAGGAAGGAACTCGGCAAACACCTTAAGTCTCGCCTGTTTACC
AAAAACATCGCCTCTTGCGAGCAAAGAATAAGAGGTCCCGCCTGCCCTGTGACTCTCGCAGTTTAACGGC
CGCGGTATTTTGACCGTGCAAAGGTAGCGCAATCACTTGTCCTTTAAATGAGGACCTGTATGAAAGGCAT
AACGAGGACTTAGCTGTCTCCCCTGTCCAGTCAATGAAATTGATCTCCCCGTGCAGAAGCGGGGATCACA
CCATAAGACGAGAAGACCCTATGGAGCTTTAGACGACAAACGGTCCACGCAGGGCAGCTCAGTGCCAACT
CAGCCAACCCCCCGTGGAACCCACCGTTTTCATGTCTTTGGTTGGGGCGACCGTGGGGAAAAGAAAAACC
CCCATGTGGACCGAGGACCCCCTCCCCAAAGCCGAGAGCCACAGCTCTAAGCCTCAGAACCTCTGACCCG
AACGATCCGGCCTACCCGCCGATTAACGAACCGAGTTACCCTAGGGATAACAGCGCAATCTTCTCCCAGA
GCCCCTATCGACGAGAAGGTTTACGACCTCGATGTTGGATCAGGACATCCTAATGGTGCAGCCGCTATTA
AGGGTTCGTTTGTTCAACGATTAAAGTCCTACGTGATCTGAGTTCAGACGGAAGCAATCCAGGTCAGTTT
CTATCTATGACCATGACCTTTTCCAGTACGAAAGGACCGAAAAGTGGGGGCCAATGCTAGAAGCAAGCCC
CACCTTCACCTAAGGAAAACAACTGAATTAGGCAAGAAGGCAGGACCCCCCCAGCGGGCCCACCAAAGAA
AGCGGAATGTTGGGGTGGCAGAGCTCGGTATAATGCTAAAGGTCTAAGCCCTTTCTACAGAGGTTCAAGT
CCTCTCCCCAACTATGTTTTCAAGTCTCGTTATTTACATTCTCAACCCACTAGCCTTTATCGTCCCAGTC
CTATTAGCGGTTGCATTCTTGACCCTTCTTGAGCGGAAGGTTCTTGGCTACATGCAACTACGAAAAGGCC
CCAACATCGTAGGACCCTACGGCCTCTTGCAGCCCATCGCGGACGGTATTAAACTCTTCATCAAAGAACC
CGTGCGCCCGTCCACCTCTTCCCCCCTACTATTCCTCGCAGCCCCCATGTTGGCCCTAACACTGGCACTC
ACACTCTGAGCCCCCATGCCCATGCCCTACCCCGTCACCGACCTCAACCTGGGCATCCTCTTCATGCTCG
CCCTATCCAGTCTTGCCGTTTACTCCATCCTCGGCTCAGGCTGAGCATCAAACTCCAAGTATGCACTTAT
CGGGGCCCTCCGAGCCGTTGCCCAGACTATTTCCTACGAAGTCAGCCTGGCGCTGATTCTCCTTGGTGTT
ATCATCCTTTCAGGGGGCTTTACTCTGCAAACCTTCAATGTCACCCAAGAGGGCATCTGACTGCTTCTCC
CTGCCTGACCTCTTGCCGCCATATGATACGTCTCCACCCTGGCAGAAACCAACCGGGCCCCCTTCGACCT
CACGGAGGGGGAGTCAGAGCTTGTCTCAGGCTTCAACGTCGAGTATGCCGGAGGGCCCTTCGCCCTCTTT
TTCCTAGCCGAGTACGCAAACATTCTTCTTATGAACACCCTCTCCGCCACCCTTTTTCTGGGCGCCTCCC
ACATCCCCTCCTTCCCCGAACTCACCGCCGCTAACCTCATGACCAAGGCCGCACTGCTCTCAGTGGTATT
CCTCTGGGTCCGGGCCTCATACCCCCGATTTCGCTATGACCAGCTCATGCATCTCGTGTGAAAAAACTTC
TTACCCGTGACCCTGGCCCTCGTTGTGTGACACCTCGCCCTCCCAATCGCCTTTGCCAGCCTCCCACCCC
AACCTTAGCAGCCAGGAACCGTGCCCGAATGCTAGGGGCCACTTTGATAGAGTGTACCACGGGGGTTCAA
GTCCCCCCAGTTCCTTAGAAAGATGGGACTCGAACCCAAACTCAAGAGATCAAAACTCTTTGTGCTTCCG
TTACACCACTTCCTAGCAAGGTCAGCTAATTCAAGCTCTTGGGCCCATACCCCAAAAATGTTGGTTAAAC
TCCTTCCCCTGCTGATGAGCCCACATGTTCTTTGCACCCTCCTCTTTAGCCTCGGCCTAGGAACCACCAT
CACCTTTGCCAGCTCCCACTGATTGCTTGCCTGGATGGGCCTTGAAATCAACACCCTCGCCATCATCCCA
CTAATGGCCCGCCACCACCACCCCCGCGCAGTAGAGGCAGCCACCAAGTATTTCCTTACGCAGGCCACAG
CCGCAGCCTTAATTTTGTTTGCTAGCACCGCCAATGCATGACTAACTGGAGAATGAAACATTCAACAACT
CTCCCACCCAATCGCGACCACTGTGCTTACCCTAGCCCTCGCCCTTAAAATCGGGCTTGCCCCTGTACAC
TTCTGGCTGCCAGAAGTCCTGCAAGGCCTCGACCTGACTACTGGCCTCATCCTCTCCACCTGGCAGAAAC
TTGCCCCCTTCGCCCTTATCCTGCAGCTAAACTCCGCTAACCCCACCCTGTTGATCGCTCTCGGCCTTCT
TTCTACGCTTATCGGCGGCTGGGGAGGCCTCAATCAAACCCAACTTCGTAAGATCCTAGCCTACTCCTCC
GTGGCACACCTCGGCTGGATAATTCTGGTTCTTCAATTTGCCCCGTCCTTGACCCTTCTATCACTACTCC
TTTACATAACCATGACCTCCTCGATCTTCCTCACCCTTAAACTCAACAGCACCACCACTATCAATAGTCT
CGCCACCTCCTGAACTAAAATCCCACTTCTCACGGCCCTCGTACCCCTTTCCCTACTTTCCCTCGGAGGT
CTCCCACCCTTCACCGGGTTCATGCCCAAGTGACTTATCCTCCAGGAACTCATGAAGCAACACCTGCCTA
TTGCCGCCTCTATCGCGGCTTTCTCCGCCCTCCTCAGCCTCTATTTCTACCTCCGCCTCTGCTACTCAAT
AACCCTTACCATTTCCCCTAACACTCTGACCTCATCTAGCCCGTGACGATTCTCAACCACTCAGCCCACC
CTCCCCCTCGCCTTTCTCACGCTCGCAGCCATCACCCTCCTCCCACTGACGCCCACAGCCTTATCCCTTC
TGGTGGCTTAACCAAGGGGCTTAGGCTAACAGGAAAGACCAAGGGCCTTCAAAGCCCTAAGTGAGAGTTA
AAATCTCTCAGCCTCTATAAGACTTGCGGGACTCTATCCCACACCTTCTACATGCAAAGCAGACACTCTA
ATTAAGCTAAAGCCTTTCTAGAAAGGAAGGCCTCGATCCTACAAAATCTTAGTTAACAGCTAAGCGCTCT
AACCAGCGAGCATCATTCTCTTTCCCCCGCTTTTTACGATACTCGGAAAGCGGGGGAAAGCCCCGGCAGA
CGTTAGTCTGCTTCTTCGGATTTGCAATCCGACGTGTTTACACCCCGGGGCCTGATAAGGGAAGGACTCA
AACCTCCGTCTATGGGGCTACAACCCACCGCTTGCGCTCTCAGCCACCCTACCTGTGACGATCACACGCT
GATTCTTTTCGACCAACCACAAAGACATTGGCACCCTTTATCTAGTATTCGGTGCTTGAGCCGGAATAGT
CGGCACTGCCCTGAGCCTGCTTATCCGAGCGGAGCTCAGCCAACCCGGCGCCCTTTTAGGCGATGACCAG
ATCTATAACGTTATCGTTACCGCCCACGCCTTCGTAATGATTTTCTTTATGGTAATGCCCATCATGATTG
GCGGATTCGGGAACTGACTTATCCCCCTTATAATCGGAGCCCCCGACATGGCATTTCCCCGAATGAACAA
CATGAGCTTCTGGCTCTTACCTCCCTCTTTCCTGCTGCTCCTGGCCTCCTCTGGGGTAGAAGCCGGGGCC
GGAACGGGCTGAACCGTTTACCCGCCCCTCTCCGGCAACCTCGCGCATGCGGGTGCCTCCGTAGACCTAA
CCATTTTCTCCCTACATCTGGCGGGTGTTTCTTCCATCCTCGGTGCTATCAACTTTATCACGACAATTCT
TAACATGAAACCCCCCGCTATTACCCAATACCAAACCCCCTTATTCGTCTGATCAGTTCTTATCACAGCC
GTCCTACTACTGCTCTCCCTACCAGTCCTTGCGGCGGGAATCACCATGCTCCTCACAGACCGAAACTTAA
ACACAACCTTCTTCGACCCCGCAGGCGGGGGAGACCCCATTCTTTACCAACACCTATTCTGGTTCTTCGG
GCACCCGGAGGTATACATCCTTATCCTCCCTGGATTCGGTATGATCTCCCACATTGTTGCCTACTACTCG
GGGAAAAAAGAACCTTTCGGCTACATGGGCATGGTCTGGGCAATAATGGCCATCGGCCTTCTTGGCTTCA
TTGTCTGAGCCCATCACATGTTCACAGTAGGCATGGACGTAGACACACGTGCCTACTTTACATCTGCCAC
CATGATTATCGCCATTCCTACCGGGGTAAAAGTCTTCAGCTGACTGGCAACGCTTCACGGCGGGACAATT
AAATGAGAAACCCCCATGCTATGGGCCCTTGGGTTTATCTTCCTCTTCACCGTTGGTGGCCTGACAGGGA
TCGTCTTATCGAATTCATCCCTGGATATCGTACTCCACGACACATACTACGTAGTAGCACACTTCCACTA
CGTCCTCTCCATGGGAGCCGTATTTGCCATCATGGCAGGCTTCGTACACTGATTCCCACTGTTCACGGGC
TACACCCTGAACGGAACGTGAACAAAGATTCACTTCGCAGTCATGTTCGCAGGGGTAAACATCACCTTTT
TCCCACAGCACTTCCTAGGCCTTGCTGGCATGCCACGTCGATACTCTGACTACCCCGACGCCTACACGCT
GTGAAACACTGTGTCCTCAATCGGGTCGATGATCTCCCTTGTTGCCGTAATTATGTTCCTGTTTATCCTC
TGAGAAGCATTTGCCGCTAAACGAGAAGTCGCAAGCGTAATGCTAACCACGACAAACGTGGAATGACTCC
ACGGCTGCCCTCCACCTTACCACACTTTCGAGGAACCTGCTTTCGTGCGAGTTCAGGCCCCTGTTCGAGA
AAGGAGGGAATCGAACCCCCGTTTACTGGTTTCAAGCCAGTCACATGCACCACTCTGCCACTTTCTTCAT
AAGACACTAGTAAAACTTGCCATTACATTGCCTTGTCAAGGCAAAATTGTGGGTTAAACCCCCGCGTGTC
TTAAACGCAAACCTAATGGCCCACCCCTCACAACTAGGATTTCAAGACGCGGCTTCCCCTGTAATAGAAG
AACTGCTCCACTTCCACGACCACGCCCTTATAATTGTCTTCCTCATCAGCACACTGGTCCTCTACATCAT
GACGGCGATAGTGACCACCGACCTGACAAACAAGTACATTTTAGACTCTCAAGAGATTGAAATTATCTGA
ACTGTCCTCCCCGCTGTTATCTTAATCCTGATTGCCCTCCCATCCCTACGCCTTCTCTACCTTATGGACG
AAATCAGCGACCCGCACTTAACCATCAAAGCGATGGGGCACCAATGGTATTGAAGCTACGAATACACGGA
CTACGAAGAACTCGGGTTTGATTCATACATGATCCCCACACAGGACCTGACCCCCGGCCAATTCCGACTC
TTGGAAGCTGACCACCGGATAGTAATCCCCCTGGACTCCCCCATTCGAGTGCTAGTCTCAGCCGAGGACG
TTCTCCACTCCTGGACCGTCCCCGCACTAGGGGTCAAGATAGACGCGGTACCAGGCCGCCTAAATCAGAC
AGCATTTATTGCCTCTCGACCAGGTGTGTTTTATGGTCAATGCTCGGAGATTTGCGGAGCAAATCATAGC
TTTATACCCATCGTTGTCGAAGCAGTCCCATTAGAACACTTTGAAGCCTGATCCTCACTAATACTTGAAG
ATGCCTCACTGAGAAGCTAAGCCGGGTATAAGCGTTAGCCTTTTAAGCTAAACATTGGTGGCCCCCAACC
ACCCTCAGTGAAATGCCCCAACTAAACCCCAACCCCTGAATGTGGATCCTGTTACTGACCTGACTAACCT
TCCTAATCGCTCTCCCATTTAAAGTAGTGGCCCGCAAATTCTCTCGCAACCCCACTCCAGAAGGAGCAGA
GAAACCCCCATCCGCCCCCTGATTCTGACGATGGCACTAAATTTCTTTGACCAATTCGCCAGCCCTACGT
TTTTGGGCATCCCCCTTATCGTCCTCGCACTGACCCTGCCATGAGTTCTGTTCCCTCAACCCACATCCCG
CTGACAGGACAACCGGGTGCTAACGCTCCAAAACTGGTTCATTAACCGCTTTACCCAACAGCTCCTTCTC
CCCCTGAACCCGGGAGCACACAAATGGGCTGCCTTACTAACCTCCCTTATGCTATACCTTATCACCCTCA
ACATGCTCGGCCTTCTTCCCTACACCTACACGCCAACCACCCAACTCTCAATGAACCTGGGCTTAGCCGT
CCCCCTCTGGCTCGCCACAGTGATCATTGGCATGCGAAACCAGCCCACAGTCGCCCTTGCACACCTTCTC
CCAGAAGGCACCCCAACGCTCTTAATCCCTGTTCTCATCATCATCGAGACAATTAGCCTCTTTATCCGCC
CACTCGCCCTGGGGGTTCGGCTGACGGCAAACCTAACTGCCGGCCACCTCTTGATCCAACTCATCGCAAC
AGCCGCTTTCGTCCTCCTCCCCCTAATACCCACTGTCGCAATCCTTACATCAATCCTCCTCTTCCTCCTA
ACCCTCTTAGAAGTAGCCGTCGCAATGATCCAGGCCTACGTATTCGTCCTCCTCTTGAGCTTGTACCTAC
AAGAAAACACCTAATGGCCCACCAAGTCCACGCTTACCACATAGTAGACCCAAGCCCGTGACCTCTTACA
GGTGCAATCGCCGCCCTCCTGCTAACCTCTGGCCTGGCAACCTGATTCCACTACCACTCTTTAACATTAA
TAACAATAGGCACCACCCTACTTATTTTAACCATATATCAATGATGACGAGACATTGTCCGGGAGGGCAC
ATTCCAGGGACACCACACACCCCCCGTCCAAAAAGGATTACGTTACGGCATGGTCCTTTTCATCACCTCT
GAAGTCTTTTTCTTCCTCGGCTTCTTTTGAGCTTTCTACCACTCTAGCCTGGCCCCCACCCCAGAGCTGG
GAGGATGCTGGCCACCCACAGGTATCACAACGTTAGACCCTTTCGAAGTCCCCCTTCTAAACACTGCCGT
ACTCCTGGCCTCTGGAGTTACCGTGACATGGGCCCACCACAGCATCATGGAGGGCGAACGAAAGCAAGCC
ATTCAATCTTTATTCCTGACCATCCTCCTGGGCTTCTACTTCACTTTTCTCCAGGGCATAGAGTACTATG
AGGCCCCCTTTACGATTGCCGACGGGGTTTACGGATCTACCTTTTTTGTCGCCACAGGCTTCCACGGACT
ACACGTGATTATCGGCTCGACTTTCCTGGCTATCTGCCTCTTGCGCCAAATCCAGTACCATTTTACCTCC
CAACACCACTTCGGCTTTGAAGCCGCTGCATGATATTGACACTTTGTCGACGTCGTCTGATTGTTCCTGT
ACATCTCTATTTACTGATGAGGATCCTAATCTTTCTAGTATGAATGCTAGTATAAGTGACTTCCAATCAC
CCGGTCCTGGTTAAACCCCAGGGAAAGATAATGAACCTAGTCTCCACAACGCTAGCTATTACTCTAATTC
TCTCCTCCGTCCTAGCCATCGTCTCTTTTTGACTGCCACAACTCAACCCCAACATGGAAAAGCTCTCCCC
ATATGAATGCGGCTTCGACCCCCTAGGATCTGCACGGCTTCCTTTCTCCCTACGGTTTTTTCTCGTTGCC
ATCCTTTTCCTCCTCTTCGACTTAGAGATCGCCCTCCTCCTCCCCCTCCCCTGGGGGGACCAACTAGCTA
CCCCCATCCACACACTCTTCTGAACAACAACCGTCCTGGCACTCTTGACCCTTGGCTTAGCCTATGAGTG
GGCCAAAGGGGGCCTTGAGTGGGCTGAGTAGGTAATTAGTCCAAAGCAAGACATTTGATTTCGGCTCAAA
AAATCGTGGTTCGAGTCCACAATTGCCTTATGACCTTAACCCTGTTCGCGTGATCCTCAGCCTTCGTAAT
TGCCCTAACAGGTCTTGCCTTTAACCGTACCCATCTCCTATCAGCCCTTCTTTGCCTAGAAGGCATAATA
CTCTCCCTGTTTGTAGCCCTCTCCCTCTGAACCCTTCAACTGGAGGCCGCCGGATACTCCGCTGCACCAA
TCTTGCTGCTTGCCTTCTCGGCCTGTGAAGCAAGCACCGGTCTTGCCCTCCTGGTTGCCACCGCACGCAC
TCACGGCACCGACCACCTAAAGAGCTTAAGCCTCCTACAATGCTAAAGATTGTCCTCCCAACACTCATGC
TCTTTCCCACAATCTGACTGGTTGACAAGAAATGACTATGGGTCACCCCCACAGTTCATAGCCTTGTTAT
TGCCACGATCAGCCTAAAACTGTTTACAGGCTCTCTCACAACCTCAGGCTGATCTGCACTCAGCTCTTAC
CTGGCCTCGGACTCCCTCTCCACCCCCCTCATCGTGCTAACCTGCTGACTCCTACCCCTCACCATAATCG
CCAGCTCAAACCACGTCGGCAAGGAACCTATCAACCAGCAGCGCATCTACCTCTCCCTTCTGGTATCCCT
TCAACTATTCCTGGTCCTAGCCTTCGGCGCCACAGAGATCCTGCTGTTCTACATCATGTTTGAAGCTAGC
CTCATCCCCACCCTGTTCCTTATTACCCGCTGAGGGAATCAACTCGAGCGCCTAAACGCCGGCACATACC
TGCTTTTTTACACATTGGCCGGCTCCCTCCCCCTCCTCATGGCAGTCCTCATGGCCCAGGCCGAGATGGG
CTCCCTTTCCCTCCTCACCCTGGACTTCTCCGGACTCTTGAACTTCTCCCACTGGGGTACCAAAGTGTGA
TGGGTTGCATGTCTTGCCGCTTTTATAATTAAAGCCCCCATCTATGGCGCCCATCTCTGACTCCCGAAAG
CCCACGTAGAGGCCCCCGTTGCCGGGTCCATAGTCCTCGCCGCCGTCCTACTAAAGCTTGGGGGCTACGG
CATGATGCGAATGGCACTGCTGTTAGAACCCTACTCAACCGGGATAGCTTACCCCTTCATCGTGCTTTCC
CTCTGGGGCATCTTTATGACCGGCACAATTTGTCTACGCCAGACGGACATGAAGGCACTCATTGCCTACG
CCTCCGTAAGCCATATGGGCCTTGTCCTCGCAGCCATTTTGATCCAAACCCCTTGAAGTTTTGATGGCGC
CCTCACGCTTATACTAGCACACGGTCTTACCTCTTCGGCCTTGTTCTGCCTGAACAACATCAACTACGAG
CGGACACACACTCGGACAATAGCCCTCATCCGAGGACTCCAAGCGCTCTTCCCCTTACTGTCCGTCTGAT
GATTTCTCGCCAGCCTAGCAAATTTCGCCCTTCCCCCCCTGCCCAGCTCCTTCGCAGAACTATTCATGAT
GATCTCCCTCTTCGGCTGATCCCCGTACACAATCCTTTTAACCGGTGCAGGAGTCCTTCTCACCGTCATC
TACTCCCTCTACTTATTCCTCATAACCCAACGTGGCGCCTTCCTCCGCGACCTCCTGGGCTTTAAACTAC
CGCCCTCTTCCCGAGAAGACTTACTCATCCTACTTCACCTCGTCCCTCTTATTCACCTAGCGATCAACCC
CATGCTATTCTCCGGGGGCTTGTAAGGGTAGATATAGTTTAGCAAAAACATTAGATTGTGATTCTGAAGA
TAGGGGTTAAACTCCCCTTATCCACCGAGAGAGGTCCGACGACAGCAAGGACTGCTAATCCTCTGCCCCC
CCGGTTAGACCCCGGGGCTCACTCGGGCTTTTAAAGGATAACAGCTCATCCGTTGGTCTTAGGAACCAAA
AACTCTTGGTGCAAATCCAAGTAGAAGCTATGCACTTAACCACGCTCATGATGGCCACCTCCCTGCTTCT
TATTTTCACGCTACTGCTCTACCCCGTAGTCACCACCCTAAACCCCGCCCCCCGACAGAGCACCTGAGCC
CTCTCCCACGCCACCACTGCCGTAAAGTTGGCCTTTTTTATCAGCCTTCCGCCCCTCTTTATCTTCCTGA
ACGATGGCGCCGAGACGATCGTCACCACCTGGACCTGAATGGAGACTCACACCTTCAACATCAACCTTAG
CTTCAAGTTCGACCACTATTCCCTTATCTTTACACCCATTGCCCTCTACGTGACATGAGCCATCCTAGAA
TTCGCATCTTGGTATATGCACTCCGACCCCGACATGAACCGTTTTTTCAAGTACCTCCTCCTCTTCCTAG
TTGCGATAATCACCCTCGTCACGGCCAACAACATGTTCCAGCTGTTTATCGGCTGAGAAGGGGTCGGTAT
CATATCCTTTCTTCTTATCGGCTGATGATTCGGCCGAGCCGATGCTAATACTGCAGCTCTTCAAGCGGTA
ATTTATAACCGGGTGGGGGATATCGGCCTTATTTTGAGCATGGCGTGATTCGCCACCCACCTTAGCTCCT
GAGAGATGCAGCAAATCTTTGCCACCTCAAAACAACAGGACCTCACTCTCCCTCTCATGGGCCTAATTCT
TGCAGCCACAGGAAAGTCAGCACAGTTTGGCCTCCACCCCTGACTCCCCTCAGCGATGGAAGGTCCCACG
CCGGTCTCTGCCCTACTTCACTCCAGCACCATAGTGGTAGCTGGAATCTTCCTTCTGATTCGACTTAGCC
CCCTGATCGAGGACAACCAAACTGCCCTCACCACCTGCCTCTGCCTAGGTGCACTAACCACCCTGTTCAC
AGCCACCTGCGCACTCACACAAAACGACATCAAAAAAATCGTCGCCTTTTCCACATCTAGCCAGCTGGGA
CTAATGATGGTCACCATCGGACTTAACCAGCCCCAGCTAGCATTCCTCCACATCTGCACCCATGCCTTCT
TTAAGGCCATGCTATTTCTCTGCTCAGGCTCTATTATCCACAGCCTCAACAACGAGCAGGACATTCGTAA
GATGGGGGGCCTCCACCACCTCACCCCCATCACCTCCTCCTGCCTCACTATCGGCAGCCTCGCCCTAACC
GGAACCCCCTTTCTGGCCGGCTTCTTCTCCAAAGACGCTATCATTGAGGCCTTGAACACTTCGTACCTCA
ACGCCTGAGCCCTAGTCTTAACGCTTCTTGCCACTTCTTTTACGGCCGTGTACAGCCTCCGGGTTGTTTA
CTTTGTCTCTATAGGCCACCCGCGGTTTAGCCCACTTCTTAACATTAACGAAAACTTCACCGCCGTGACT
AACCCCTTAAAACGGCTGGCATGAGGTAGCATCGTTGCCGGCCTCCTTCTCACTTCTAACTTCCTCCCCA
TGAAAACTCCGGTTATAACCATACCCCCCTTGCTCAAGATATCCGCCATCCTTGTTACGGTGGTCGGCCT
TCTTGTCGCCCTAGAACTTGCTACCCTTACCACCAAACAATTCAAGACGATCCCCTTCCTTCACGGACGG
AACTTTTCCAGCATGCTAGGTTACTACCCTGCCATTATCCACCGCCTGCTCCCTAAATTAGGCCTGTCCA
TGGGACTAACAATTGCCACCCACCTAATAGATCAAATCTGACTAGAGAAGTGGGGACCCAAGGCTGTTGT
CTCAGCGCACCTTCCACTCGCTACCGCCTCCAGCAACGTCCAACGGGGCCTAATCAAGACCTACCTTATC
CTGCTTCTCCTAACACTGGCCCTGGTCACCCTTATTCTCTCGACCTAATTTTCCGGAGAGTACCCCGGCT
GAGCCCGAGTGCCAGCTCCAGGACTGCAATCAGCACCAAGAACAAGGCTCAAGCGCATAATGCCAACACA
CCACCCCCCGCCGCATACATCAGCGCCACCCCCTCAGTCTCCACCCGCGACAGCACAAACTCCTTCAGGC
CCTCGTTGGGCCCCAGAACTGACATAGCACCCGCGTCTCAAAATAACCACCCAAACCAAGCTACCCCTGT
TAAATAAAACGCCGTGTACAACAACATTGGAGGGTCCCATCAAGTTTCTGGGAACGGTTCCGCAGCCAAA
GCCGCAGTATAAGCAAACACAACGAGCATCCCCCCCAGGTAAATCAAGAATAAGATGAAAGAAGAAAACC
CTGCCCCCTCAGCCATCAGCACTCCCAAGCCAAATCCGGCAGAGAGTACCAGCCCGAGAGCTGCAAAAAA
TGGCGACGGGTTAGAAGCGACCACAATCACCCCTAGAAGCATGCCCACTGAAAAAAATACTATAGTATAA
GTCATTAATTCCTACTCGGACTCTAACCAAGACCAGTGACTTGAAAAACCACCGTTGTGAATCAACTACA
GGAACACCTAATGGCCCTTCGGAAAACGCACCCCCTATTAAAGATCGCCAACGGCGCGCTAGTCGACCTC
CCCGCCCCATCGAACATCTCCGTGTGATGAAACTTCGGATCTCTGCTGGGCCTCTGCCTAGCGACCCAAA
TCCTCACAGGACTGTTCCTAGCCATGCACTACACCTCCGACATCACCATAGCTTTCTCCTCAGTCACTCA
CATCTGCCGGGACGTCAATTACGGATGACTCATTCGGAACATGCACGCCAACGGCGCATCTTTTTTCTTC
ATTTGTATCTACATGCACATCGCACGAGGACTATACTACGGCTCCTACCTATACAAAGAGACCTGAAACA
TCGGCGTCGTCCTTCTCCTGCTTGTAATGATGACCGCCTTCGTTGGCTACGTCCTCCCTTGAGGGCAAAT
ATCCTTTTGAGGTGCCACCGTCATCACCAACCTCCTCTCAGCTGTCCCATATGTGGGGAACACTCTCGTC
CAATGAATCTGGGGCGGCTTCTCCGTCGACAATGCCACCCTCACCCGGTTCTTTGCCTTCCACTTCCTCT
TCCCCTTTGTTATCGCGGCCGTCACGGTGATTCACCTGCTATTTCTCCACGAAACTGGGTCTAACAACCC
GGCCGGGATTAACTCGGATGCAGACAAGATCTCTTTCCACCCATACTTTTCCTACAAGGACCTCCTTGGC
TTCATTGTCATGATGATGGCGCTGACAGCCCTCGCTCTATTCTCACCCAACCTCCTCGGGGACCCAGACA
ACTTCACCCCCGCCAACCCCCTTGTAACTCCCCCACACATCAAGCCCGAGTGATACTTCTTATTCGCCTA
CGCCATCCTCCGATCGATTCCCAACAAGCTGGGCGGCGTCCTGGCCCTCCTGGCCTCCATCCTTGTCCTG
ATGCTAGTACCCTTCCTCCACACCTCTAAGCAACGAGGCTTAACCTTCCGCCCCCTAACGCAACTCCTGT
TCTGAGCCTTTGTGGCGGACGTAATTATTCTGACCTGAATCGGAGGCATGCCGGTAGAACACCCATTCGT
CATCATCGGTCAGGTCGCCTCTCTGCTTTACTTCCTACTTCTCCTAGTCCTCGCCCCACTCGCAGGCCTC
GTAGAAAACAAAGTGCTTGAATGAGCCTGCCCTAGTAGCTCAGCGCCAGAGCGCCGGTTTTGTAATCCGG
ATGTCGGAGGTTAGATTCCTCCCTAGTGCTCAGGAAGAGGAGATTTTAACTCCCACCGCTAGCTCCCAAA
GCTAGAATTCTCAATTAAACTACTTCCCGGGGCCCCAGCGCCCAAAATGACTCCCAACCAGTCGCTCCTC
CCACAGGCAAAACCTGTGGGGCGGGCGACTTTTTGCGCGAATTTCTCAGCGGGTGCACGGGTATATATAT
ATGTATTATCACCATTTCTCGAACTAGACCATTCATTCACAAAATATACCGATGAGGGACATAAAGCATC
ATTTTTACACTCAAATTACTGCATTTCCACACTTCTCGTGAGTTAGCCAACAAACTGCTCCTTAATTGAA
TTCATATTATTGACTCACCAAATTAACGCACAAAATTATTTAATGTAGCAAGAAACCACCAACCAGTGAT
TCCTAAATGTTTATCACGCCTGATGGTCACGTCCATTTATTTGTGGGGGTAGCACACGGTGAACTATTTC
TTGCATCT

>AP004199.1 Scopelarchus sp. ausc01 mitochondrial DNA, almost complete genome
GCTTGCGTAGTTTAATTAAAATTTAACACTGAAGCTGTTAAGATAGACCCTGAAAAGTCTCACGAGCACA
AAAGCTTGGTCCTGGCTTTACTGTCGTCTTTAGCCAAATTTACACATGCAAGTATCCGCACCCCCGTGAG
AATGCCCTTAATCTTCCTTCCGGAGACCAGGAGCCGGCATCAGGCACGACTTGTCTGCAGCCCACGACGC
CTTGCTCAGCCACACCCTCAAGGGATTTCAGCAGTGACAGACATTAAGCAATGAGTGAAAACTTGACTTA
GTTACGGCTAATAGGGCCGGTCAACCCCGTGCCAGCCACCGCGGTTATACGAGAGACCCAAGTCGACAGA
TATCGGCGTAAAGAGTGGTTACGGACCCAATAACCCACTAAAGTCAAACACCTCCTAAACAGTTATACGC
ATTTCGAGGCAAGAGGCCCCACCACGAAAGTGACTTTAAGAAGACTCCCGAACCCACCACAGCTACGAAA
CAAACTGGGATTAGATACCCCACTATGCATAGCCATAAACCTTGATAGCAGCTTACACTCGCTATCCGCC
CGGGTACTACGAGCACTAGCTTAAAACCCAAAGGACTTGGCGGTGCCTCAGACCCACCTAGAGGAGCCTG
TTCTAGAACCGATACCCCCCGTTCAACCTCACCACCCCTGGCCAATCCCGCCTATATACCGCCGTCGTCA
GCTTACCCTGTGAAGGACTCATAGTAAGCAAAACGGGCACAGCCCCAAACGTCAGGTCGAGGTGTAGCGC
ATGCGGTGGAAAGAAATGGGCTACATTCTCTTATTACAGAGCTAGCCGGAGGGTGTAATGAAACGCGCAC
CTGAAGGTGGATTTAGCAGTAAGAGGAAAACACGAGTGTTCCTCTGAAGCCGGCTCTGAAGCGCGCACAC
ACCGCCCGTCACTCTCCCTAAGATCTTGCACCCGTTGGTGATTTACAATGAATTTCTTATTAAGGGGAGG
CAAGTCGTAACATGGTAAGTGTACCGGAAGGTGCACTTGGATTACCAGAGCGTAGCTAAAACAGTTATAG
CATCTCCCTTACACTGAGAAGTCACCCGTGCAACTCGGGTCGCCCTGAGCCTAACAGCTAGCCCTCCCAA
TTTTACCAAAACCCCGCCATACATAATTTTACAGTAAGCACTGACTAAACAAACCATTTTTCCCCCTAAG
TACGCGTGACGGAAACGGAGACCACAGGAGCGATAGATAAAGTACCGCAAGGGAACGCTGAAAAAGAAAT
GAAACAACCCTCCTAAGCGCTAAAAAGCAGAGGTTAACCCTCGTACCTTTTGCATCATGATTAAGCCAGT
ATACTAAAGCAAAGCGCTCTTTAGTTTTTTACCCCGAAACTAGACGAGCTACTCCGAGACAGCCTATATG
AAATAGGGCTAATCCGTCTCTGTGGCAAAAGAGTGGAATGATCTTTGAGTAGAGGTGACAAACCTACCGA
GTCTAGTAATAGCTGGTTGCCTAGGAAATGAATAGAAGTTCAGCCCTCCAACACGCCCCACCCCGACTGC
AGTACTGAGCAACTTCGGCCCCGAGGCCCAACAGAGGAGTTAGTCAAAGAAGGTTCAGCTTCTTTGAACA
AAGAAACAACTTTTAAAGGAGACTAAAGATCATAATTAACAAGGAGCAATTGTTCTAGTGGGCCTAAAAG
CAGCCATCTAATCAAAAAGCGTTAAAGCTTATACAAAACACCCCATCCCCACGATTTTGATTTAAACATC
TTATATCCCTAAAGCTACTAGGCTACTTCATGCCCCCATGAAAGAAACCCTGCTTAAATAAGTAATAAGA
GGGAACGACCCTCTCCTTGCACACGTGTAAGCCGGATTGGACCAACCACCGACACTTAACGCCCCCATCT
TTTTACAAGAGGGCCCTGAGGGGGACCTGCCTAAGGACCAGAAAATACCTCAACAACCAAGCGTTAACCC
CACACTGGAGTGCTTYTTAGGAAAGACAAAAAGACATGGAAGGAACTCGGCAAATAAAAGCCTCGCCTGT
TTACCAAAAACATCGCCTCTTGCAAGAACGTGAATAAGAGGTCTCGCCTGCCCAGTGACTTCAAAAGTTC
AACGGCCGCGGTATTTTGACCGTGCGAAGGTAGCGCAATCACTTGTCCTTTAAATGAGGACCTGTATGAA
AGGCATGACGAGGGCTTAGCTGTCTCCCCTGTCTAGTCAATGAAATTGATCTCCCCGTGCAGAAGCGGGG
ATAGTACCATAAGACGAGAAGACCCTATGGAGCTTGAGACTATCGAACGGCCCATGTTAAACTTCCCATT
ATAAGTGGGCAGACCCATAATGAGTTACTCCGTCCTTATGTCTTTGGTTGGGGCGACCATGGGGCAAAGA
AAAACCCCCATGAGGACTGAGGGCCCTCCCCCCTTACACACTTCCCTCATAGCCGAGAGCTTTCCACTCT
AAGCATCAGAACTTCTGACCTTAACGATCCGGCCCACCGGCCGATCCACGAACCGAGTTACCCTAGGGAT
AACAGCGCAATCCTCTCTCAGAGCCCATATCGACGAGGGGGTTTACGACCTCGATGTTGGATCAGGACAT
CCTAATGGTGCAGCCGCTATTAAGGGTTCGTTTGTTCAACGATTAAAGTCCTACGTGATCTGAGTTCAGA
CCGGAGCAATCCAGGTCAGTTTCTATCTATGACTTGCTCTTTTCTAGTACGAAAGGACCGAGAAGAAAGG
GCCTATACCACAGGCACGCCCTACCCCCACCTGAAGAAATCAACTAAAATAAGCAAGAGGGCAAACCCCT
TAAGCCCCGGCCAAAGATAATGGCATATCAGAGCAGCAAACCCCAACAATTGCTACAAGGCATAAGCCCC
CACATAGAGGTTTAAACCCTCTCTCTGATCCCACCACACCCCCACCTGAATCGACCAACCATATAAGGGA
GGGAGGAGGGGGACGTGGAATTAACGCGCTGGTGTGGAAGTTACCGGTAATTATTACTAGCCTAACTCCT
CTAAAACCCCAACTCAAGTGCAGAACTATATTGTAACAAACTACTAGCGTCTTTATAGGGTTCGAGTGGC
AGATTCTGGTAATTGCGAAAGGCCTAAGCCCTTTGTATAGAGGTTCAAGTCCTCTCTCCAACTATGATTT
CCATCCTCGCCACTTACATCATCAACCCTCTAACTTATATTGTTCCAGTTCTCCTAGCAGTTGCATTCCT
AACCCTCCTCGAACGAAAAGTTTTAAGCTACATGCAACTACGAAAAGGACCCAACGTTGTAGGCCCCTAT
GGCCTTCTTCAACCTATCGCAGACGGGGTCAAACTATTCATTAAAGAACCCGTCCGACCCTCCACATCTT
CTCCCTTCCTCTTCCTAGCCACACCAATGCTTGCACTAACCCTCGCACTTACCCTCTGAGCCCCTATACC
TATTCCTTACCCAGTAACAGACTTAAATCTAGGGATTTTATTCGTTCTTGCCCTCTCCAGTCTAGCCGTT
TACTCAATTTTAGGCTCTGGTTGGGCCTCCAACTCCAAATATGCCCTCATCGGTGCCCTTCGAGCCGTAG
CACAAACCATCTCATATGAAGTTAGCCTCGGCCTCCTCCTCCTCAGCCTCATTATTCTTACGGGGGGTTT
TACACTACAAACCTTTAATGTTGCTCAAGAAAGCATTTGACTAGTTGCCCCCGCTTGACCGCTAGCCGCT
ATATGGTATATCTCCACCCTTGCCGAAACTAACCGTGCCCCTTTTGACCTTACAGAGGGGGAATCAGAAC
TCGTCTCAGGCTTTAATGTAGAATATGCAGGAGGCCCTTTCGCCCTGTTTTTCTTAGCTGAATATGCTAA
TATCCTGCTTATGAATACCCTATCTACGATCCTCTTCCTCGGTGCCTCACACATACCCACCCTCCCAGAA
CTCACAGCCTTCAACTTAATAACTAAAGCCGCCCTCCTCTCAGTTGTCTTCTTGTGAGTACGAGCCTCCT
ACCCCCGCTTCCGGTATGATCAACTTATACACCTAGTGTGAAAAAACTTCCTCCCGATCACTCTCGCCCT
TGTGATTTGACACCTTGCTCTCCCCATCGCTATAGCAAGTCTCCCCCCTCAACTATAACTCCCCGGAACC
GTGCCCGAATGTTAAGGACCACTTTGATAGAGTGATTTATGGGGGTTCAAGTCCCCCCAGTTCCTTAAAA
GTTAGAAAATAGGGTCTCGAACCCTAACCTAAGAGATCAAAACTCTTTGTGCTTCCACTACACCACTTCC
TAGCAAGGTAAGCTAAAATAAGCTTTTGGGCTCATACCCCAACAATATTGGTTCAACCCCTTTCCTCGCT
AATGAGCCCATACATCCTGTGCACCCTTCTCTTTAGCCTCGGACTAGGGACAACAATTACATTTGCCAGC
TCCCACTGACTCCTCGCCTGAATAGGCCTCGAAATCAACACCCTCGCCATTCTTCCCCTCATGGCACAGC
ACCACCACCCTCGAGCAGTAGAAGCCACTACCAAATACTTTCTTACACAAGCAACAGCTGCCGCCCTAAT
TTTATTTGCGAGCACAACTAATGCATGAATCATAGGAGAATGAGATATTCAACATCTCTCCCACCCCTTA
GCAAGTACCCTTGTTATCCTCGCCCTCGCCCTAAAAATCGGTCTCGCCCCTGTACACTTCTGACTTCCAG
AAGTCCTTCAAGGCCTCGATTTGACTACCGGCCTCATCCTATCTACCTGACAAAAACTTGCACCCTTCGC
CCTAATTCTTCAAATAACCTCAGCCAACCCACCTCTTCTGGTATTCCTCGGTCTTCTCTCCACCATCGTT
GGAGGGTGAGGGGGACTAAACCAAACTCAACTACGAAAAATCCTTGCCTACTCCTCCATCGCCCACCTCG
GGTGAATAATTTTAATTTTGCAGTTCGCTCCCTCCCTAACCCTCCTTTCCCTTCTTTTATATATAATTAT
AACATCAGCAACCTTCCTCACTTTTAAACTTAACAACGCCACAAACATTAATACCCTAGCCACCTCATGA
ACAAAAGCCCCTGCCCTCACAGCCCTCGTACCCCTTCTCCTGCTCTCTCTAGGGGGCCTACCTCCCCTTA
CAGGATTTATGCCTAAATGACTTATTCTGCAAGAACTAACAAAACAAGGCCTCCCCCTTACAGCCACCAT
TGCAGCACTCTCCGCCCTTTTAAGCCTCTACTTCTATCTCCGACTATGCTATGCAATAACCCTCACTATC
TCACCAAACACTCTCACCTCCCCAACCCCCTGACGCCTTGCCACCCTACAAAACACCTTACCCCTATCTG
TAATAACGATAATAGCCCTATCTCTACTCCCCCTCACCCCAGCAGCCCTTGCCCTTCTTAACCCCTAGCA
GGGACTTAGGATAGTATTAAGACCGAAGGCCTTCAAAGCCCTAAGCGAGAGTGAAAACCTCTCAGCCCCT
ATAAGACTTGCGGGACTTTATCCCACAGCTTCTGTATGCAAAACAGATACTTTAATTAAGCTAAAGCCTT
TCTAGAAAAGAAGGCCTCGATCCTACAAAATCTTAGTTAACAGCTAAGCGCTCTAACCAGCGAGCATTTT
TCTACTTTCCCCCGCGTTGGGGGGACCGAGCGGGGGAAAGCCCCGGCAGGTGTTAACCCGCTCCTTCAGA
TTTGCAATCTGATATTTCTGCAACTGCAGGGCTTGGTAAGAAGAGGACTTAAACCTCTGTTTGTGGAGCT
ACAATCCATCGCTTAACCCTCAGCCACCCTACCTGTGACAATTACACGCTGATTCTTCTCAACCAACCAC
AAAGATATTGGCACCCTCTACCTGATTTTTGGTGCCTGAGCCGGGATAGTCGGCACAGCTTTAAGCCTCT
TGATTCGGGCAGAGCTGAGCCAACCCGGAGCCCTATTGGGAGATGACCAAATTTATAATGTCATCGTCAC
CGCCCACGCTTTCGTAATGATTTTCTTTATAGTAATGCCTGTTATAATCGGCGGATTCGGGAACTGACTG
ATCCCCTTAATGATCGGGGCCCCCGATATAGCATTCCCACGAATAAATAACATAAGCTTCTGACTGCTTC
CTCCATCCTTTCTCCTCCTCCTGGCTTCCTCTGCCGTAGAAGCAGGTGCCGGTACAGGATGAACTGTCTA
CCCGCCCCTCTCTAGCAACCTAGCACACGCAGGGGCCTCTGTTGACCTAACTATTTTTTCATTACATCTG
GCGGGAATTTCTTCAATCCTAGGGGCAATCAACTTTATTACAACGATTATTAACATAAAACCCCCGGCTA
TTACTCAGTACCAGACACCTCTGTTCGTATGAGCTGTTTTAATTACAGCCGTACTTCTCCTACTCTCCCT
GCCTGTTCTAGCGGCTGGAATTACAATGCTGCTAACCGACCGAAATCTAAATACGACCTTCTTTGACCCA
GCAGGAGGGGGTGACCCGATTCTGTACCAACACCTCTTCTGATTTTTCGGCCACCCAGAGGTCTATATTC
TTATCCTCCCCGGCTTCGGAATGATTTCTCACATCGTCGCTTATTATTCTGGGAAAAAAGAACCTTTTGG
TTACATGGGTATGGTCTGAGCAATAATAGCAATTGGCCTTCTCGGGTTCATCGTTTGAGCCCATCACATG
TTTACAGTTGGAATAGACGTAGACACCCGTGCCTACTTTACATCCGCCACAATAATTATTGCCATCCCAA
CAGGGGTAAAAGTCTTTAGCTGACTAGCCACCCTCCACGGCGGAACCATTAAATGAGAGACCCCCATACT
ATGAGCCCTAGGCTTTATTTTCCTCTTCACCGTAGGAGGTCTTACAGGTATCGTCCTATCAAACTCATCT
CTGGATATTGTTCTGCACGACACATACTATGTTGTAGCTCATTTCCACTATGTTCTTTCAATAGGAGCTG
TATTTGCTATTATAGCCGGCTTCGTCCACTGATTCCCCCTATTCTCCGGATACACATTACACAGCACCTG
AACAAAAATTCATTTTGCAGTAATGTTCCTAGGGGTCAACGTTACATTCTTCCCACAACACTTCCTAGGA
CTTGCAGGAATGCCCCGACGGTACTCCGACTACCCTGACGCCTATACGCTATGAAATGTCGTCTCCTCAA
TTGGATCGATGGTCTCCCTCGTTGCTGTAATTATGTTCCTGTTTATTATTTGAGAAGCTTTCGCTGCTAA
ACGAGAAGTTCATGCCGTAGACATAACCTCAACAAACGTAGAGTGACTCCACGGCTGCCCACCCCCCTAT
CACACATTCGAGGAGCCAGCCTTTGTACAAGTAAAGACCTACTACTAAGTCGAGAAAAGAGGGAGTCGAA
CCCCCGTAAAATGGTTTCAAGCCATTCACATCACCACTCTGCCACTTTCTTATTAAGACACTAGTAAAAC
GTAAATTACACTGCCTTGTCAAGGCATAATTGTGGGTTAGAGCCCCACGTGTCTTAAGCATAAAGCTAAA
TGGCACACTCCTCACAACTAGGATTCCAAGACGCGGCCTCCCCAGTAATAGAAGAACTCCTCCACTTCCA
TGACCACGCTCTAATAATTGTTCTGCTTATTAGCACATTTGTCCTTTACATTCTCGTAGCAATGGTTACT
ACTAGTATTACAGATAAATATATTTTAGACTCCCAAGAGATTGAGATTATCTGAACTATTCTTCCAGCTG
TAATTCTAATCCTCATCGCCCTTCCCTCCATACGCATTCTTTATCTAATAGACGAGCTCAGCGACCCCCA
CCTTACTATTAAAGCAATGGGCCACCAATGGTACTGAAGCTATGAATACACAGATTACGAAGACCTTGGA
TTCGACTCTTACATAATCCCCACGCAAGATCTAATTCCCGGTCAGTTCCGCCTTCTAGAAGCCGATCACC
GGATAGTAATTCCTGTAGAATCCCCCATCCGAATTCTAGTCTCAGCCGAAGACGTACTTCACTCCTGAGC
TGTACCGGCCCTTGGAGTTAAAATGGACGCAGTTCCTGGACGCCTAAACCAAACAGCCTTTATCACTTCC
CGCCCCGGCGTTTTCTTTGGTCAATGCTCAGAGATTTGTGGAGCAAACCACAGCTTTATACCTATCGTGG
TAGAAGCCGTCCCTCTGGAGCACTTTGAGACATGATCATCCCTTATACTTGAAGACGCCTCACTAAGAAG
CTAAATAGGGAATCAGCGTTAGCCTTTTAAGCTAAAGAATGGTGACCCCCAATCACCCTTAGTGACATGC
CTCAGCTCAACCCAAGCCCCTGGTTCGCCATCCTAGTATTCTCCTGAATAGTATTCTTAATTGTTATTCC
ACCTAAAGTCGTAAACCACGTCTTCCCCTATGACCCCGCAGCACAAAGCGTAGAAAAACCTGTGCATGCC
CCCTGACACTGACCATGATACTAAACTTCTTTGACCAATTTATGAGCCCCACACTCCTGGGAATCCCCCT
CATTGTTCTCGCATTAACCCTCCCTTGAACCCTCTTCCCCATCCCCTCCCCTCGATGACAAGACAGCCGG
CTTTCAGCCCTACAAAACTGATTCTTTAACCGATTTACTCAACAGCTCCTCCTTCCCCTAAACTTAGGCG
GACACAAGTGAGCAGCCCTTCTTACTTCTTTAATGCTCTATCTTATGACACTAAATATGCTAGGTCTCCT
CCCCTATACATATACCCCCACAACACAACTCTCTCTAAATCTAGGCCTAGCAGTCCCTCTATGACTCGCC
ACAGTCCTAATTGGATTACGTAATGAACCCACCCATGCACTAGCCCATCTCCTCCCAGAAGGTACCCCAA
CCCCTCTAATCCCCATCCTAATTATTATCGAAACCATTAGCCTTTTCATCCGACCTCTAGCCCTGGGTGT
ACGACTGACGGCTAACCTAACCGCTGGCCACCTGCTCATGCAATTGATTGCAACAGCCGCCTTTGTGCTT
CTTCCACTTATACCTACAGTAGCCATCCTAACAGGAATTGTTCTCTTCTTACTCACTCTTTTAGAAGTTG
CAGTCGCTCTGATTCAGGCCTACGTCTTCGTCCTTTTACTAAGCCTTTACCTACAAGAAAACGTCTAATG
GCCCACCAAGCGCATGCATACCACATAGTAGACCCAAGTCCTTGACCACTTACAGGGGCCGTCGGTGCCC
TTTTGATAACCTCAGGAACTGCAACCTGGTTCCACTACCAATCAACAACCCTAATAACTCTTGGCACCAT
ACTACTCCTCCTAACAATATACCAGTGATGACGAGATATCGTCCGAGAAGGCACATTTCAAGGTCACCAC
ACACCCCCCGTGCAAAAAGGCCTTCGCTACGGTATAGTTCTCTTTATTACCTCAGAAGTCTTCTTTTTCC
TTGGCTTTTTCTGAGCTTTTTATCACTCTAGCCTCGCCCCAACTCCAGAACTAGGGGGTTGCTGACCACC
TACAGGTATTACTACCCTTGACCCCTTCGAAGTACCACTGCTTAATACAGCTGTTCTCTTAGCTTCCGGT
GTAACCGTAACATGAGCACACCACAGCATCATAGAAGGCGAACGTAAACAAACAATTCAATCTTTAGCCC
TAACCATCCTTCTAGGGTTCTATTTCACCTTTTTACAAGGAATGGAGTATTACGAAGCCCCCTTCACCAT
CGCCGACGGTGTCTACGGTTCAACCTTTTTTGTTGCAACCGGTTTCCACGGACTACACGTAATTATTGGC
TCCACCTTCCTCGCTGTCTGCCTTCTACGTCAAATTCAATACCACTTCACATCTCAACACCACTTCGGAT
TTGAAGCCGCCGCATGATACTGACACTTCGTAGACGTTGTCTGACTGTTCCTTTACATCTCCATCTACTG
ATGAGGCTCATAATCTTTCTAGTATAACTCCAGTATACGTGACTTCCAATCACCCGGTCCTGGTTCAACT
CCAGGGAAAGATAATGAATCTGGTCTCAACAGTATTAACGATTGCCTTAGCCCTCTCCTCTATCCTAGCC
CTTGTCTCTTTCTGACTCCCCCAGATAAACCCGGACACTGAAAAGCTTTCACCCTATGAGTGCGGCTTCG
ACCCTCTAGGATCGGCACGTCTCCCCTTCTCTATGCGATTCTTCCTTGTTGCCATCCTCTTCCTCCTTTT
TGACCTAGAAATCGCTCTCCTCCTCCCCCTCCCCTGAGGGGACCAACTCGCCGCCCCCGCCCACACATTC
TACTGAGCAACAACTGTTTTAACCCTCCTGACCCTAGGCCTAGCCTACGAATGAACCCAGGGGGGCCTAG
AATGGGCTGAATAGGTAATTAGTCCAAGAGAAGACATTTGATTTCGGCTCAAAAGATCGTGGTTTAATTC
CACAATTCCCTTATGACTCCTACCCACTTTGCCTTCTCATCAGCTTTCATGCTAGGCCTTATGGGGCTCG
CATTCCACCGGACCCATCTCTTGTCCGCACTTTTATGCCTAGAGGGCATAATACTCTCATTGTATATTGC
CCTCTCCCTCTGAACCCTCCAACTAGAAGCAATCGGCTACTCTACAGCACCCATACTCTTGCTAGCCTTT
TCAGCCTGTGAAGCAAGCGCCGGACTCGCACTCCTCGTTGCAACCGCACGAACACATGGGACAGACCGCC
TTCAAAGCCTAAACCTGCTACAATGCTAAAGATTCTCCTCCCAACACTTATGCTCTTTCCAACAATTTGG
CTCGCTCACAAAAAATGACTATGATCCATTTCACTTACTCAAAGCCTACTTATTGCCTTTATTAGCCTAT
CCTGATTTAAAAACTCAACAGAAACCGGGTGATCAACACTAAACTCCTACTTAGGCACAGACTCTTTATC
AACACCCCTACTTGTCCTTACATGCTGACTTCTCCCGCTTATAATCCTCGCCAGCCGCAACCACATTGCA
CCAGAACCTGTTAACCGCCAACGCACCTACCTCTCACTATTAACATCCCTTCAAGTATTCCTAATTATAG
CATTTGGAGCAACAGAGATTATTATGTTCTACGTAATATTTGAAGCTACCCTCGTCCCCACACTATTTCT
TATTACCCGGTGAGGTAACCAAACAGAACGCCTAAATGCAGGAACATACTTTCTGTTTTATACCCTGGCA
GGCTCCCTCCCCCTTCTAGTAGCCCTGCTTCTCCTCCAAAATGACACGGGCACACTATCAATACTAACAC
TTCAATACTCCAACCCCCTAAGCCTATCTACGTGAGGCAATAAGATATGATGAGCCGCATGTCTATTAGC
ATTTCTAGTTAAAATACCCCTTTATGGCGTCCACCTCTGATTACCAAAAGCTCACGTAGAAGCCCCCGTC
GCCGGATCTATAGTACTTGCTGCAGTACTTCTTAAACTAGGGGGCTACGGTATAATACGAATGATACTTA
TTCTTGACCCTCTCTCTAAAGAGCTCGCCTACCCCTTTATTGTGCTAGCCCTATGAGGTATTATTATGAC
TGGCTCTATTTGCCTCCGCCAAACAGACCTAAAATCGCTTATTGCCTATTCCTCCGTAAGCCACATAGGC
CTTGTTGCAGGGGGTATTCTAATCCAAACACCTTGAGGCTTTACCGGAGCCCTAATCTTAATAATTGCCC
ACGGCCTTGCCTCTTCTGCCCTATTCTGTTTAGCCAACACCAGCTACGAGCGAACCCACAGCCGTACGAT
ACTCCTCGCACGAGGGCTCCAAATAATCCTTCCCCTAATAGCAACCTGATGATTCATCGCCAGCCTAGCC
AACTTAGCCCTTCCCCCACTCCCTAATCTCATAGGAGAACTAATAATTATTACCTCCCTCTTCAACTGAT
CCTACTGAACTTTAGTCCTAACTGGGGCCGGAACCTTAATTACCGCAGGCTACTCCCTGTACCTCTTCTT
AATGTCTCAACGAGGGCCAGTACCCCAACATATGCTAGCCCTAGACCCCTCCCACACCCGTGAACACCTT
CTTATTACCCTCCACCTACTCCCCCTTGTTTTATTAATCCTTAAACCTGAACTAGTTTGAGGTTGATGCT
TCTGTAAATATAGTTTAACAAAAACATTAGATTGTGATTCTAAAGATAGAGGTTAAAATCCACTTATTAA
CCGAGAGAGGCCCGACGGCAGTAAGGACTGCTAATCCTTTACCCCCATGGTTAAACTCCATGGCCCACTC
GCAAGCTTTTAAAGGATAATAGCTAATCCATTGGTCTTAGGAACCAAAAACTCTTGGTGCAAGTCCAAGT
AAAAGCTATGCACCCAACCACACTAATGATAAGCACCTCCCTCCTCCTAATCTTCTCTCTGCTAATGTAC
CCCTTATTTACCACCCTAAGCCCCTCTCCCCGCCAAGAGGACTGAGCCCTCTCACACGTCGCAACAGCAG
TTAAACTAGCATTTTTTGTTAGCCTCCTCCCCCTATTTGTTTTCCTAAACGAAGGAGCAGAAACTATCGT
TACCAACTGAAGCTGGATAAACACCCTAACATTTGATATTAACCTAAGCTTTAAATTTGACCATTACTCC
ATTATTTTTACCCCTATCGCCCTGTACGTTACCTGATCAATTCTAGAATTTGCATCATGGTACATACACT
CTGACCCTAATATGAACCGCTTCTTTAAGTACCTCCTCCTCTTCCTCGTTGCCATAGTAATTCTAGTTAC
AGCTAATAACCTCTTTCAACTCTTTATCGGCTGAGAAGGCGTAGGGATTATATCCTTTCTCCTAATTGGG
TGATGGTACGGACGGGCAGACGCCAACACCGCAGCCCTTCAAGCAGTCCTTTATAACCGAGTTGGAGACA
TCGGTCTTATTTTAAGCATAGCCTGACTAGCAACCCACCTTAACTCCTGAGAAATACAACAAATATTCGC
CACTTCCAAACAAATAGACCTTACTCTTCCCCTCATGGGACTAATTCTGGCAGCTACCGGTAAATCAGCC
CAATTTGGGCTTCACCCCTGACTTCCCTCGGCTATAGAAGGTCCAACCCCAGTCTCTGCTCTATTACACT
CAAGCACTATAGTCGTGGCCGGAATCTTCCTTCTTATTCGGTTAAGCCCCCTTATAGAAAATAACCAAAC
TGCTCTAACAACCTGCCTCTGCCTAGGAGCCTTAACCACCCTTTTTACAGCCACCTGCGCCCTAACTCAA
AATGATATCAAAAAAATTGTAGCCTTTTCTACCTCTAGCCAACTAGGCCTTATAATAGTTACAATTGGAC
TAAATCAACCTCAACTGGCCTTCTTACACATCTGCACGCACGCATTCTTTAAAGCCATACTATTTTTATG
CTCCGGCTCGATTATTCACAGCCTTAATGATGAACAAGACATCCGAAAAATAGGAGGTCTCCATCACCTT
GCCCCCTTTACATCCTCTTGCCTCACCATCGGCAGCCTAGCCCTTACAGGCACCCCCTTCTTAGCAGGCT
TCTTCTCTAAAGATGCCATCATTGAAGCCCTAAACACATCCTACCTAAACGCCTGAGCCCTCACCCTTAC
ACTTTTAGCCACCTCCTTTACAGCTATTTATAGTCTACGCGTTGTATTCTTCGTATCTATGGGACACCCC
CGTTTTGCCCCCCTCTCCCCGATTAACGAAAACAACCCCATGGTAATTAACCCTATTAAACGTCTGGCCT
GAGGCAGCATTATTGCAGGCCTCCTCCTTACCTCTAATTTCCTCCCCCTAAAAACCCCCGTAATAACAAT
ACCACCCCTTCTCAAGCTCTCCGCCTTAATCGTTACAATCCTCGGGCTATTAACTGCCCTAGAACTTGCC
TCCCTAACTAGCAAACAATTCAAGCCAACACCCTGACTTCCCGCACACAACTTCTCTAACATGCTCGGAT
ACTTCCCCGCTATCATCCATCGTCTAACCCCTAAGATCAACTTAACCCTAGGCCAAGCCATCGCAAGCCA
AATAGTGGACCAAACATGATTAGAAAAAGCCGGACCAAAAGCAACTGCTTCTATTCTAGTCCCTCTTGCA
TCCTCTACAAGCAACATCCAACAAGGATTAATTAAGACATACCTCACACTATTCCTTTTAACCCTAACCC
TAACTACAGTCATTACATTCTACTAAACAGCCCGAAGCGTCCCCCGACTTAAGCCCCGTGTTAACTCAAG
CACCACAAATAACGCTAATAATAAAACTCAAGCACACACCACCAATATCCCTCCGCCAAAGGAGTATATT
ATAGCTACACCCCCAACATCCCCCCGCAGTACTACAAATTCTTTAAACTCATCAACAGCTACTCAAGAAA
CCCCGTATCATCCCCCTCAGAACCACCCCGCAGCTAGTAACACCCCCACCAAATAAAGCATAACATACCC
CAAAACAGAACGATCCCCTCAAGACGCAGGGAAAGGCTCAGCAGCTAACGCTGCTGAGTATGCAAACACC
ACTAGCATTCCCCCTAAATAAATTAAAAACAAAACTAAAGATAAGAAAGAACCACCCTGAGCTACTAGTA
ACCCACAACCAAACCCTGCCGCTAATACTAACCCAAACGCTGCAAAGTACGGCGCAGGATTAGAAGCAAC
TGCAACTAGTCCCATCACTAAACCAAATAAAAATAAAGACATAAAATAAGCCATAATTCCTGCCCGGACT
TTAACCAGAACCAATGACTTGAAAAACCACCGTTGTTATTCAACTACAAGAACACTAATGGCCCTCCGAA
AAACCCACCCCTTACTAAAAATCGCAAACGATGCACTAGTTGACCTCCCCGCCCCCTCCAACATCTCAGC
ATGATGAAACTTTGGGTCCTTACTAGGACTCTGCCTGATTACACAAATCTTAACAGGGCTATTTTTAGCC
ATACACTACACCTCTGATATTTCCATAGCCTTTTCCTCAGTCGCCCATATCTGCCGAGACGTAAATTACG
GCTGACTAATTCGAAACATACATGCTAATGGAGCATCCTTCTTTTTCATCTGCATCTACATGCACATCGC
ACGAGGACTTTACTACGGGTCATACCTTTATAAAGAAACCTGAAATGTTGGTGTTGTCCTTCTCCTTCTA
GTTATAATAACCGCCTTTGTAGGATATGTCCTCCCCTGAGGACAAATGTCTTTTTGAGGTGCAACCGTAA
TTACAAACCTACTATCAGCAGTCCCATACGTTGGTAACGCCCTAGTCCAATGGATTTGAGGGGGCTTTTC
CGTAGACAATGCTACCCTCACCCGCTTCTTTGCCTTCCACTTCTTATTTCCCTTTGTCATCTTAGCTATA
ACAGTAATCCACCTGCTCTTCCTCCATGAGACCGGTTCCAATAATCCAGCAGGCCTCAACTCAGACGCAG
ACAAAATCCCCTTCCACCCTTATTTTACCTACAAGGACCTCCTTGGCTTTGCTATTATACTTATTACCCT
AACCTCTCTAGCCCTCTTTTCCCCTAATCTTTTAGGAGACCCGGACAACTTCACCCCTGCCAACCCCCTT
GTAACACCACCCCACATTAAGCCAGAATGATACTTCCTCTTTGCATACGCAATTTTACGCTCAATTCCCA
ACAAGCTAGGGGGAGTACTTGCCCTTCTAGCTTCTATTCTCGTCCTAATACTAGTCCCATTCCTCCATAC
TTCTAAACAGCGAGGCCTAACATTCCGCCCCGTCACACAACTTCTCTTTTGAACCTTTGTTGCCAACGTT
CTTATTCTAACCTGAATTGGAGGTATACCCGTAGAACACCCCTTCGTTATCATTGGACAAGTTGCATCTC
TACTTTACTTCCTCCTCCTTCTAGTTCTCTCTCCTATAGCGGGCTGATTAGAAAATAAGGCCCTTAATTG
AGCTTGCCCTAGTAGCTCAGCTCCAGAGCGCCGGTCTTGTAATCCGGAGGTCGGAGGTTAAATTCCTCCC
TAGTGCTCAGAAAGAGGAGATTTTAACTCCCACCCTTAGCTCCCAAAGCTAAAATTCTAAATTAAACTAC
CCTCTGACAGACGTATTTACATATATCCTAATTCCACCATGACCTCAAATTGATGGTTATGTACCAATGC
ATTGTATGATCTAGTCCATAATAAAAACATGACCCCTCAAATTGATGGTTATGTACCAATGCATTGTATG
ATCTTACTCATAAAAAACCAAAACCACAAAAAATTTTTTTTAAAAAAAAATAAAATAAAAAAAAAATTTT
TTTTTCCARAAAAAAATTTTTCGGCCAATTTTACGCCAATTTATGTACCAATACATCTATAGATCTCGCC
CATAGCAAAAAGGTCCTTTTTCATGCGATGAACTAGTACTGTATATGTATTATCAACATATTACCCATTT
AAACTATCATATATCACCATATATCAATATATAATCTAAAAGCTATCCCTGATTTATCCAAAACACTGCA
ATAGAGAATTTTCTATGAATGATCCCTTAACCTTGAAATAAAAGAATACATATTATTAATTCACCACATG
TAACAGTAAAAAGCTCGAGATGAAATAAGAACCGACCAAAAGTGTTGTCTAAATGTCCATCATGCTTGAG
GGTCAGGTGCCCTCCCGGCTTTG

>AP004200.1 Scopelarchoides danae mitochondrial DNA, almost complete genome
GCTTATGTAGTTTATTGAAAATTTAACACTGAAGCTGTTAAGATAGACCCTAATAAGTCTCGTGAGCACA
AAAGCTTGGTCCTGGCTTTACTGTCGTCTTTAGCCACGCTTACACATGCAAGTATCCGCACCCCTGTGAG
AATGCCCTCAACTCTCCCTCCCGGAGACGAGGAGCCGGTATCAGGCTCGTCCCGCCACAGCCCAAGACGC
CTTGCTCAGCCACACCCCCAAGGGATTTCAGCAGTGACAAACATTAAGCAATAAGTGAAAACTTGACTTA
GTTAAAGCTAACAGGGCCGGTCAACCCCGTGCCAGCCACCGCGGTTATACGAGAGGCCCAAGTTGACAGA
CACCGGCGTAAAGGGTGGTTATGGATTATTCTCAACTAAAGTCAAACTCACCTTACACAGTTATACGCAT
TAGGATTAAGAGGCTCTACTACGAAAGTGACTTTAACACTGTTCCTGAACCCACGACAGCTAAGAAACAA
ACTGGGATTAGATACCCCACTATGCTTAGCCATAAACCTTGATAGCAATTTACACCAGCTATCCGCCTGG
GCACTACGAGCGCCAGCTTAAAACCCAAAGGACTTGGCGGTGCCTCAGACCCACCTAGAGGAGCCTGTTC
TAGAACCGATACCCCCCGTTCAACCTCACCACCCCTGGCTTAAACCCGCCTATATACCGCCGTCGTCAGC
TTACCCTTTGAAGGAAGCATAGTAAGCAAAACGGGCACAGCCCCAAACGTCAGGTCGAGGTGTAGCGCAT
GCGGTGGAAAGAGATGGGCTACATTCTCTAACCCAGAGTAATACGAAAAGGCGCACTGAAAACGCGCCCA
AAGGTGGATTTAGCAGTAAGAAGAAAACATGAGAGTTCCTCTGAATCCGGCTCTGAAGCGCGCACACACC
GCCCGTCACTCTCCCTTCTATTTATTTATTTTATGTCTACATGTTTTAGACGCCCTAATTCCAAGGGGAG
GCAAGTCGTAACATGGTAAGTGTACCGGAAGGTGCACTTGGACAAATCCAGAGCGTAGCTTAAATAGTTA
TAGTGTCTCCCTTACACTGAGAAGTTACCCGTGCAAATCGGGTCGCCCTGAGCCTAACAGCTAGCCCACT
AAATTAAACCAAAATCCCCCTATTTATAATTTTCTACCACCTAAAAAGATTAAACAAATCATTTTTCCCC
CTAAGTACGTGCGACGGAAAAGGAGATACAGGAGCAACAGACAAAGTACCGTAAGGGAACGCTGAAAAAG
AAATGAAACAACCCTCTTAAGCCCCAAAAAGCAGAGATTAATCCTCGTACCTTTTGCATCATGATTAAGC
CAGTACACTAAAGCAAAGCGCCCTTTAGTTTTTTACCCCGAAACTAGACGAGCTACTCCGAGACCGCCTA
CAAGTTTAGGGCTTATCCGTCTCTGTGGCAAAAGAGTGGAGAGATCTCCGAGTAGAGGTGAAAGACCTAC
CGAGTTTAGTTATAGCTGGTTGCCTAGGAAATGAATAGAAGTTCAGCCCTCTGCACACCCCACCTCGATT
TTTTACTTAACACATCGACCCTGAGGTTAAAAGAGGCGTTAGTCAAAGAAGGTTCAGCTTCTTTGAACAA
AGACACAACTTTTAAAGGAGGATAAAGATCATAATTTATAAGGAGCAGTTGTTCTAGTGGGCCTAAAAGC
AGCCACCTACACCAAAAGCGTTACAGCTTATACAAAATCTTTGCCCCTCAATCAGGACTTAATTATCTTA
TTCCCCTACAACTACTAGGCTACTTCATGCCCCCATGAAAGAAACCCTGCTTAAATTAGTAATAAGAGGG
GACGACCCTCTCCTTGCACCAGTGTATGTCGGATTGGACTCACCCCCGACTATTAACGACCCCATAACCA
GAGGGAACAAAGACACCCTCCCGGCACAAGCCGAGAAAAACACTTTATAGTTATCGTTAACCCCACACCG
GAGTGCTTTAAGGGAAAGACTAAAAGATAGGAAAGGAACTCGGCAAACACAAGCCTCGCCTGTTTACCAA
AAACATCGCCTCTTGCATAAAACGAATAAGAGGTCCTGCCTGCCCCGTGACTATGGGTTTAACGGCCGCG
GTATTTTGACCGTGCGAAGGTAGCGCAATCACTTGTCCTTTAAATGAGGACCCGTATGAATGGCAAGACG
AGGGCCTAGCTGTCTCCCCTATCCAGTCAATGAAATTGATCCCCCCGTGCAGAAGCGGGGATAGCCTCAT
AAGACGAGAAGACCCTATGGAGCTTAAGGCAGTAGGACGGCCCGTATAAACAGCTCACCACAAATGAACT
AGACCCTAGCGATACACCTCCGTTCCCATGCCTTTGGTTGGGGCGACCATGGGGAAAAGAAAAACCCCCA
TGAGGACTGAGGGCCTCTTAAACACCACCCTCCTAGCCGAGAGCCTACCACTCTAAGCATCAAAACATTT
GACCTTCGTGATCCGACGTACGCGTCGATCCACGAACCGAGTTACCCTAGGGATAACAGCGCAATCCCCT
CCAAGAGCCCTTATCGACGAGGGGGTTTACGACCTCGATGTTGGATCAGGACATCCTAATGGTGCAGCCG
CTATTAAGGGTTCGTTTGTTCAACGATTAAAGTCCTACGTGGATCTGAGTTCAGACCGGAGTAATCCAGG
TCAGTTTCTATCTATGCCTTGCTCTTTTCTAGTACGAAAGGACCGAGAAGGAGGGGCCCATGTTACTCAC
ACGCCCCACCCCCACCTGAAGAAATCAACTAAAACAAGCAAGAGGGCAAACCCCCTAGCCTGTGCCAGAA
ATAATGGCATTGTTGGAGTGGCAGAGCCCGGTAATTGCTAAAGAGCTAAGTCCTTTCCACAGAGGTTCAA
GTCCTCTCTTCAACTATGATTTCTATCCTCGCCACCTACATCATCAACCCCTTAGCCTACATTGTTCCAG
TCCTCCTAGCAGTTGCATTCTTAACCCTCCTTGAACGAAAAGTACTAAGCTATATACAACTACGAAAAGG
CCCAAATGTTGTCGGACCCTACGGCCTTCTACAGCCCATCGCTGACGGGGTTAAACTATTTATTAAAGAG
CCCGTGCGCCCCTCTACATCCTCCCCCTTCCTATTTCTAGCCACCCCTATATTGGCGCTGACATTGGCAC
TTACACTATGGGCCCCAATACCCATTCCCTACCCCGTTACCGATTTAAACCTGGGAATTCTATTTGTTCT
TGCCCTCTCCAGCCTCGCTGTTTACTCAATCCTCGGCTCAGGCTGAGCATCCAACTCTAAATACGCCCTC
ATCGGGGCACTCCGAGCCGTAGCCCAAACAATTTCTTATGAAGTAAGCCTAGGCCTAATTCTCCTAAGCA
TCATTATTCTAACAGGAGGCTTTACCCTCCAAACCTTTAATGTTGCCCAAGAAAGCATCTGACTAGTCTC
ACCCGCCTGACCCCTAGCTGCAATATGATACATTTCCACGCTCGCCGAAACCAACCGCGCCCCCTTCGAT
CTCACAGAGGGGGAATCCGAGCTCGTTTCCGGTTTCAACGTAGAGTACGCCGGAGGCCCCTTCGCCCTTT
TTTTCCTAGCAGAATACGCTAATATTCTCTTAATAAATACCCTATCCACGATTCTATTCCTAGGAGCCTC
CCACATCCCACTCCTCCCCGAACTTACAGCCTTCAATCTAATAACTAAAGCCGCCCTCCTATCCGTCGTG
TTCTTGTGAGTACGAGCCTCATACCCACGATTCCGCTACGACCAGCTGATACACCTAGTGTGAAAAAACT
TCCTGCCTATTACCCTCGCTCTTGTTATTTGACATCTCGCCCTCCCCATCGCTTTCGCAAGCCTCCCCCC
TCAACTATAACGAGGAACCGTGCCCGAATGTTAAGGGCCACTTTGATAGAGTGACTCATGGGGGTTCAAG
TCCCCCCAGTTCCTTAGGAAATAGGGGCTCGAACCCAAACTTAAGAGATCAAAACTCTTCGTGCTTCCAC
TACACCACTTCCTAGCAAGGTAAGCTAAACAAGCTTTTGGGTTCATACCCCAACAATATTGGTTAAACCC
CTTTCCTCGCTAATGAGCCCATACATCCTATGCACCCTTCTCTTTAGCCTCGGACTAGGGACAACTATTA
CATTTGCCAGCTCCCACTGACTACTCGCCTGAATAGGCCTTGAAATTAATACTTTAGCTATTATTCCCCT
TATGGCCCAACACCATCACCCCCGAGCAGTTGAAGCTGCCACAAAATATTTCCTCACCCAAGCAACAGCT
GCAGCCCTAATTATGTTTGCAAGCACAACCAACGCCTGAATCCTAGGAGAATGAAATATCCAACAGCTCT
CCCACCCCTTAGCAAGCACACTAGTTATCCTCGCCCTCGCCCTAAAAATCGGCCTCGCCCCCGTCCACTT
CTGATTGCCAGAGGTCCTCCAAGGCCTCGACCTAACTACGGGTCTTATCCTCTCCACCTGACAAAAGCTC
GCCCCCTTCGCCCTTATCCTTCAAATAACTTCAGCTAACCCCCATCTCCTAGTATTCCTCGGACTCCTCT
CCACCATTGTAGGCGGATGGGGCGGATTAAACCAAACCCAGCTCCGCAAAATCCTTGCCTACTCCTCCAT
CGCGCATCTCGGCTGAATAGTTCTAATTATGCAATTCGCCCCCTCCCTAACTCTCCTTTCACTCCTCCTG
TACATTATTATAACCTCCGCAACATTCCTCACCTTCAAGCTCAACAACGCCACAAGTATTAATTCCCTTG
CCACCTCATGAGCAAAGGCCCCAGCACTCACAGCCCTCGTCCCACTCCTCCTCCTCTCCCTAGGGGGCCT
ACCCCCTCTCACAGGCTTCATACCCAAGTGATTTATTCTTCAAGAACTAACAAAGCAAGGTCTTCCCCTC
ACAGCTACTATTGCAGCTCTTTCCGCCCTCTTAAGCCTGTACTTCTACCTACGATTATGCTACGCAATAA
CCCTGACCATCTCCCCAAATACCCTCACCTCCCCCACACCCTGACGCCTCCCCACCCTTCAATCTACCCT
CCCCCTGGCCTTACTAACCACAATGGCCCTTTCTCTACTTCCCCTCGCCCCAGCAGCCCTTGCCCTTCTC
ACCCCCTAGAGGGACTTAGGTTAGTACAAAGACCAAAGGCCTTCAAAGCCTTAAGCGAGGGTGAAAATCC
CCCAGCCCCTATAAGACCTGCGGGACTCTATCCCACATCTTCTGTATGCAAAACAGACACTTTAATTAAG
CTAAAGCCTTTCTAGAAAAGAAGGCCTCGATCCTACAAAAACTTAGTTAACAGCTAAGCGCTCTAACCAG
CGAGCATTTTTCTACTTTCCCCCGCTGTTAGCGGGCCAAGCGGGGGAAAGCCCCGGCAGGTCATCAACCT
GCTCCTTCAGATTTGCAATCTGACGTTTCTACAACTGCAGAGCTTGATAGGAAGAGGACTTAAACCTCTG
TTTGTGGAGCTACAATCCATCGCTTAACCCTCAGCCATCCTACCTGTGACCATTACCCGCTGATTCTTCT
CAACAAATCACAAAGACATTGGCACCCTTTACCTGCTATTCGGTGCCTGGGCCGGGATGATCGGCACAGC
ATTAAGCCTTCTTATCCGGGCAGAGCTGAGTCAGCCCGGAGCCCTTCTCGGAGATGACCAAATTTATAAT
GTAATCGTCACCGCTCACGCTTTTGTAATAATTTTCTTTATGGTAATACCTATTCTAATTGGGGGGTTCG
GAAACTGACTCGTTCCACTCATGATCGGGGCCCCAGACATGGCATTCCCTCGCATAAATAACATGAGCTT
TTGACTCCTCCCCCCTTCCTTCCTCCTTCTATTATCCTCCTCCGCAGTAGAAGCCGGTGCTGGCACCGGC
TGAACTGTATACCCCCCCCTCGCTAGCAATCTGGCTCACGCAGGGGCTTCTGTAGATCTAGCTATTTTCT
CCCTTCACTTAGCAGGTGTGTCCTCTATTTTAGGTGCAATTAACTTTATCACTACGATTATTAATATAAA
ACCCCCCGCTATTACTCAATACCAAACCCCTCTATTTGTGTGAGCAGTTTTAATTACTGCTGTACTTCTT
CTTTTATCTTTACCTGTTTTAGCAGCAGGCATTACCATGCTGCTAACCGACCGAAACCTAAACACAACCT
TCTTCGACCCAGCAGGAGGGGGAGACCCCATCCTTTATCAACACCTATTCTGATTCTTCGGTCACCCAGA
AGTTTATATTCTTATCCTCCCCGGCTTTGGTATTATCTCTCATGTCGTTGCCTACTATTCGGGCAAAAAA
GAGCCCTTCGGCTACATGGGTATGGTCTGAGCAATGATAGCAATTGGACTTCTGGGATTTATCGTCTGAG
CCCACCACATATTTACAGTTGGAATAGACGTAGACACCCGCGCATACTTTACATCCGCCACAATAATTAT
TGCCATCCCTACCGGGGTAAAAGTCTTCAGCTGACTGGCCACACTTCACGGCGGAACTATTAAATGAGAC
ACCCCCATGCTATGAGCCCTGGGCTTTATTTTCCTCTTCACGGTGGGCGGCCTTACGGGCATTGTCCTGT
CAAACTCATCCCTAGACATTGTCCTACACGACACATATTATGTTGTTGCCCACTTCCACTATGTCCTATC
AATAGGTGCGGTATTTGCAATCATGGCCGGGTTCGTCCACTGATTCCCCCTATTCTCCGGCTACACCCTC
CACAGCACATGAACTAAAATCCACTTTGCCGTAATGTTCTTAGGAGTAAATATTACTTTCTTCCCACAGC
ACTTCCTTGGACTCGCAGGCATGCCGCGGCGGTACTCAGACTACCCAGATGCCTACACGCTATGAAATGT
GGTTTCTTCAATCGGATCTATGGTTTCCCTAGTTGCCGTGATTATGTTCCTGTTTATTCTTTGAGAAGCC
TTTACTGCCAAACGAGAAGTCCAAGCTGTAGACATGGCCTCAACTAATGTAGAGTGACTACACGGCTGCC
CACCCCCTTACCACACCTTTGAAGAACCTGCTTTTGTACAGGTAAAGTCTTATTAAACGAGAAAGGAGGG
AATCGAACCCCCACATAATGGTTTCAAGCCACTCACATTTCCATTCTGCCACTTTCTTAATTCAGAGACA
CTAGTAAAGCCGTAATTACACTGCCTTGTCAAGGCAAAGTCGTGGGTTAAAACCCCACGTGTCTTAAGCT
TTCAGCTAAATGGCACATCCCACGCAACTAGGATTCCAAGACGCGGCCTCCCCAGTTATAGAAGAACTTC
TCCACTTCCACGACCACGCTCTAATGATTGTACTTCTTATTAGCATCTTTGTCCTCTATATTCTTGTAGC
AATGGTTACTACTACAATTACAGATAAATACATCTTGGACTCCCAAGAAATTGAAATTATCTGAACTATC
CTCCCAGCCGTTATTCTTATCCTAATTGCCCTCCCCTCCCTCCGCATCCTTTATTTAATAGACGAACTCA
GCGACCCTCATCTTACTATTAAAGCAATAGGTCACCAATGATACTGAAGCTATGAATACACAGACTATGA
AGACCTAGGGTTCGACTCATACATAATCCCCACACAAGACCTTATCCCCGGTCAATTTCGCCTGCTCGAA
GCCGACCACCGAATAGTAATTCCCGTGGAGTCCCCCATTCGTATTCTAGTTTCCGCTGAAGATGTCCTCC
ACTCTTGAGCTGTGCCCGCCCTCGGCGTTAAAATAGACGCAGTCCCAGGCCGTTTAAACCAAACAGCCTT
TATTACTTCCCGCCCTGGAGTGTTTTATGGACAATGCTCCGAAATCTGCGGCGCAAACCACAGCTTTATA
CCCGTCGTTGTTGAAGCCGTCCCTCTGGAGCACTTCGAAACATGATCTTCTCTTATGCTTGAAGACGCCT
CACTAAGAAGCTAAATCGGACATCAGCATTAGCCTTTTAAGCTAAAGAGTGGTGGTCTCCAACCACCCTT
AGTGACATGCCTCAGCTTAACCCAAGCCCTTGGTTCGCCATCCTAGTATTCTCCTGAATAGTATTCTTAA
TCGTAATCCCCCCAAAAGTCGTAAATCACGTCTTCCCTTACGACCCTGCAGCACAAAATGTAGAAAAGCC
CGTACAAGCCCCCTGACACTGACCATGATACTAAACTTTTTCGATCAATTTATGAGCCCCTCACTACTGG
GAGTACCCCTCATTGTTCTTGCAATAACCCTTCCATGAGCACTCTACCCCATGCCTTCTCCCCGCTGACA
AGAAAGCCGTCTTTTAGCCCTACAAAACTGGTTCATTAACCGGTTTACACAACAGCTTCTTCTGCCCCTA
AACCTCGGCGGACATAAATGAGCAGCCCTTCTAACCTCTCTTATGCTCTTCTTAATAACATTAAACATGC
TAGGCCTCCTCCCCTACACCTACACTCCCACAACCCAACTCTCACTCAACCTCGGCCTAGCGGTCCCCCT
TTGACTAGCCACAGTTCTAATTGGACTACGTAATGAACCAACTCATGCCTTGGCTCACCTTCTCCCAGAA
GGTACTCCTACCCCTCTTATTCCCGTCTTAATTATTATCGAAACTATTAGCCTTTTTATTCGTCCTTTAG
CCCTCGGTGTCCGACTAACAGCCAACCTCACTGCCGGCCACCTTCTTATGCAGCTTATCGCAACAGCTGC
TTTTGTCCTCCTTCCCTTAATACCCACAGTAGCAATTTTAACAGGGATTATTCTCTTCCTACTTACCCTT
CTAGAAGTGGCAGTTGCACTAATTCAAGCCTACGTCTTTGTTCTTCTTCTAAGCCTCTACCTACAAGAAA
ACGTCTAATGGCCCACCAAGCGCACGCATTCCATATAGTAGACCCAAGCCCCTGACCCCTAACAGGCGCT
ATCGGCGCCCTCCTGTTAACCTCAGGACTAGCAACCTGATTCCACTATCAATCCACAACCCTCCTTATCC
TTGGACTTATACTATGCTTCCTCACATCCTACCAATGATGACGAGACGTTGTCCGAGAAGGAACCTTTCA
AGGACACCATACCCCGCCCGTACAAAAAGGCCTGCGCTATGGTATAGTTCTTTTCATCACCTCCGAAGTT
TTCTTCTTCCTCGGCTTCTTCTGAGCCTTCTACCACGCCAGCCTTGCCCCAACCCCCGAACTAGGAGGCT
GCTGACCCCCCACAGGAATTACTGCACTAGATCCATTCGAAGTCCCGCTACTGAATACCGCCGTCCTCCT
AGCCTCCGGAGTAACCGTGACCTGAGCCCATCACAGCATCATAGAGGGAGAACGCAAACAAGCAATTCAG
TCTCTAACTTTAACGATCCTCTTGGGGTTCTATTTCACTTTCCTTCAAGGCATAGAATATTATGAGGCCC
CCTTTACAATCGCCGACGGCGTATATGGCTCAACCTTCTTTGTCGCAACTGGCTTCCACGGACTTCACGT
CATCATCGGCTCAACTTTCCTGGCCGTCTGCCTACTACGACAAATCCAATACCACTTTACATCACAACAC
CACTTCGGATTTGAAGCCGCCGCCTGATACTGACACTTTGTCGACGTCGTCTGACTATTCTTATACATCT
CCATCTACTGATGAGGCTCATAATCTTTCTAGTATAACCCAGTATACGTGACTTCCAATCACCCGGCCCT
GGTTAAAATCCAGGGAAAGATAATGAATCTAGTCTCAACAGTACTAACAATCTCCCTAGCCCTCTCTTCT
GTCCTAGCCGTTGTCTCCTTCTGACTCCCCCAAATAAACCCGGACACTGAAAAACTCTCACCCTACGAAT
GCGGATTTGACCCCCTCGGATCAGCACGCCTCCCCTTTTCCCTACGATTCTTCTTGGTCGCCATTTTATT
CCTCCTCTTCGACCTAGAAATTGCCCTCCTCCTCCCTCTCCCCTGAGGAGACCAACTCTCCACCCCTACA
CACACATTTTACTGAGCAACAACTGTTCTAGCCCTCTTAACCCTGGGCCTGGCCTACGAGTGAACACAAG
GAGGCCTAGAATGAGCGGAATAGGTAATTAGTCCAAGAGAAGACATTTGATTTCGGCTCAAAAGATCGTG
GTTTAATTCCACAATTGCCTCATGACTCCTACCCACTTTGCCTTCTCATCAGCTTTCATGCTAGGCCTTA
TAGGACTTGCATTCCATCGAACCCACCTACTATCTGCACTCTTATGCTTAGAGGGTATAATACTCTCACT
ATTTATTGCTCTCTCCCTATGAACCCTTCAACTAGAAGCAACCGGCTACTCTACAGCACCTATACTTCTA
CTTGCCTTCTCAGCCTGCGAAGCAAGCGCCGGGCTCGCCCTCCTAGTTGCCACCGCACGAACACATGGCA
CAGACCACCTCCAAAGCTTAAATCTACTACAGTGCTAAAAATCTTACTTCCAACACTCATGCTCTTCCCA
ACAATTTGACTCGCAAATAAGAAGTGACTATGGTCAATTTCACTTACCCAAAGCCTGCTAATCGCCCTAA
TCAGTCTCTCATGGCTTAAAAATACAGGAGAAACCGGATGATCTACCCTCAGCCCGTACCTGGGCACAGA
TGCCTTATCAACCCCTCTGCTTGTCCTCACGTGCTGACTCCTACCCCTTATGATTCTTGCAAGCCGTAAC
CATATCTCTCCTGAACCAATCAACCGACAACGCACCTACCTCTCCCTCCTAACTTCCCTCCAAGTTTTCT
TAATTATAGCCTTCGGCGCCACAGAAATTATTATGTTTTATGTCATATTTGAGGCGACACTAGTCCCCAC
CCTATTCCTAATCACACGGTGGGGAAACCAGACAGAACGACTGAACGCAGGCACATACTTCTTATTTTAC
ACCTTAGCAGGCTCCCTCCCCCTTCTCGTAGCTCTCCTCCTCCTCCAAAATGACACAGGAACACTCTCCA
TGCTCACACTTCAATACTCCAACCCTCTAAACTTAACCACCTGAGGGGACAAAATATGATGGGCCGCCTG
CCTATTAGCCTTCCTGGTTAAAATACCCCTTTACGGCGTACACCTTTGACTGCCTAAAGCCCACGTAGAA
GCACCCGTCGCCGGATCAATGGTGCTCGCTGCCGTTCTTCTAAAACTAGGCGGCTACGGCATGATACGAA
TAATACTCATTCTTGATCCCCTTTCTAAAGAACTGGCCTATCCCTTCATTGTCCTCGCCCTTTGGGGAAT
CATTATAACAGGCTCCATTTGCCTCCGTCAAACGGACCTAAAGTCTCTTATCGCCTATTCCTCAGTAAGC
CATATAGGCCTTGTCGCGGGCGGCATCCTTATTCAAACGCCCTGAGGCTTCACAGGAGCCCTAATTTTAA
TAATTGCCCACGGCCTCGCATCCTCCGCTTTATTCTGCCTGGCTAACACAAGCTATGAACGAACGCACAG
CCGAACGATACTTCTTGCACGAGGCCTCCAAATGGTCCTCCCCCTGGCGGCAACATGATGATTCCTTGCC
AGCTTAGCCAATCTTGCTCTACCTCCCCTCCCCAATCTTATGGGCGAACTAATAATTATCACCTCCCTCT
TCAACTGGTCCTACTGGACCCTCGTCCTTACAGGCGCTGGCACCCTAATTACCGCCGGCTACTCCTTGTA
CCTTTTCTTAATGACCCAGCGAGGACCGATCCCCCAACACATACTCGCCCTAGACCCCTCTCATACCCGA
GAACACTTGCTCATCACCCTTCACCTGCTTCCCCTCATCCTCTTAATCCTTAAACCAGAGCTGGTCTGAG
GCTGATGCTTCTGTAGATATAGTTTAAAAAAACCATTAGATTGTGATTCTAAAAATAGAGGTTAAAATCC
CCTTGTCCACCGAGAGAGGCCCGACGGCAGTAAGGACTGCTAATCCTTTACCCCCATGGTTAAACTCCAT
GGCCCACTCGGAGCTTTTAAAGGATAACAGCTGATCCGTTGGTCTTAGGAACCAAAAACTCTTGGTGCAA
ATCCAAGTAAAAGCTATGCACCCAACTACTCTAATCATGAGCACCTCCCTTCTCCTAGTCTTTTCGCTGT
TAATTTACCCCTTAGCCACCACACTAAGCCCCTCCCCCCGCCAGGAAGACTGAGCCCTCTCACACGTCGC
AACAGCAGTAAAGCTAGCATTCTTTGTTAGCCTTCTCCCCCTATTTATCTTCTTAAACGAGGGGGCAGAA
ACCATCATCACCAACTGAAGCTGAATAAATACTTTAACCTTTGATATCAACCTAAGCTTCAAATTTGACC
ACTACTCTATTATTTTTACCCCTATTGCCCTATACGTCACTTGATCAATTCTAGAGTTTGCATCTTGATA
TATGCACTCCGACCCAAACATAAACCGCTTCTTTAAGTACCTCCTCTTATTCCTAGTCGCTATAATCATT
TTAGTCACAGCCAACAATCTTTTCCAACTTTTCATCGGCTGAGAGGGCGTAGGAATTATGTCCTTCCTCC
TTATTGGCTGATGGTACGGACGAGCCGACGCCAATACCGCAGCTCTCCAAGCAGTCCTTTATAACCGAGT
GGGAGATATCGGCCTCATCCTAAGCATAGCTTGACTAGCCACAAACCTTAACTCATGAGAAATGCAACAA
ATATTTGCCGCCTCGAAACAACAAGACCTGACCCTCCCCCTCCTGGGCCTGATTCTTGCAGCCACTGGAA
AGTCCGCACAATTTGGACTTCACCCCTGACTGCCTTCAGCAATGGAGGGTCCCACGCCAGTATCTGCCCT
ACTACACTCAAGCACTATAGTCGTAGCAGGAATTTTCCTTCTCATCCGACTGAGCCCCCTTATAGAAAAT
AACCAAACTGCCCTAACAGTCTGCCTCTGCCTCGGCGCCCTAACCACCCTTTTCACAGCCACCTGCGCCC
TGACCCAAAACGACATCAAAAAAATTGTAGCCTTCTCTACCTCTAGCCAGCTCGGCCTTATGATGGTAAC
AATTGGGCTAAATCAACCCCAACTCGCTTTCCTACACATCTGTACCCACGCCTTCTTCAAAGCCATGCTT
TTCCTCTGCTCTGGCTCCATTATTCATAGCCTTAACGACGAACAGGACATCCGAAAAATAGGGGGCCTTC
ACCACCTAGCCCCCTTTACCTCGTCCTGCCTAACTATCGGCAGCCTCGCCCTTACAGGGACCCCATTCTT
AGCCGGGTTTTTCTCCAAAGACGCCATTATTGAAGCCCTAAACACGTCCTACCTAAACGCCTGAGCCCTC
ACCCTCACACTTCTAGCCACCTCCTTCACCGCCATTTACAGCCTCCGAGTTGTCTTCTTCGTGTCAATGG
GCCACCCCCGTTTCCTCCCCCTCTCCCCCATTAACGAAAACAACCCAATAGTAATCAATCCAATTAAACG
CTTAGCCTGAGGCAGCATTGTTGCAGGCCTCGTCCTTACCTCTAACTTCCTCCCCCTAAAAACCCCTGTA
ATAACCATACCCCCCCTCCTAAAACTCTCCGCCCTAATCGTTACAATCCTCGGACTCTTAACTGCCCTAG
AGCTCGCCTCTTTAACTAGCAAACAATTCAAACCCGCGCCCTGACTCCCTGCACACAACTTCTCTAATAT
GCTCGGCTACTTCCCCGCCATCATCCATCGTCTAACCCCTAAAATAAACCTGACGCTAGGCCAAGCCATC
GCAAGCCAAATAGTAGACCAAACATGGTTAGAAAAGACAGGACCTAAGGCAACTGCCTCACTTCTCATAC
CCCTGGCCTCCTCCACAAGCAATATCCAACAAGGCCTTATCAAAACCTACCTCACTCTCTTCCTTCTAAC
CCTGGTCCTTACAACCCTAATCATCTTTTACTAAACTGCTCGAAGCGCTCCCCGACTTAACCCCCGTGTT
AACTCAAGAACCACAAATAGCGCCAACAATAAAACTCAAGCACAAATCACAAGCATCCCCCCACCAGAAG
AGTATATTAAAGCAACACCCCCTACATCCCCCCGCAACACTACAAATTCTTTAAACTCATCCACAGCCAC
CCAAGAAATCCCGTATCACCCCCCTCAAAATCACCCCGCAGCCAACACCACCCCCGCTAGATAAAGCATA
ACATACCCTAAGACAGACCGATCCCCTCAAGACGCTGGAAATGGCTCAGCAGCAAGAGCTGCCGAATAAG
CAAACACCACAAGCATCCCCCCCAAATAAATTAAAAATAAGACTAGAGATAAGAAAGAGCCACCTTGAGC
AACTAACAACCCACAACCAAACCCTGCTGCTAGTACCAACCCAAACGCTGCAAAGTAAGGCGCAGGGTTA
GAAGCTACTGCAACTAGCCCCATCACTAAACCAAATAAAAATAAAGACATAAAATAGGCCATAATTCCTG
CCTGGACTCTAACCAGAACTAATGACTTGAAAAACCACCGTTGTAAATTCAACTACAAGAACACTAATGG
CCCTCCGAAAAACCCACCCCCTACTAAAAATTGCAAACGACGCACTAGTCGACCTCCCCGCCCCTTCCAA
CATCTCAGCATGATGAAACTTCGGATCCCTGTTAGGCCTCTGCCTGATCACCCAGATCTTAACAGGCCTT
TTTTTAGCCATACACTACACCTCTGACATTTCCATGGCCTTCTCTTCCGTTGCCCACATCTGCCGAGATG
TAAACTACGGATGACTAATCCGAAACATGCACGCTAACGGCGCCTCCTTTTTCTTCATTTGTATCTATAT
GCACATCGCACGAGGTCTCTACTATGGGTCGTACCTATACAAAGAAACTTGAAATGTGGGAGTCGTACTC
CTCCTCCTAGTTATAATAACAGCCTTCGTAGGATACGTCCTCCCCTGAGGACAAATGTCCTTCTGAGGCG
CAACTGTAATTACAAACCTCCTATCAGCAGTCCCCTACGTCGGAAATGCCCTAGTCCAATGAATCTGAGG
AGGCTTCTCCGTTGATAATGCCACCCTCACCCGGTTCTTCGCCTTCCACTTCCTATTTCCCTTCGTTATC
CTTGCCATAACAGTCATTCACCTCCTTTTCCTCCACGAGACCGGCTCTAACAACCCAGCAGGAATTAACT
CAGACGCAGACAAAATCTCCTTCCACCCCTACTTTACCTACAAAGACCTCCTAGGATTTGCTATCATACT
TATTGCCCTCACCTCTCTCGCCCTATTTTCCCCCAACCTGCTAGGAGACCCAGACAATTTCACCCCCGCC
AACCCGCTTGTCACCCCTCCCCACATTAAGCCAGAATGGTACTTCCTGTTTGCATACGCCATCCTTCGCT
CAATTCCAAATAAACTGGGAGGCGTGCTCGCCCTCTTGGCCTCTATTCTGGTTCTTATACTAGTCCCATT
CCTCCACACCTCAAAACAACGAGGCCTTACTTTCCGCCCTCTTACCCAACTCCTGTTCTGAACCTTCGTA
GCCAACGTCTTAATCCTTACATGAATTGGAGGAATGCCAGTAGAACACCCCTTTGTTATTATTGGACAAA
TCGCATCCTTCCTATACTTCCTTCTCCTATTAGTCCTCTCCCCTCTCGCGGGCTGAATAGAAAATAAAGC
CCTTAAATGAGCCTGCACTAGTAGCTCAGTCCCAGAGCGCCGGACTTGTAATCCGGAGGCCGGAGGTTAA
CTACAGCCCTCCCTAGCGTTCAGAAAGAGGAGATTCTAACTCCCACCTTTAGCTCCCAAAGCTAAAATTC
TTAATTAAACTACCCTCTGAATACCTGTTTTTAACACAAACATGTACCCATGCATTGCTTGCACCCACCC
ATAAGATTTTTGACGAATCAAAATCCAAAAATTTTTAAAAAATTTTTTAAAAAAATTTCAGGCAACAACA
GCCTATGTATAACATGCATTGCTTGCACGTACCCATAAAATAACAACATTTTATGTACCGATGCATCTAC
TGTCCCCACCCATAGCAAAATAGCGCTTTTTCGTCTGATGATCTTATACCCATATATGTATAATCAACAT
AACTCGAATTAGACCATTCATACATCACAATTAAATGACATCCTAACCCAACCCTAACAAATTAAAACTC
AAAGTAACTGAACTCCCAAGGTTTATATCATTTGCCAGCTAATCTTGAAAACACAAAATACATATTATTG
ACTCACCGGATTAACGAACACAAATTTTTATGCAATAAGAACCGACCAAAAGTGATGTCTAAATGTATGG
TTTGCATGATGGTCAGGTACCCATCTTGAACTGCCCGTAGGGCCTGCATACTTAATGRACTATTACTTGC
ATYTG

>AP004203.1 Trachinocephalus myops mitochondrial DNA, almost complete genome
GCCAGCGTAGCTTACCCAAAGCGTAACACTGAAGATGTTAAGACGGGCCATGAAAAGCCCCGCGAGCACA
AAAGCTTGGTCCTGACTTTGCCGTCAGCCTTTGCTAAACTTACACATGCAAGTCTCCGCACCCCCGTGAG
AATGCCCTATGCATCCTTCTTGGACACTAGGAGCTGGCATCAGGCACACGTTGGTTGCCCGCCCAAGACG
CCTTGCTCAGCCACACCCCCAAGGGAATTCAGCAGTGATAGACATTAAGCCCTAGGCGAAAGCCTGACTT
AATGAAAGCAAATAGGGCCGGCCAAACTCGTGCCAGCCGCCGCGGTTATACGAGGGGCTCAAGTTGACGG
ATTTCGGCGTAAAGTGTGGTTAGGGTTGTAATTAACTAGAGGCGAACGCCTTCCAGGCTGTTATACGCAC
TCGGAGTCAGGAACCACCCATGCGAAGGCCCCTCTAACAAATCTGAATCCACGACAGCCTGGACACAAAC
CAGGATTAGATACCCTGCTATGCCAGGCCGTAAACTTAGGCTGCTCTCTACCACGTCAGTCCGCCGGGGT
ACTACGAGCAGGAGCTTGAAACCCAAAGGACTTGGCGGTGCCTCAGACCCACCTAGAGGAGCCTGTTCTA
GAACCGATAATCCCCGTTAAACCTCACCACCCCTGGTTAACTCCGCCTATATACCGCCGTCGTCAGCTTA
CCCTTTGAAGGTTTAATAGTAAGCAAAAAAGTCAACGACAAGTACGTCAGGTCGAGGTGTAGCGTACGGG
CTGGGAAGAAATGGGCTACATTCCCTCCTCCAGGGAAATCCACGGAGGGGGCATTGAAACTTGCCCCCCA
AGGCGGATTTAGCAGTAAGTCAAGAGCAGAGCGCTTGACTGAAGCCGGCTCTGAAGCGCGCACACACCGC
CCGTCACTCTCCCCAACCTTTAAATTTCCTTCCATAAAAACTAATCCCGAAAAGGGGAGGCAAGTCGTAA
CAAGGTAAGTATACCGGAAGGTGTACTTGGACAACCAAGGCGTAGCTAAGCCAGTTACAGCACCTCCCTT
ACACTGAGGAGTCGTCCGTGCAAATCGGACCACCTTGAGCCGTACTTCTAGCCTGCTTGCTGGGTCTACC
CTACCATCGTTAAGTAGACCAGAACAAATTTCATTGCTAAACCAAAACATTTTTCCACCTTAGTACGGGT
GACGGAAAGGGACCTCAGAGCGAAAGTTAAAGTACCGTGAGGGAAAGTTGAAAGAAGACATGAAAAGCTA
AAGCACAGAGAAGCAGAGATTAGCCCTCGTACCTTTTGCATCATGATTAAGCTAGTAATACAGTGCGAAG
TGCCCTTAAGTATTTTTCCCCGAAACTGGGTGAGCTACCCCGAGACTGCCCGTTTAGGGGCTAATCCGTC
TCTGTGGCAAAAGAGTGGAGTGATCTCCGGGTAGAGGTGAAAAGCCTACCGAACCCAGTTATAGCTGGTT
GCCCGCCAAGTGGATAGAAGTTCAGCCCTTCCCTACCTTGCCTCAACTTATAAAGCTGTCGGGACCCCAA
GGTTAAGCGGAGGAGTCAGCCGAAAGAGGTACAGCTCTTTCGAGTTAGGAAACAACTTTAGTGGCAGATT
AAAGATTATATTACGCCAAGGCCGTTTGCCTAAGTGGGCCTAAAAGCAGCCACCTCTCGAGAAAGCGTTA
TAGCTCTGGCAAATCCTGCTCCCACTATACCATTAGTGGTCTCTAATCTCGCCTATTCTACCGGGCCATC
TCATGCCCCCATGAGAGGGACTATGCTTATATGAGTAATAAGGGGGTTGTTGGCCCCCCTCCTGGCACAA
GTGTAGATCAGTACGGACTTCCCACTGACCATCAACGCCCCCAACGCGAAGGCACTACGTCGTGAAATAG
AAAACTAGAGTACGTCCTAGCCCCACTCGTTACCCCGACACAGGTGTGCCTCCTAGGAAAGACTAAAAGG
GAAGGAAGGAACTCGGCAACCACAAGCCTCGCCTGTTTACCAAAAACATCGCCTCTTGGAATACAATAAG
AGGTCCCGCCTGCCCTGTGACTCGAAGTTTAACGGCCGCGGTATCTTGACCGTGCGAAGGTAGCGCAATC
ACTTGTCCTTTAAATGGGGACCTGTATGAATGGCATCACGAGGGCTTAACTGTCTCCCTTCCCTGGTCAG
TGAAACTGATCCCCCTGTGCAGAAGCAGGGATAACCCCACAAGACGAGAAGACCCTATGGAGCTTTAGGC
CCGCCATTACCCACTTCCAGCTCTGCGGCTACAAACCCTTTAAGCTTTAGTGGCGCTTGTCGCCGGCCTT
TGGTTGGGGTGACCGTGGGGTACGCAAAGCCCCCATGATGACCCGGGCAACCTGTCCGCAAGCTGAGAGG
CACGCCTCCGAGCATCAAGACACTTGACACCCAGATCCGGCGTATCCGCCGATCCACGGACCGAGTTACC
CTAGGGATAACAGCGCAATCCTCTCCTAGAGCCCCTATCGACGAGGGGGTTTACGACCTCGATGTTGGAT
CAGGACATCCTAATGGTGCAGCCGCTATTAAGGGTTCGTTTGTTCAACGATTAAAGTCCTACGTGATCTG
AGTTCAGACCGGAGTGATCCAGGTCAGTTTCTATCTGTAGAGCTTGCCCCCCCTAGTACGAAAGGACCGG
GGAGGCAGGGCCCATGCCCGTGGCAAGCCCTCCCCAGCACCGCCGAAATCAAATAAATTGGCCCAGGGGA
ACAAAGCCCTAGCCGCAGAGAACGGCTTGTTGAGGTGGCAGAGCCTGGTGATTGCTATAGACCTAAGCTC
TATCCATGGGGGTTCAACTCCCCCCTTCAACTATGCTCACTCTTTTACTTACCCACCTGCTTGCCCCCCT
AGCCTACATCGTTCCCGTCCTCCTTGCAGTTGCCTTCTTGACCCTTGTCGAACGCAAGGTGCTAGGCTAC
ATACAACTCCGTAAGGGCCCCAATGTTGTTGGCCCCTATGGCCTTCTGCAGCCCATCGCGGACGGCGTTA
AGCTTTTTATCAAAGAGCCCATCCGCCCTTCCACCTCCTCCCCTTTCCTGTTTCTCGCTACTCCCATCCT
CGCCCTTACTTTGGCCCTCCTCCTCTGAGCTCCGGTTCCCATGCCCCACCCGGTAGTCAATTTTAACCTC
GGCGTTCTCTTCATCCTTGCCGTCTCCAGCCTTGCAGTCTATTCCATCCTGGGCTCGGGCTGAGCATCCA
ATTCAAAATACGCCCTCATCGGCGCCCTCCGAGCCGTCGCCCAAACTATCTCCTACGAGGTGAGTCTCGG
CTTGATTCTTCTCAGCGCCATTGTTCTCGCCGGCGGCTTTACCCTTCAGACATTCGCCGTCGCCCAGGAA
CCGCTTTGGCTTATCGCACCCGCCTGACCGCTCGCCGCCATGTGGTTTATCTCGACTCTGGCCGAGACAA
ATCGTGCCCCCTTTGATTTGACCGAAGGTGAGTCTGAGTTGGTCTCTGGTTTTAATGTGGAGTACGCTGG
TGGCCCCTTCGCCCTTTTCTTTCTTGCTGAGTACGCTAACATTCTCTTGATGAACACCCTCTCCGCCGTC
TTATTCCTGGGCCCTTCTTACTCCCCAGACTTTCAGTCTTTGACTACCGCCGGACTCATGGTCAAGTCCG
CTTTATTGTCAATAACTTTCCTTTGAGTCCGGGCCTCCTATCCCCGCTTCCGCTATGACCAACTAATACA
CCTCGTTTGAAAGAATTTTCTTCCTATCACCCTGGCTATTGTCCTTTGGCATCTGGCCCTGCCGCTCTCC
TTCTCGGGCTTACCCCCCCAAGCCTAGCCTTGGGTCCGTGCCCGAGCGTTTAGGGGCCACCTTGATAGGG
TGCAATACAGGGGTTGAATTCCCCTCGGGCCCTAGGGGGAAGGGGTTCGAACCCAACCTTAGGGGATCAA
AACCCCTCGTGCGTCCTCTACACCACCTCCTAGTAAGGTCAGCTAAAAAAGCTTTCGGGCCCATACCCCG
AACATGTTGGTTAAACCCCTTCCTTTACTAATGAGCCCCCTTACCCTTATGATGCTACTCTCCGCCCTTG
GACTAGGCACCACCATTGCTTTTTCCAGCTCTCACTGGCTTCTTGCCTGGATGGGCCTGGAAATGAACAC
CCTCGCCATCATTCCCCTTATGGCCAAGTCCTTTCACCCCCGCGCTGTCGAGGCCTCAACCAAGTATTTT
ATTGCGCAGGCCGCCGCTGCTGCCCTCATTCTTTTTGCTGCTACTACCGACGCATGGAATACCGGTCAAT
GACTGACCCACCAGATTTCCTCCCCCTCCGCTGCTGCCATACTTACCCTCGCCCTCTCCCTCAAGCTAGG
CCTTGCCCCCCTCCACTTCTGGCTTCCTGAAGTCCTCCAGGGTCTGGACCTTCTTACCTGTCTCCTGCTG
TCGACTTGGCAGAAGCTTGCTCCACTAGCCCTGCTGCTACAAGTACCCTCCCCCTCCCCAAGCATTATTG
TTTTTCTGGCCCTATCCTCTATGCTCGTCGGGGGCTGAGGTGGCCTCAACCAGACCCAGCTTCGTAAGGT
TCTAGCCTACTCCTCTATTGCCCACCTAGGCTGGATACTTGTCGTGATTCAGTTCCTCCCCGCTCTCACT
CTTCTCTCTCTCACTCTCTACATCATTATGACCTCCTCTACTTTTCTAGTTATGCACGCCAATGCGACCA
CCTCGGTGGCCTCCCTCTCAACATCCTGGTCAAAATCCCCATGCATCACTGCCATATTCCCTTTGATTGT
CCTATCCTTGGGGGGCCTACCACCCCTCTCAGGTTTTATGCCTAAGTGGCTTATTCTTCAAGAGCTTTCT
AAGCAACACCTCCCCACCATTGCCACCCTATCAGCCCTCTCAGCCCTTTTAAGCCTTTACTTTTACCTAC
GCCTTTCCTATTCCATGACTTTAACCACCTCTCCCTCCACCCCCAGCTCTTCTGCTCCTTGGCGCTTTCC
TTGCCTGACCCTCGCCGCCCCTTTAGCCATTACTATTTCCCTCACGGGACTACTTTTGCCCCTCACCCCC
TCCATCCTGGCACTTTTCCCTTAAGAGTCTTAGGCTAATCAGACCCGGGGCCTTCAAAGCCCCTAGCGGG
GGTTGAACTCCCTCAGACTCTGATAAGGCCTACGGGTTACTACCCCACATCTTCTGCATGCAAAACAGAT
ACTTTCATTAAGCTAAGGCCTCCTAAGCAGGAGGGCCTCGATCCCACAAGCTCTTAGTTAACAGCTAAGC
GTCCAAACCAGCGGACTTCTGCCTAACCCCCCCCCGCTTGGGGGGTGGGGGGGGGGGTTAAGCCTAGGCA
GGTGGCGCCTGCTTCTTGGGGTTTGCAATCCCACGTGTAACACCCCTAGACTTGATAGGAAGAGGGCTTG
AACCTCTGTGCATGGAGCTACAATCCACCACCTGCTCGGCCACCCTACCTGTGACAATCACACGCTGATT
TTTCTCGACTAACCATAAAGACATTGGCACCCTTTACATAATTTTCGGTGCCTGAGCCGGAATAGTCGGC
ACGGCTTTAAGCCTTTTGATTCGAGCCGAGCTGAGCCAGCCCGGAGCCCTTCTAGGAGACGACCAAATTT
ACAATGTAATCGTCACGGCCCATGCCTTCGTAATAATCTTTTTTATAGTAATACCAATCATGATCGGGGG
CTTCGGCAACTGACTTATTCCTTTAATAATTGGTGCCCCGGACATGGCTTTTCCCCGAATGAACAACATG
AGCTTTTGACTTCTGCCTCCATCCTTTCTTCTCCTCCTGGCTTCGTCTGGCGTAGAAGCTGGCGCAGGCA
CCGGGTGAACAGTTTACCCGCCCCTGGCGGGCAACCTGGCCCATGCAGGTGCTTCGGTAGATCTAACTAT
TTTTTCTCTCCATCTAGCGGGGATCTCATCTATTCTTGGCGCCATCAACTTTATCACAACCATCATTAAC
ATAAAACCCCCTTCGATTACTCAGTATCAGACTCCTTTGTTTGTCTGGGCCGTCTTGATTACTGCCGTAC
TTCTTTTGCTTTCTCTTCCCGTCCTGGCAGCAGGAATCACTATGCTCCTAACCGACCGCAACTTGAACAC
CACATTTTTTGACCCCGCAGGCGGGGGAGACCCTATCTTATACCAGCATTTGTTTTGATTTTTTGGCCAC
CCTGAAGTTTACATCTTAATTTTACCAGGCTTTGGTATAATCTCTCACATTGTTGCTTACTACGCTGGTA
AAAAAGAACCCTTCGGCTACATGGGAATGGTCTGAGCAATAATGGCAATCGGCCTGCTGGGTTTTATCGT
TTGGGCCCACCACATGTTTACCGTAGGAATGGACGTCGACACCCGGGCCTACTTTACTTCCGCCACAATA
ATTATCGCAATCCCAACAGGTGTCAAGGTTTTCAGTTGGCTCGCTACGCTTCACGGCGGCTCCATCAAGT
GGGAGACCCCCCTTTTATGAGCCCTAGGTTTTATTTTCTTGTTCACTGTGGGGGGTTTGACAGGTATCGT
CTTGGCCAACTCGTCACTCGACATCGTCTTGCACGACACATACTACGTTGTCGCACACTTCCACTACGTA
CTATCCATAGGAGCCGTATTTGCAATTGTTGCCGCTTTTGTCCACTGATTCCCGCTATTCACCGGCTACA
CCCTCCACAGCACCTGAACGAAAATCCACTTCGGCGTGATATTCGTGGGCGTAAATATTACGTTTTTCCC
ACAGCACTTCCTTGGCCTGGCCGGGATGCCGCGGCGGTATTCGGATTACCCCGATGCCTATACCTTATGA
AACACCATCTCCTCGATCGGCTCATTAATCTCCCTAGTGGCGGTAATCATGTTTTTGTTTATCATTTGAG
AGGCATTCGCCGCCAAGCGGGAAGTCTTAGCAGTTGAACTCACTTCAACCAACATCGAGTGACTACACGG
ATGTCCGCCCCCATATCATACGTTTGAAGAACCCGCATTTGTGCAGGTACAATCCGCGTAACGAGAAAGG
AGGGAGTTGAACCCCCGTAACCTGGTTTCAAGCCAAGCGCAAAGCCGCTCTGCCACTTTCTTTATAAGAC
GCTAGTACAACAGATATTACCCTGCCTTGTCAAGGCAAAGATGCGGGTTAAACTCCCGCGCGTCTTGGGT
AACTACCAGAATGGCTCATCCATCACAACTAGGACTCCAAGACGCGGCCTCCCCTGTAATAGAAGAACTT
CTCCACTTTCACGATCATGCCCTAATGATCGTCTTTTTAATCAGCACTCTTGTTTTATATATCATCGCCG
CAATGGTCTCCACCAAACTGACGAACAAATACATTCTAGACTCCCAAGAGATTGAGATCATCTGAACAAT
TCTTCCAGCGGTTATTCTTATTTTGATCGCATTACCTTCCCTGCGCATTTTGTACTTGATGGACGAAATT
AATGACCCCCACCTTACCATCAAAGCCATGGGTCACCAGTGGTACTGAAGCTACGAGTACACCGACTACG
AAGACCTCGGGTTCGACTCATATATAATCCCGACCCAAGACCTGACCCCAGGCCAATTTCGACTACTGGA
AACCGACCATCGAATGGTTGTTCCCCTTGAGTCTCCTATTCGAGTACTAGTCTCTGCAGAGGACGTTCTT
CACTCCTGAGCCGTCCCCTCTCTCGGTGTAAAAATGGACGCCGTCCCAGGCCGCCTCAACCAGACGGCGT
TTATTACTTCTCGCCCCGGCGTTTTTTACGGCCAATGCTCAGAGATTTGTGGAGCTAATCACAGCTTTAT
ACCCATTGTAGTCGAGGCAGTTCCCCTAGAGCACTTTGAGAACTGGTCCTCCCTAATACTTGAAGACGCC
TCGCCCTGAAGCTAAACTGGAACAGCGCTAGCCTTTTAAGCTAGAGATGGTGCCTCCCAACCACCCAGAG
CGACATGCCACAGTTAAACCCTTCTCCCTGGTTTTCAATCTTCCTTTTCTCATGATTAGTCTTTTTAAGC
CTGCTCCCTGCTAAAGTTATCAAACACACCTTTCCCCATGACCCTCTTCCGCAACCTACGGGCCTTATGG
ACCCCCAACCGTGAACTTGACCATGAACCTAAGTTTTTTCGACCAGTTTATGAGCCCCACCCTAATAGGC
GCCCCCTTGATTTTCCTCGCCCTCACCCTTCCGTGACTTCTTTATCCTGCCCCATCGCCCCGCTGAGTAG
AGAATCGACTTCTTACCCTGCAGTCTTGAGCTCTGGCCCGGTTTTCCAATCAACTTCTCCTGCCCCTTAA
CACGGCGGGGCATAAGTGGGCGGCCCTTTTTGCCTCTTTAATGATATTTCTTCTCACCCTCAACATGCTC
GGCCTTCTCCCTTATACTTTTACCCCTACTACGCAACTCTCCTTAAATATGGCGTTTGCTGTACCCCTTT
GACTTGCCACGGTCATCATCGGCATGCGCAATCAACCTACAGCCGCCCTGGGACACCTTCTTCCCGAAGG
GACCCCCACCTTGTTGATCCCGGTCCTAATCATCATCGAGACTATTAGCCTTTTTATCCGGCCCCTGGCC
CTCGGGGTCCGGCTTACGGCCAATCTAACGGCAGGCCACCTTCTTATTCAGCTTATCGCCACAGCCGCTT
TCGTTCTTTTCCCTCTTATGCCTGCCGTTGCCGCCCTAACCACAATTCTCCTTTTCTTATTAACCTTGTT
AGAGGTCGCCGTCGCTATAATCCAAGCCTACGTCTTCGTACTACTTTTGTCACTCTATTTACAAGAGAAC
ATTTAATGGCACACCAAGCACATGCGTTTCATATGGTTGACCCAAGCCCTTGACCTCTTACCGGGGCAGT
AGCTGCCCTCCTATCCACCTCCGGCCTTGCAATTTGATTTCACTATAACTCCACTTCTCTTATGTCTTTG
GGTCTGGTTCTCATGGCTCTTACCATGTACCAATGGTGGCGAGACATTGTACGAGAAGGGACATTTCAAG
GCCACCACACCCCCCCAGTCCAGAAGGGCCTGCGCTACGGCATGGTCTTATTTATTGCCTCAGAAGTCTT
TTTTTTCCTAGGCTTCTTTTGAGCTTTTTATCACTCGAGCTTAGCCCCGACCCCGGAACTCGGGGGCTGT
TGACCCCCCACCGGGATCTCGACCTTGGATCCCTTTGAGGTTCCCCTTCTCAACACCGCAGTTCTCTTGG
CCTCAGGCGTTACCGTAACCTGGGCGCACCACAGCATCATAGAAGGCCACCGTAAGCAGGCCATCCAATC
CCTTGCTCTGACTATTCTGCTCGGCTTTTACTTTACTGTTCTTCAAGCCCTAGAGTACTACGAGGCCCCA
TTTACTATTGCCGACGGCGTCTATGGCTCCACCTTTTTTGTGGCAACCGGTTTCCATGGCCTCCATGTAA
TCATTGGGAGCACCTTTTTAGCCGTCTGCCTTCTCCGCCAGATTCAGTACCACTTTACCTCAAGTCACCA
TTTCGGTTTCGAGGCAGCGGCCTGGTATTGGCACTTCGTCGACGTCGTATGGCTCTTTCTTTACATCTCT
ATTTACTGATGAGGTTCCTAGATCTTTTTAGTATAGCGCAAATATGCGTGGCTTCCAACCACGGGACCTT
GGTTTAACCCCAGGAAAAGATAATGAACCTTGCCTTAGCCATCCTCGTGATCACTGGTACCCTCTCCTGC
GTTCTTGCTTTCATTTCCTTCTGGCTCCCCCACCTTACCCCCGACTCGGAGAAGCTCTCTCCATATGAGT
GTGGCTTCGACCCGCTTGGCTCAGCTCGCCTTCCTTTCTCCCTCCGCTTTTTTTTGGTGGCAATCTTGTT
TCTTCTTTTCGATCTTGAGATCGCCCTTCTTCTGCCCCTCCCTTGGGCGGACCAGCTTCAATCCCCCACC
ATCACTTTCTTTTGAGCATCTTTGCTGCTTGCCTTGCTTACCCTCGGCCTTGCCTACGAATGACTTCAAG
GCGGCCTCGACTGAGCCGAGTAACCTGGTGGCTAATCTAATCAAGATACTCGATTTCGGCTCGAGCAACA
GCGGTTTGAGTCCGCTGCCGTCGTATGACCCCAGCCCACTTCGCTTTTTCCGCGGCCTTTCTCCTCGGCA
TGGCCGGCCTCGCCTTCCATCGCACGCACCTCCTATCCGCCCTTCTGTGTTTAGAGGGAATAATGTTATC
TCTTTTCATTGGCCTCTCCCTTTGGTCACTCCAACTGGAAGCCCTTGCTCAAACCGTAGCCCCTATTCTC
CTCTTGGCCTTTTCCGCTTGTGAGGCTAGCGCTGGCCTTGCTCTCCTTGTTGCCACTACACGAACCCACG
GCTCAGACCGACTCCAAAACTTAAGTCTTCTTCGGTGCTAAAAGTACTTTTCTCAACAATTATGCTAATC
CCAGTTGTATGGCTTGCCCCCTCCCCTAGTCTGTGAACCTCCGCTCTCTCATCCAGCTTTCTCGTCGCCC
TTTTTAGCATCTCTTGACTAGTCTTTCCACACACTTCGTCTTTCGCTAACCTGTCCCCTTATATAGGAAC
CGACCCCCTCTCAACCCCCCTCCTCGTTCTGACATGCTGGCTTCTCCCCCTGATGATCCTTGCCAGCCAG
GGCCATGTTTCGCACGACCCCCCCTCTCGGCAACGCCTATATATCTCTTTGCTAATTTCCCTGCAGATTT
TCCTTATCATGGCTTTTGGTGCCACTGAGCTTATCATGTTCTACATCATGTTTGAGGCCACCCTTGTACC
CACTTTGTTCATCATCACCCGCTGAGGTAATCAAAAAGAGCGTCTGGCCGCCGGCACGTATTTCTTGTTT
TATACTCTTGCCGGCTCGTTACCCCTTTTGGTTGCGCTACTCCTTCTTAGCGGTGATCTTGGCACCCTTT
CCATGCTAATCTTGTCCTCCTCCAACCCCCTTTCGCTCTCTACACTCGGTGCCAATCTCTGATGGTTAGC
CTGTGTCATGGCTTTTCTTGTAAAAATACCCCTCTACGGCGTCCACCTTTGACTCCCCAAGGCCCACGTG
GAGGCCCCAGTCGCAGGCTCCATGGTCCTTGCAGCAGTACTACTTAAGCTTGGCGGCTACGGTATAATCC
GCATTCTTCCAACCCTTCAGCCCCTCTCTGGGAAGCTTGCCTACCCCTTCATTGCCTTGGCCCTTTGGGG
CATTGTGATGACGGGCACAATTTGCCTCCGTCAGACGGACCTCAAATCCCTAATCGCATACTCTTCTGTC
AGCCACATGGGCTTGGTAGCCGGGGCTATCTTGATTCAAACCCCTTGGGGCCTCACGGGAGCACTCCTGT
TAATGATCGCTCACGGGCTTGCCTCCTCCGCGCTATTTTGTTTGGCCAACACCAACTACGAACGCCTGCA
CACCCGAACTATACTCCTTGCCCGAGCACTACAAGTGGCCCTCCCACTAGTTGGCACCTGATGGTTCCTT
GGCACTCTGGCCAACCTTGCTCTTCCCCCCCTCCCGAACCTCATAGGCGAGCTGTTCATTGTTTCTTCTC
TGTTCCACTGGTCAAACCTTTCTCTACTTATTACCGGCTCCGGTATACTAATCACCGCCGCTTACTCCCT
CTACCTTTTTCTTGTGACCCAGCGGGGCCGTGTCCCCTCTCACCTCTCAGGCCTTTACCCAACTTACACG
CGGGAACACCTTCTGATCTCCCTTCACCTCCTCCCCCTCCTTCTTCTTATCCTAAAACCTGAAATTATTT
GAGGCCCCCACTGGTGCCCGCATAGTTTAACTTAAACACCAGATTGTGATTCTGGAGTTAGGGGTTAGAC
CCCCCTTGCTGGCCGAGAGAGGGCCGCGCCAACAGGGAATGCTAATCCCAGCGACCGAGGTTGGACTCCT
CGGCTAACTCGGGCTCTCAAAGGATAACAGCCATCCGCCGGTCTTAGGAACCGGAAACTCTTGGTGCAAG
TCCAAGTGAAAGCTATGCACGCCCCTGCCACCCTTGTAACATCTTCTTTTCTCCTAACAATGCTCCTGCT
TCTCTTACCCCTCCTCTCGTCTCTAGCCCACCCATCTCTTCCCCTTCTCTGGCCCTCCCAGCAGGCCACT
GCCTCCGTCAAATTGGCCTTCTTCACAAGCCTTTTCCCCCTTACCATCTTTCTCGCTTACGGACTGGAAA
CCACCACTGTTAGCTGAAGCTGAATGTCTTCCGCCACTTTCCACGTTGGCGTTAGCTTCAGCTTTGATTT
GTACTCTATCATCTTTGTCCCGATTGCTCTTTTTGTTTCTTGGTCCATCCTCGAGTTCGCCTCCTGGTAC
ATACACTCTGACCCTGACATGCCCCGTTTTTTCAAGTACCTTCTTACCTTCCTTTTAGCCATGATTATCC
TCGTCACTGCCAACAACCTGTTCCAGCTTTTTGTTGGTTGGGAGGGTGTCGGCATTATGTCCTTTCTCCT
TATCGGCTGATGATCCGGCCGCGCCGATGCCAACACCGCGGCCCTCCAGGCCGTCCTTTATAACCGTGTC
GGCGATGTTGGTCTTATCCTTGCCATGGCCTCCCTGGCTATTCAGGCAAACTCCTGGGAGATTCAACAGA
TTTTTTCTCTCGCACCAGATCTCCACCTTGCCCTCCCAACAATGGGCCTCGTCCTCGCAGCTGCCGGCAA
GTCCGCCCAGTTCGGCTTACATCCCTGGCTCCCCTCCGCCATGGAGGGCCCTACTCCAGTGTCCGCCCTA
CTTCATTCGAGCACTATGGTTGTTGCCGGTGTTTTTTTGTTGATTCGCCTTTTTCCCCTGATCCAGATCA
GTCCCCTTGCTATGACTTCCTGCCTATGTTTGGGGGCCCTTACCACCCTCTTCACAGCTATCTGTGCCTT
AACCCAAAACGATATTAAGAAGATCGTCGCCTTCTCCACTTCTAGCCAGCTGGGCCTGATGGTGGTTACC
CTCGGCTTAGGTCAACCCCACCTGGCCTTTTTCCATATCTGCACCCATGCCTTCTTCAAGGCCATGCTTT
TTTTATGCTCAGGTTCCGTTATCCACAGCCTGAACGACGAACAGGACATCCGGAAGATGGGGGGCCTTCA
TTTTCTCACCCCCTTTACATCTTCTTGTTTAACCATCGGCAGCCTTGCTCTAACGGGCACCCCCTTCTTG
GCAGGCTTTTTCTCTAAGGATTCTATCATTGAGGCTTTAAACACCTCACACCTTAATGCCTGAGCCCTGG
CCCTCACCCTTATTGCCACTTCTTTCACTGCAATCTACAGCCTTCGGGTTATTTTTTTCGCCGCCATGGG
TCACCCCCGATTTCAGTCACTCCCCCCCCTCAACGAGAATACCCCCTCCGTCCTCGCCCCAATCAAGCGG
TTGGCATGGGGCAGCGTTCTCTCTGGCTTCCTTATCTCTAACAACATCACTTTCCCTAAAACCCAGATTA
TGACCATGCCCACCCCCCTCAAGATTGCCGCCCTAGCTGTCTCCATTCTCGGCCTTCTGGTTGCCCTGGA
GCTCGCCAGCCTAACCTCCAAGCAGCTTAAGCCCCTGCCCACTCTTACCCCTCATAACTTCTCTAACATG
CTTGGCTTCTACACCTACTTTGCCCACCGCTTTTTCCCTAAGCTTACACTCGCCCTCGGCCAGGCTGCCG
CCAGCATGTCCCTCGACCAAACTTGACTGGAAAAGACGGGCCCAAAGACTCTCGCCCACTTCAGTGCTCA
TTTGGCATCCATAACTAGCAATCTCCAACAAGGCATTATCAAGACGTACTTGACCATTTTTGTACTGACC
CTGGGCTTAACCGTCTTTATATCTAGTTAATCCCTTACCGCCCGTAGCCCCCCCCGACTCAGGCCTCGCG
TCAGTTCTAGGGCCACCACCAGCGCCAGCAGTAAGACTCACCCACTTACCACCAATATCCCCCCTCCCCA
TGAATATATTAATGCCACCCCCGACATGTCTCCCCGTGTGACTGCCAGTTCTTTCAGCTGGTCTACAGGC
ACTCAGCTTGGCTCCAGCCCACTCTCCCCCCACCATGCAAACCCCGCACCTGCCGCCCCCAGGTATGCTA
CCAAGTACCCACCTACCGATCGGTCTCCCCATGATATAGGATACGGGTCTGATGCAAGAGCCGCCGAGTA
AGCGAACACCACGAGCATTCCTCCTAGGTAAATCAAGAATAGTGTCAACGACAGGTACGGCCCTCCGCAC
CCCGCTAGTACGCCGCACCCTAGGCCCGCCGCCACTACCAACCCCAACGCCGCAAAGTACGGCGCGGGGT
TTGATGCGACCCCCACCAGCCCCACCACTAGCCCGCACAGGAATAAACTTGTAATATAAGACATCATTTT
CGCCCGGAGTCTAACCAGGACCAGCGACTTGAAAAACCACCGTTGTGAATCAACTACGAAAACCTTTAAT
GGCAAGCCTGCGAAAAACCCACCCCCTACTAAAGATTGCAAACGGCGCACTTGTTGACCTCCCCGCACCC
TCCAACATCTCTGCATGATGGAACTTTGGCTCTTTATTGGGCCTTTGCTTAGCGACTCAGATTCTGACTG
GCCTCTTTCTTGCTATGCACTATACTTCTGACGTTGCCACCGCTTTTTCCTCCGTCACTCACATTTGCCG
AGACGTCAACTACGGCTGGTTGATTCGGAATATGCATGCCAACGGGGCCTCCTTCTTCTTTATCTGCATT
TATATGCACATCGCCCGCGGCCTTTACTATGGTTCATACCTTTATAAGGAGACCTGGAACGTAGGTGTGA
TCCTCCTCCTTCTTGTCATGATGACCGCCTTTGTCGGCTACGTCCTACCTTGAGGTCAGATGTCCTTCTG
AGGCGCCACCGTCATCACCAACCTTCTTTCTGCCGTCCCCTACGTCGGCAACACCCTTGTACAGTGAATT
TGGGGTGGGTTCTCGGTAGATAACGCCACGCTTACTCGCTTCTTTGCCTTCCACTTTCTCTTCCCCTTCG
TCATCGCTGCGGTTACCGTTATCCACCTCCTATTTCTTCATGAGACGGGCTCCAACAACCCGGCGGGGAT
TAACTCGGACGCAGATAAGATCTCCTTTCATCCCTATTTCTCGTACAAGGATCTTTTGGGCTTTATTATT
CTGATGATAGCCCTCACCTCCCTAGCTTTATTTTCCCCTAACGTGCTCGGCGACCCAGACAACTTTACGC
CCGCTAACCCCCTTGTCACCCCTCCTCACATCAAGCCTGAGTGGTACTTCCTATTCGCCTACGCCATTCT
TCGGTCTATTCCCAATAAGCTCGGCGGCGTACTCGCCCTCCTTGCCTCCATCCTCGTCCTCATGCTCGTT
CCCATCCTCCATACTTCCAAGCAGCGGGGACTAACTTTCCGCCCTCTGACCCAAGTGCTCTTCTGGGCCT
TTGTAGCCGACGTCATCATTCTCACCTGGATCGGAGGCATACCAGTCGAACACCCTTTTATCATCATCGG
ACAGGTAGCTTCCTTCCTATACTTTCTTCTTCTTCTCGTACTAGCCCCCCTCGCCGGCTGGGTTGAGAAT
AAGGCCCTTGAATGAGCCTGTAGGTGTAGCTTAAAGTCAAAGCGCCGGTCTTGTAATCCGGATATGGAGG
TTGAATTCCTCCCCCCTACTTCAGAGGGGAGAGGCTTGAACTCCCGCCGCCGACTCCCAAAGCCGGTGTT
CTGTTTTAACTACCCTCTGAGTCCTAGATAAAAGCACTTAAGCCGGCCATGGCCGGCTTAAGTACTTATA
TGCATTATCACCATTAATACTTGCACAACATACATATATCACCTAACTACTAAGGGAGGACTATAACCAT
ACCTGGGCGAAAGCAGTCCTAGCAAGCAGTGCAAAGGTTAATGGAATCACTACCAACACCTTTAGCATGA
GCATTCATAATAATGATTCATCATATTAACGACCTAAGAAACGTTGCCAACTAAGAAACCATCAACCGTA
GCACTCACGGAAAAACGGTTAATGATCGTCAGGTCCATACGGAGTGGGGGTAGCTAGCTATTAACTATTT
CTGGCATCTGGTTCCTAYTTCAGGGGCATAACTGGGGCCTCCACATCGCAAAGCTGCACTATATCTGGCA
TCACGATGGTGGARGACTAATTACCAATGACCCACCATGCCGGGCGCTCAAGCCAAAGTGCATTTGGTTT
TTTTTTTAGGTT

>AP004204.1 Bathysaurus ferox mitochondrial DNA, almost complete genome
GCTCGCGTAGTCTACTTAAGACGTAACACTGAAGATGTTAAGACAAACCCTGAGAAGTTTCGTGGGCACA
AAAGCTTGGTCCTGACTTTACTATCGGCCCTTACCAAACTTACACATGCAAGTCTCCGCACCCCTGTGAG
GATGCCCTTAATCTCCCACCCGGAGACGAGGAGCCGGCATCAGGCGCGCCCCGTGCAGCCCAAGACGCCT
TGCTTAGCCACACCCCCAAGGGAATTCAGCAGTGATAAACATTAAGCAATAAGTGAAAACTTGACTTAGT
TAAAGTAAGCAGGGCCGGTCAAACTCGTGCCAGCCACCGCGGTTATACGAGAGGCCCAAGTTGATAGACA
TCGGCGTAAAGAGTGGTTACGGATAATAACTCATCTAAAGTCGAACGCCCCCCAAACTGTTATACGCACC
CGGGGGTATGAAGCCCTACCACGAAAGTGACTTTAATTTTCCCCGAACCCACTACAGCTATTAAACAAAC
TGGGATTAGATACCCCACTATGCTTAGCCATAAACCTTGATAGTGCCTTACAACCACTATCCGCCCGGGT
ACTACAAGCACCAGCTTCAAACCCAAAGGACTTGGCGGTGCTTTAGACCCACCTAGAGGAGCCTGTTCTA
GAACCGATAATCCCCGTTCAACCTCACCATCCCTGGCCAACCCCGCCTATATACCGCCGTCGTCAGCTTA
CCCTTTGAAGGCCCTAAAGTAAGCACAACAAGCAAAACCCCAAAACGTCAGGTCGAGGTGTAGCGCATGG
GATGGGAAGAAATGGGCTACATTCTCTGACACAGAGAAAACGAAAGGCAGTGTGAAATTACACGCCCGAA
GGAGGATTTAGCAGTAAGAAGAAACCATGAGTGTTCTTCTGAAGCCGGCTCTGAAGCATGCACACACCGC
CCGTCACTCTCCCCGAGCTGCCACTTAAAACATTAATAAGAAGATTATAGATCAAGGGGAGGCAAGTCGT
AACAAGGTAAGTGTACCGGAAGGTGCACTTGGAAGTAAATCAGGGTGTAGCTAAGGCAGTAAAGCATCTC
CCTTACACTGAGAAGTCGTCCGTGCAAATCGGGCCTCCCTGAGCTTAACAGCTAGCCCCCAGGCCAAACC
AGCCACTCATCATATAACAGTTTTTAAGACCCTTAAAATACTCAACAAACCATTTTTCCTCCCCAGTATG
GGCGACAGAAAAGGAGAAACCAGGAGCAACAGACACAGTACCGCAAGGGAAAGCTGAAAAAGAAGTGAAA
TAACTCTTGCAAGCCTAAAAAAGCAGAGTTAAACCCTCGTACCTTTTGCATCATGATCAAGCCAGTACAC
TAAAGCAAAGAGCCCTTTAGTTTTCCACCCCGAAACTAGACGAGCTACTCCGAGGCAGCCTATTATAGGG
CCAACCCGTCTCTGTGGCAAAAGAGTGGGAAGAACTCCGAGTAGAGGTGACAAGCCTACCGAGCCTAGTA
ATAGCTGGTTGCCTAGGAAGTGGATAGAAGTTCAGCCCCCCGGCCCTCCTCCCCCAACATCTTTATACTT
ATTTTGGTCTTAGGGAGGCCTGGGGCGTTAGTCAAAGAAGGTTCAGCTTCTTTGAATATAGATACAACTT
TTAAAGGAGAATAAAGATCATAATTAATCAAGGAGCAATTTTTTTAGTGGGCCTAAAAGCAGCCATCTAA
ACAGAAAGCGTTACAGCTCATAAAAGGACTTCCTAATCCTCTTATTTTGATAAATATGTCTTACTCCCCT
AAAACTACTAGACCATTTCATGCCCCCATGAAAGAGAACCTGCTTGAATGAGTAATAAGAGGGCCTGCCC
CTCTCCCCGCACACGTGTAAGTCGGATCGGACCACCCGCCGACGATTAACGACCCCAACCCCCAGAGGGC
CCTGTATTAAATACTTGTAAACCAGAAGAACATTCAAGCCTCATCGTTAACCCTACACAGGAGTGCCCCC
TGGGAAAGACCCAAAGATAAGGAAGGAACTCGGCAAACACCTTAAGCCTCGCCTGTTTACCAAAAACATC
GCCTCTTGCAAACAAACGTATAAGAGGTCCCGCCTGCCCTGTGACTCTTGCAGTTTAACGGCCGCGGTAT
TTTGACCGTGCGAAGGTAGCGCAATCACTTGCCCTTTAAATGGGGGCCTGTATGAATGGCACAACGAGGG
CTTAGCTGTCTCCCCTATCTAGTCAATGAAATTGATCTCCCCGTGCAGAAGCGGGGATTGTAACATAAGA
CGAGAAGACCCTATGGAGCTTTAGACAATTAGACGCCCCATATAAAACAACATAATACCAAACTTATGTC
TGAATATATAATGGAAGATACCGTTTTCATGTCTTTGGTTGGGGCGACCACGGGGAAAAGAAAAACCCCC
GCGAGGACCGAGGGACCTTCCCTTAAATCCAAGAGCGACAGCTCAAAGAATCAGAACCTCTGACCTTAAT
GATCCGGCTTATTGAGCCGATCAACGAACCGAGTTACCCTAGGGATAACAGCGCAATCCCCTCCCAGAGC
CCATATCGACGAGGGGGTTTACGACCTCGATGTTGGATCAGGACATCCTAATGGTGCAGCCGCTATTAAG
GGTTCGTTTGTTCAACGATTAAAGTCCTACGTGATCTGAGTTCAGACCGGAGTAATCCAGGTCAGTTTCT
ATCTATGGTTTGACCTTCTCCAGTACGAAAGGACCGAGAAGAGGGGGCCCATGCTCTCAGTACGCCTCAT
TCTCACCTGAAGTAAACAACTAAAACAGGTAACAGAACACATTCTACTACTAAAACCCGTTAAAAATAAT
AACATATTGGGGTGGCAGAGCCCGGAATAATGCTAAAGACCTAAGCTCTTTCCACAGAGGTTCAAGTCCT
CTCCTCGATTATGATCTCTGTTCTGGCAGTATATATTCTTAATCCACTAGCCTACATCGTCCCTGTCCTT
CTGGCAGTCGCATTCCTCACCTTACTTGAACGGAAGGTACTCGGATATATGCAACTCCGAAAGGGCCCCA
ACATTGTAGGGCCGTACGGCCTTTTGCAGCCCATCGCCGATGGGGTTAAGCTATTTATTAAGGAGCCCAT
TCGACCTTCTACCTCCTCCCCCTTTTTATTTCTAGCCACCCCCATACTAGCCCTCACTCTTGCCCTCTCT
TTATGGGCTCCTATACCCCTTCCCTACCCTGTACTAGACTTAAACCTGGGCATTCTATTTGTTCTTGCCC
TATCTAGTCTAGCCGTTTACTCAATCTTAGGCTCTGGTTGAGCATCCAATTCTAAATACGCTCTTATCGG
GGCCCTCCGTGCCGTTGCTCAAACCATCTCATACGAGGTTAGCCTCGGGCTCATTCTTCTAAGCATCATC
ATTTTTGTAGGCGGCTTTACACTACAGACCTTTAACATCGCCCAAGAAAGTATCTGATTAATCGCCCCAG
CTTGACCCCTTGCCGCTATATGATATATCTCTACATTAGCTGAAACTAACCGGGCCCCCTTCGACCTCAC
CGAAGGTGAGTCAGAGCTCGTCTCAGGGTTCAACGTCGAGTATGCCGGAGGGCCCTTCGCACTATTTTTC
CTGGCAGAGTATGCTAACATTCTTCTCATAAATACCCTCTCTACGATTCTCTTTTTAGGAGCCTCCCACT
TTCCTTCTTTCCCCGAGCTGACCGCCATCAACCTAATGATTAAAGCCGCCATACTGTCCGTTGTTTTCCT
TTGAGTCCGGGCTTCTTACCCTCGATTCCGCTATGATCAACTAATGCATCTTGTGTGAAAAAATTTTTTG
CCTATCACTTTAGCCCTTGTTATCTGACACCTGGCGCTCCCCATTGCCCTCGCGGGACTTCCTCCCCAAT
TCTAGTCCTGGCAGGAGCTGTGCCCGAGTACCTAAGGGCCACTTTGATAGAGTGATACACGGGGGTTAAA
GTCCCCCCAACTCCTTAGAAAAAAGGGATTCGATCCCAAGCCGAAGAATTCAAAACTCTTAGTGCTTCCA
CTACACCATTCTCTAGTAAGATCAGCTAAGTAAGCTATCGGGCTCATACCCCGGAAATGTTGGTTAAATT
CCTTCCCTTGCTAATGAACCCCTATGTCCTTTGCACCATCCTGCTAAGTCTAGGTATTGGAACAACCCTC
ACGCTTGCCAGTACCCACTGACTTCTTGCCTGAATAGGCCTGGAAATCAACACCCTAGCCATTCTTCCCT
TGATGGCCCAAAACCACCACCCCCGAGCAGTTGAAGCATCTACCAAGTACTTCCTGACACAGGCCACCGC
GGCCGCCCTGCTCTTATTTGCCGCCACCACCAATGCCTGATTTATGGGGACATGAGACATTCAACAGCTC
TCCCACCCCGCCGCGACCACTATAGCCGTCCTTGCCCTGGCACTCAAAATTGGTCTTGCCCCTGTACACT
TCTGGCTCCCCGAAGTACTTCAGGGCCTCGACCTAACCACAGGCCTTATTCTATCGACCTGACAAAAAAT
TGCACCTTTCGCGCTCCTCCTTCAAGTAACCTCCTCCGACCCTGCCCTCTTGGTCTATCTCGGCCTTCTC
TCGGTCCTTGTTGGGGGCTGAGGAGGCTTAAATCAAACACAGCTCCGCAAGATCCTAGCCTACTCCTCCG
TTGCCCACCTCGGCTGAATAGTCTTAATCCTCAAGTTCTCCCCCACTCTTGCTCTCCTCTCCCTAGTTTT
ATACATCACAATAACATCCTCATTGTTCCTTACCCTAAAGTTTAATGGCGTTATAACCATTAATGCTTTA
GCAACCTCATGAACCAAGGCCCCAATCCTCGCAGCACTAGTACCATTCGCCCTTCTTTCCCTGGCAGGTC
TTCCCCCACTATCCGGCTTTATACCTAAGTGACTTATTTTACAAGAACTCACTAAACAACACCTCCCCTT
CACCGCCACCATCGCAGCCCTCTCTGCTCTTCTAAGCCTTTACTTCTACCTTCGCCTTTGCTACGCAGYG
GCTCTGACCACCTCCCCCAACACCCTGCCATCCTCAACCCCCTGACGATTACCCTCTTTAAAACCCCTAC
TCCCGGTCTCCATATCTATAGTTGCAACCGTTATATTACTTCCTCTTGCCCCTACAGCCCTCGCCCTACT
AAACCCATAACTTTAGGGGCTTAGGATAGTATTTAGACCCACGGCCTTCAAAGCCGTGAGCGAGAGTGAA
AGTCTCTCAGCCCTTAGATAAGGCTTGCGGGCCTTTATCCCACATCTTCTGCATGCAAAACGGACACTTT
CATTAAGCTAAAGCCTTTCTAGAAAGACAGGCCTCGATCCTGCAAGGTCTTAGTTAACAGCTAAGCGCTC
AAACCAGCGAGCATCATCCTACTTTCCCCCGCCTAAACGGCGACCGAGCGGGGGAAAGCCCCGGCAGATA
ATTACTCTGCTTCTTCAGATTTGCAATCTGACGTGTTTACACCCCAGGGCTGTAAGGGAAGGACTCAAAC
CTCCGTTTGTGGGGCTACAATCCACCGCTTAAACTCTCAGCCACCCTACCTGTGGCAATCACACGCTGAT
TCTTCTCAACTAATCACAAAGACATTGGCACCCTTTATCTAGTATTCGGTGCTTGAGCTGGAATAGTGGG
CACGGCATTAAGTCTTCTCATTCGAGCAGAACTTAGTCAGCCGGGGGCCCTCTTAGGCGACGACCAAATT
TATAATGTTATCGTTACCGCACATGCTTTCGTTATAATTTTCTTTATAGTAATACCAATTATGATCGGCG
GGTTCGGAAACTGGCTGGTCCCCCTAATGATCGGGGCCCCTGATATGGCCTTCCCCCGAATGAATAATAT
GAGTTTCTGACTTTTACCCCCCTCCTTCCTTCTCCTGCTGTCTTCCTCCGGGGTAGAGGCTGGAGCTGGG
ACAGGCTGAACAGTTTATCCGCCCCTTGCCAGCAACTTAGCACATGCCGGGGCCTCTGTAGACTTGACTA
TTTTTTCACTTCACTTAGCAGGGGTGTCCTCAATTCTTGGGGCCATTAACTTCATTACTACTATTATTAA
CATAAAACCCCCAGCCATCTCTCAGTATCAAACCCCCTTATTTGTCTGATCCGTCCTTATTACAGCTGTT
CTGCTACTACTATCCCTCCCTGTCCTCGCAGCAGGTATTACTATACTTCTGACAGACCGAAACCTAAACA
CAACCTTTTTTGACCCGGCAGGAGGTGGGGATCCAATTCTGTACCAGCACCTATTCTGATTCTTCGGGCA
CCCAGAGGTATATATTCTTATCCTCCCCGGGTTTGGAATAATTTCACACATTGTTGCCTACTATTCAGGT
AAAAAGGAACCCTTTGGCTATATGGGTATGGTTTGGGCTATGATGGCAATTGGCCTTCTTGGCTTTATTG
TCTGAGCCCACCACATGTTTACCGTCGGAATAGATGTGGACACCCGAGCCTACTTTACATCCGCCACTAT
AATTATTGCCATCCCCACGGGAGTGAAAGTCTTTAGCTGACTAGCGACCCTCCACGGGGGCAGTATTAAG
TGGGAGACCCCAATACTATGGGCTCTTGGCTTTATCTTCCTATTCACCCTCGGCGGTCTTACAGGCATCG
TACTATCAAACTCATCGCTAGACATCGTATTACACGACACTTATTATGTCGTAGCACACTTCCACTACGT
GCTTTCCATGGGTGCTGTCTTTGCCATCATAGCTGCCTTTGTTCACTGGTTCCCTTTATTTTCAGGCTAC
ACCCTTAACAGCACATGAACAAAAATCCACTTCGCAGTGATGTTCGTGGGGGTAAATGTTACTTTCTTTC
CTCAACACTTCCTAGGGCTTGCAGGGATGCCGCGCCGGTACTCCGACTACCCAGACGCCTACACGCTATG
AAATACTGTTTCTTCAGTCGGCTCAATAATCTCACTCGTCGCTGTTATTATGTTCCTCTTTATTCTATGA
GAAGCATTTGCTGCCAAGCGAGAAGTTATAGCAGTAGAACTAGCAACAACCAATGTAGAATGACTTCACG
GCTGTCCCCCTCCCTATCACACCTTCGAAGAGCCCGCCTACGTTCGAGTTCAGCCGACTAATCGAGAAAG
GAGGGAGTTGAACCCCCATTTGTTAGTTTCAAGCCAACCGCATCACCGCTCTGCCACTTTCTTTATGAGA
CACTAGTAAAGTCAGCCATTACACTGCCTTGTCAAGGCAGAATCGTGGGTTAAACCCCCGCGTGTCTTAA
GCATAACGCTAGAATGGCACATCCCTCACAACTAGGATTCCAAGACGCGGCTTCGCCTGTAATAGAAGAA
CTACTCCATTTCCACGACCATGCCTTAATAATTGTCTTTCTTATCAGTACCCTGGTTCTCTACGTTATTG
TGGCTATAGTATCTACCAAGCTTACGAACAAGTATATCCTGGACTCCCAAGAAATCGAAGTTATTTGGAC
CATCCTCCCCGCCGTTATTTTAATTTTAATCGCCCTCCCCTCTTTGCGAATCCTCTACCTAATGGATGAG
ATTAGTGACCCACACTTAACCATTAAGGCTATAGGACACCAATGGTACTGGAGCTATGAATATACAGACT
ACCAAGACCTCGGGTTTGACTCGTATATAATTCCCACACAGGACCTCATTCCCGGCCAATTCCGTCTTTT
AGAGGCCGACCACCGAATGGTAATTCCTGTAGAGTCCCCCATTCGAGTTTTAGTCTCAGCTGAAGATGTT
CTTCACTCATGGGCTGTCCCTGCCCTCGGAGTAAAAATAGACGCAGTGCCAGGCCGCCTAAACCAGACAG
CATTTATTACCTCACGCCCAGGCGTATTCTACGGCCAATGCTCTGAGATTTGTGGTGCAAATCACAGCTT
TATGCCCATTGTTGTTGAAGCAGTTCCCTTAGAGCATTTTGAAAACTGATCCCTGCTTATACTTGAAGAT
GCCTCACTAATGAAGCTAAATAGGCCATAGCGTTAGCCTTTTAAGCTAAAGAATGGTGATTCCGACCACC
CTTAGTGACATGCCGCAGCTTAACCCCAGTCCGTGACTTGGCATCCTAGTATTCTCCTGATTAGTATTCT
TAACTTTAATCCTCCCAAAAATTCTTAACCACACCTTTCCTTATGAGCCTACAGCACAGAGCACAGAGAA
ACCTGAGTCTGTCACCTGAAACTGACCATGATACTAAACTTCTTTGATCAATTTGCAAGCCCCACACTTT
TAGGCCTTCCCCTTATTGTCCTCGCCTTACTTGCCCCCTGAGTACTTCTCCCCCTCTCTGCCCCCCGTTG
ACATAACAATCGACTCTTAACCCTACAAGCCTGATTTATTAATCTGTTTAACCAACACCTTCTTCAACCA
CTAAGCTTGGGTGGACATAAATGAGCGGCATTATTCTCCTCTTTAGTACTATACTTAATTACACTAAACA
TGTTAGGCCTCCTCCCCTACACTTATACCCCCACCACTCAGCTCTCAATGAACATGGGCCTTGCCGTTCC
CCTTTGGCTCGCCACTGTTATTATTGGAATGCGTAATCAGCCAACACCTTCTCTTGCCCACCTTCTTCCA
CAAGGAACCCCCACACTACTAATCCCCATCCTAATTATTATCGAAACAATCAGCCTTTTTATGCGACCCT
TCGCCCTTGGTGTTCGACTAACAGCTAATCTGACCGCCGGCCATCTTCTTATTCAACTGACTGCAACAGC
TGCCTTCGTTCTCTCATCCTTAATGCCTACTGTCGCCATTTTAACCGCCGTCCTCCTACTTCTCCTCACC
CTGTTAGAAGTAGCCGTCGCTATAATTCAGGCCTACGTATTTGTCCTCCTACTAAGCCTTTATCTACAAG
AAAACGTCTAATGGCCCACCAAGTACACGCATACCACATGGTAGACCCGAGCCCATGACCCTTAACAGGC
GCAATCGGTGCCCTCCTATTGACATCAGGTCTTGCAACCTGATTCCACTACCACTCAACCACCCTCATAA
TTATGGGCACCACGCTCACCCTCCTAACCATATACCAGTGATGACGGGACGTTGTACGAGAAGGCACATT
TCAAGGACATCACACACCACCAGTACAAAAAGGGCTTCGCTACGGCATGGTTCTTTTCATCACCTCCGAA
GTCTTTTTTTTTCTTGGCTTTTTCTGAGCCTTCTACCACTCTAGCCTTGCCCCCACCCCCGAACTAGGCG
GGTGCTGACCCCCCACAGGCATTACTCCCCTTGACCCCTTTGAAGTACCCCTTCTTAATACAGCTGTTCT
CCTTGCTTCAGGGGTTACTGTTACATGAGCCCACCACAGTCTTATAGAAGCAGAGCGAAAACAAGCAATT
CAATCCCTAACCCTTACTATTCTTCTAGGCTTTTACTTCACCTTTCTACAGGCCATAGAGTACTACGAAG
CCCCATTCACAATTGCCGACGGAGTCTACGGCGCCACATTTTTTGTCGCCACCGGATTCCACGGGCTCCA
TGTAATTATTGGCTCCCTTTTTTTAGCCGTGTGCCTCCTGCGACAAATTCAGTATCATTTCACAGCCCAG
CACCACTTCGGCTTTGAAGCCGCTGCTTGATATTGACACTTTGTCGACGTAGTTTGACTCTTCCTCTACA
TCTCTATTTACTGATGAGGCTCTTAATCTTTCTAGTATTAATGTTAGTATAAGTGACTTCCAATCACCCG
GCCCTGGTTAAACCCCAGGGAAAGATAATGAACCTAATCTCAGCAGTCTTTGCAATCACCTTCATTCTCT
CTTGTGTATTGGCCCTTGTCTCTTTTTGACTTCCCCAGATTAACCCCGACGCCGAGAAATTATCCCCATA
TGAATGCGGCTTCGACCCCCTCGGGTCAGCACGCCTACCTTTTTCCCTTCGATTCTTTTTAGTCGCTATT
CTCTTTCTTCTTTTTGACTTAGAAATTGCCCTTTTGCTCCCCCTTCCCTGGGCAGATCAGCTAACCACCC
CAACCCTGACATTTTACTGAGCAACCATTGTATTAGTCCTGCTAACCCTTGGACTGGCCTACGAGTGATC
ACAAGGAGGCCTCGAATGGGCTGAATAGGTAATTAGTCCAAGACAAGACATTTGATTTCGGCTCAAAAAA
TCGTGGTTAAAGTCCACAATTGCCTTATGACCACCGCTCATTTTGCCTTCTCAGCAGCCTTTCTACTAGG
CCTAGTAGGACTCGCTTTCCACCGAACCCACCTCTTGTCAGCACTACTTTGTCTGGAAGGAATAATACTC
TCGCTCTACGTCGCCCTATCCCTCTGAGCCCTCCAGCTGGAGGCCATTGGATACGCTGCACCCCCCATGC
TACTACTAGCTTTTTCGGCTTGTGAAGCAAGCGCTGGCCTTGCCCTATTAGTTGCAACCGCCCGAACCCA
CGGCACAGATCACCTCCAAAGTCTAAACCTCCTGCAATGCTAAAAGTTCTTTTTCCAACATTAATGCTCT
TTCCAACAATTTGGCTGGCCCACAAAAAATGGTTGTGAACCATCTCGCTAGTTCAAAGCTTACTTATCGC
CCTTATTAGCTTCTCCTGACTTATAAGCCCCCCAGGAACAGGATGATCAACACTTAATCTACACTTGGGC
ACTGACCCTCTGTCGACCCCCCTACTTATCCTTAGTTGCTGAATACTGCCCCTTATAATTCTTGCAAGCC
GAAACCACACCGCCTCCGAACCAGTCGGCCGTCAGCGAACTTATCTCTCCCTTTTAACATCCCTGCAGCT
CTTTCTTATTATGGCCTTTAGCGCCACAGAAATCATTTTGTTTTACGTTATGTTTGAAGCCACCCTTGTA
CCCACGCTATTTATTATTACCCGATGAGGAAGCCAAACAGAGCGTCTGAACGCCGGCACCTATTTTCTCT
TTTATACACTAGCAGGCTCACTTCCGCTACTCGTCGCCCTTCTCCTCCTGCAAAACGACACGGGCACCCT
CTCCCTACTAACCCTTCAATACTCTACACCTCTTTGCCTCAGCACATGGGGGGACAAACTCTGGTGGGCC
GCTTGTTTATTAGCTTTCCTAGTCAAAATGCCCCTCTACGGTATACACTTATGGCTTCCCAAAGCCCACG
TTGAGGCCCCTATCGCCGGCTCCATAGTTCTTGCCGCCGTACTCCTCAAACTTGGCGGTTACGGCATAAT
GCGAATGATACTAATGCTTGACTCTCTATCAAAGGAACTCGCCTACCCGTTTATTATTATTGCCCTCTGG
GGTATTATCATGACCGGTTCAATTTGCCTGCGTCAAACGGACCTCAAGTCTCTAATTGCCTATTCCTCCG
TAAGTCATATGGGCCTTGTCGCGGGGGGCATTCTAATTCAAACACCCTGAGGCTTCACTGGTGCCCTTAT
CCTAATGATCGCCCACGGCCTTGCATCCTCTGCGCTCTTCTGCCTAGCCAATACTAACTACGAGCGCACA
CATAGCCGAACGATGCTCCTCGCCCGAGGCCTACAAATGGCCCTCCCACTGATGGCCACCTGGTGGTTCA
TTGCTAATCTAGCCAACTTAGCCCTTCCCCCACTCCCCAACCTTATGGGGGAGTTAATAATTATTACTTC
TTTATTCAACTGGTCCCACTGAACTCTGGCCCTAACCGGTGCCGGCACCCTTATTACCGCCGCCTACTCC
CTTTATATATTCCTTATGACTCAGCGAGGCCCCCTTCCCCAACACATGTTGATACTAGACCCATCCCACA
CCCGAGAGCACCTGCTTATCGCCCTACACCTTCTACCACTAGTACTGCTGGTTCTTAAGCCTGAACTAAT
TTGAGGCTGATGCACCTGTAAACATAGTTTAGCGAAAACATTAGATTGTGATTCTAAAGATAGGGGTTAA
ACTCCCCTTGTTCACCGAGAGAGGTCCGATGATAGCAAGGACTGCTAATCCTTTGCCCCCTTGGTTTGAC
CCCAAGGCTCACTCGAGCTTCTAAAGGATAACAGCTCATCCGCTGGCCTTAGGAGCCAAAAACTCTTGGT
GCAAATCCAAGTAGAAGCTATGCACCCAACCGCACTCATTATAGGCACCTCTCTGCTCTTAACCTTCTCC
GTACTTATTTATCCACTGCTGACCACTCTCGCCCCCTCCCCCCGCCCTGATGGCTGAGCCACATCTCACG
TAACCACCGCAGTAAAAACAGCCTTCTTCATTAGCCTTCTCCCCCTCCTCATCTTTTTGAATGAGGGTGC
AGAGACTATTATTACTAACTGAACTTGAATAAATACACTCACCTTTGACATCAACCTAAGTTTCAAATTC
GACCACTATTCCATTGTTTTTACACCAATTGCTCTTTACGTTACCTGATCAATTCTAGAGTTTGCATCCT
GATATATACACTCAGACCCCACCATTAATCGATTTTTCAAGTATCTGCTCCTTTTCCTGGTCGCAATAAT
TATTCTCGTTACAGCCGGTAATATGTTTCAACTTTTCATCGGCTGAGAAGGAGTTGGAATCATATCCTTC
CTCCTTATCGGCTGATGGTTCGGCCGAGCAGACGCTAATACCGCGGCCTTACAAGCAGTTATTTATAACC
GTGTTGGTGATATTGGACTCATTCTAAGCATGGCCTGATTAGCCACTAACCTCGGCTCCTGGGAAATACA
ACAAATGTTTGCCTCCTCTGGGCAGCACGACCTAACACTCCCTTTAATGGGCCTAATTCTTGCAGCCACC
GGAAAGTCCGCGCAGTTCGGACTACACCCCTGACTTCCCTCAGCCATGGAAGGTCCAACGCCAGTCTCTG
CCCTACTACATTCTAGCACAATAGTTGTAGCAGGCATTTTTCTTCTCATTCGGCTCAGCCCTCTGATTGA
AAACAACCCATTTGCCCTTACAACTTGCCTTTGCCTTGGAGCACTTACAACCCTGTTTACCGCCACTTGC
GCTCTCACCCAAAACGATATCAAAAAGATTGTTGCTTTCTCCACTTCCAGCCAGCTCGGCCTAATAATGG
TAACAATCGGCTTAAACCAGCCCCAACTGGCATTCTTACACATCTGCACTCATGCCTTCTTCAAAGCTAT
GCTATTCCTGTGCTCGGGCTCTGTTATTCACAGCCTCAACGACGAACAAGATATTCGTAAGATAGGAGGG
CTACATCGCCTCGCCCCCTTTACCTCCTCCTGCCTAACAGTCGGAAGCCTCGCCCTAACCGGCACCCCCT
TTTTGGCAGGCTTCTTTTCTAAAGACGCCATCATTGAAGCATTAAACACTTCGTACCTAAACGCCTGAGC
CCTCACCCTAACACTCTTGGCCACCTCTTTTACAGCTATTTATAGCCTTCGTGTAATTTTCTTCGTGTCT
ATAGGACACCCCCGCTTCCTCCCCCTCTCCCCCATTAACGAGAACAATCCTGCAGTCATCAACCCCATCA
AGCGCCTAGCTTGAGGCAGTATTGTTGCCGGGCTCCTTCTCACTTCCAACCTCCTCCCCATAAAAACCCC
CGTGATAACCATGCCCCCCGTGCTTAAACTATCCGCCTTGTTAGTCACTATCCTGGGCCTCCTAATTGCC
ATAGAACTCGCCTCCTTAACCACCAAACAGCTTAAAACATCCCCCTTCCTCCCCGCTCACAACTTCTCTA
ACATGCTCGGCTATTACCCAGCCATTATTCACCGCCTCGCCCCTAAACTTAATCTAGCCCTGGGCCAAAC
CATTGCCAGTCAAATGGTAGACCAAACATGATTAGAAAAAACGGGCCCGAAAGCTGTCGTTTCCATCAAC
CTCCCCCTCGCTGCCGCTACAAGCAATATTCAGCGGGGCTTAATCAAGACATATTTGACACTATTTCTGC
TAACTTTAACTCTGGCAACCCTAATTTTTTCCACCTAAACCGCCCGCAGGGTCCCCCGGCTAAGCCCCCG
TGTTAATTCTAAAACCACAAACAAGGTTAATAGTAGAACCCAGGCACAGACTACCAACATCCCACCCCCT
AACCCGTATATTAATGCTACCCCCACGACATCCCCCCGAGACAGATCAAATTCCTTAAATTCATCAGCTG
CCACCCAAGAAGCCCCCTGCCCCTCCACCCAAAACCACCCCGCCGCCAGCGCTACCCCGACCACGTACAA
TAACACGTACCCCAGCACTGAACGATCCCCCCACGTCTCCGGGAAAGGTTCTGCCGCCAACGCGGCAGAG
TACGCAAATACTACTAACATCCCCCCCAAATAAATAAGAAACAACACCAAAGACAAGAAAGACCCCCCCT
GTACTGCCAATAAACCACACCCAAAACCCGCCGATAATACCAGACCTAAGGCTGCAAAATACGGTGCAGG
ATTAGAAGCGACTGCGACTAGACCCAGTACCAACCCGAACATAAATAATAGCGAAAAATAAGCCATAATT
CCTACCCGGACTTTAACCAGGACCTGTGACTTGAAAAATCACTGTTGTTACTCAACTACAAGAACCCTAA
TGGCCCTCCGGAAAACCCACCCCCTACTAAAGATTGCTAACCACGCACTAGTTGACCTCCCTGCCCCCTC
CAATATCTCAGTATGGTGAAATTTTGGCTCCCTGCTAGGCCTATGCTTGGCAACACAAATTCTCACGGGC
TTGTTCCTGGCCATACACTACACCTCCGACATCGCCACCGCCTTTTCTTCTGTTGCTCACATTTGTCGAG
ACGTAAATTATGGCTGACTTATCCGTAATATACATGCCAACGGAGCATCATTCTTTTTCATCTGCATCTA
TATACATATCGCACGAGGACTTTACTACGGCTCATACCTCTACAAGGAGACTTGAAACGTTGGTGTTATC
CTCCTCCTCCTAGTCATGATAACCGCTTTTGTGGGCTACGTCCTCCCCTGAGGACAAATGTCTTTTTGAG
GTGCTACCGTTATTACCAACCTTCTCTCAGCAGTTCCTTACGTGGGCGGCACGCTAGTTCAATGAATCTG
AGGGGGGTTCTCAGTCGATAACGCCACCCTCACCCGGTTTTTCGCCTTTCACTTCCTCTTCCCATTTGTT
ATTGCAGCAGCCACAGTTGTGCACCTTCTTTTTCTCCATGAGACTGGCTCAAACAATCCAGCCGGAATCA
GTTCTGATGCAGACAAAATCTCCTTTCACCCCTACTTTTCTTACAAAGACCTCCTCGGCTTCGTTGTCAT
GCTCGTCGCACTTACTTCCCTATCATTATTCACCCCCAATCTCCTTGGTGACCCAGATAACTTTACCCCC
GCCAACCCCCTTGTTACCCCACCCCATATTAAGCCCGAATGATATTTTCTGTTCGCCTACGCCATCCTTC
GCTCTATTCCTAATAAGTTGGGCGGTGTCTTAGCCCTCCTGGCCTCCATTTTAGTTCTCATGCTCGTCCC
ATTTTTACACACCTCTAAACAACGCGGTCTAACCTTCCGCCCGCTGACACAGTTTTTATTTTGAGCCTTC
ACCGCCAACATCATCATCCTGACCTGAATCGGAGGCATGCCCGTTGAACACCCCTTTGTTATCATTGGAC
AAGTTGCCTCTTTTCTGTACTTCTTCCTGCTTTTAATCCTTACTCCCTTTGCAGGCTGGATAGAGAATAA
GGCCCTCGAATGAGCCTGCCCTAGTAGCTCAGTACCAGAGCGCCGGTCTTGTAATCCGGATGTCGGAGGT
TAAAATCCCCCCTTGTGCTCAGAAAAGAGAGATTTTAACTCCCACCATTGGCTCCCAAAGCTAAAATTCT
AAATTAAACTATTTTCTGAATTTTTTTTTCCCCAAAAATACGTCCTCGTACACCCGTTAACCCATCTCAC
AGGCTTCGCCCTGCGTGGTGGGTTTTTGTCGCCAATCTCACTCTATGATCTAGTACACCTATATGTATTA
TCAACATAACTCGAATGAAACCCCTCAGATATCAGCATAAGAATATCACTAGCATCGCCCATATATTGAA
ATACCACATAACTGAACACGAGAATCCTCCTTGCCCATACAGCACACATCTATTAAGTAAATTCATATTA
TCGACCCAGCATATTAACGTCCCGAGATACTTAATGTAGCAAGAAACCACCAACCGGTGTTTCCTTAATG
CTCATTATTCGTGAGGGTGAGGGGCAATACTCGTGGG

>AP004206.1 Lestidium atlanticum mitochondrial DNA, almost complete genome
GCTTACGTAGTTTAAATAAAATTTAACACTGAAGATGTTAAGATGGACCCTAAAAAGTCTCGTAGGCACA
AAAGCTTGGTCCTGGCTTTTCTATCACCTTTAGCCAAATTTACACATGCAAGTCTCCGCACCCCTGTGAG
AATGCCCCCAGCCCCCCTAACCGGGGGCGAGGAGCCGGCATCAGGCACGCAGCCGCAGCCCAAGACGCCT
TGTTAAGCCACACCCCCAAGGGAGCTCAGCAGTGACAAATATTAAGCAATAAGTGAAAACTTGACTTAGT
TAAGGCTAATAGGGCCGGTTAACTTCGTGCCAGCCACCGCGGTTATACGGAGGACCCAAGCTGATAGACA
CCGGCGTAAAGCGTGGTTACGGACCTAAATTACTAAAGTTAAACACTTCCCTGGCAGTTATACGCCCCCG
GAAGTTGGAGACCCCTCTACGAAGGTGACTTTAACCCTTTTCCCGAGCCCACCACAGCTAAGAGACAAAC
TGGGATTAGATACCCCACTATGCCTAGCCATAAACCTAGATAGAGGCCCATACTCTCTGTCCGCCTGGGA
ACTACGAGCACTAGCTTCAAACCCAAAGGACTTGGCGGTGCTTTAGACCCACCTAGAGGAGCCTGTTCTA
GAACCGATACTCCCCGTTCAACCTCACCACCTCTGGCTCCCCCCTCCCGCCTATATACCTCCGTCGCAAG
CTTGCCCTTTGAAGGCCCCATCGCAAGCTAATAAGGCACGGCCCCCTACGTCAGGTCGAGGTGTAGCGCA
TGGGGTGGAAAGAAATGGGCTACATTCTCTCAGATCAGAGAATACGAAACGTGTGATGAAACTCACACCC
CAAGGAGGATTTAGCAGTAAGAAGAAAAAACGAGAGTTCTTCTGAAGCCGGCTCTGAAGCGCGCACACAC
CGCCCGTCACTCTCCCCAAAACCACCACTCCCAGCTACTTAACTACTTCTCAGCTGAAGGGGAGGCAAGT
CGTAACATGGTAAGTGTACCGGAAGGTGCACTTGGACAATACAGAACGTAGCTTAACAGCTTAAAGCATC
TCCCTTACGCTGAGAAAACACCCGTGCAAATCGGGTCGTCCTGAAGCTCAACTGCTAGCCCACCCAACTC
AACGAAAACACCACTATTATATAGTTCAACAACAAAAAAACTAAACAAACCATTTTTCCCCTTAAGTACG
GGCGACGGAAAAAGAACCCCGGGAGCGACAGATAAAGTACCGCAAGGGAAAGCTGAAAAAGAAATGAAAC
AACTACATCAAGCCTAAAAAAGCAGAGATTAACCCTCGTACCTTTTGCATCATGATTAAGCTAGTACACC
AGAGCAAAGAGCCCTTTAGTTCTCCCCCCCGAAACTAGACGAGCTACTCCGAGACAGCCTATTGAAGGGC
CAACCCGTCTCTGTGGCAAAAGAGTGGGAAGAACTCCGAGTAGAGGTGACAAACCTACCGAGCCTAGTTA
TAGCTGGTTGCCTAGGAAATGAATAGAAGTTCAGCCTCCCGACCACCCCCCCCCCCTGCAACACGCACCT
GACGGCCCCGGGGTCAACGGAAGAGTTAGTCAAAGAAGGTCCAGCTTCTTTGAACAAAGATACAACTTTT
TTAGAAGGCTAAAGATCACAATAAAACAAAGGAAATTACTATAGTAGGCTTGAAAGCAGCCACCTAAGTA
AAAAGCGTTCAAGCTTATGCAAACACCCAAAATCCTCTAATCCTGATATTATTTTCTTACTCCCCTAAAT
TTACTAAGCCATTTCATGCCCCCATGAAAGAGACCATGCTTAAATGAGTAATAAGAGGGTATAACCCTCT
CCCAGCATAAGTGTAAGCCGGATTGGACCACCCACCGGCATTTAACGGACCCAGCCAGAGGGAATTGGGC
CTTAAATCATCAACGAGAAAAACACCTTTCAACCCAACCGTTAACCCCACACAGGAGTGCTAAACCAGGA
AAGACCTAAAGACAAGGAAGGAACTCGGCAAACACAAGCCTCGCCTGTTTACCAAAAACATCGCCTCTTG
CTAACAATAGAATAAGAGGTCCCGCCTGCCCAGTGACCAAAAGTTAAACGGCCGCGGTATTCTGACCGTG
CAAAGGTAGCGCAATCACTTGTCCTTTAAATGAGGACCTGTATGAATGGCATCACGAGGGCTTAACTGTC
TCCCTTGTCCCGTCAATGAAATTGATCTCTCCGTGCAGAAGCGGAGATTACACCATAAGACGAGAAGACC
CTATGGAGCTTTAAACGACTACGGCCCACCTAGGACAACTCAAAATACCTGAGCACCCTCCCTTTGGTGC
ACCCCCGTTTTATGTTTTTGGTTGGGGCGACCGTGGGGAAAAGAAAATCCCCCATGAGGACAGTAAGCCA
CTCCTTAATAACTAAGAGATACCACTCAAAGCAACAGAATCTCTGACCCTAAAGATCCGGCTCATCAGCC
GATCAACGAACCAAGTTACCCTAGGGATAACAGCGCAATCCCCTCCCAGAGTCCGTATCGACGAGGGGGT
TTACGACCTCGATGTTGGATCAGGACATCCTAATGGTGCAGCCGCTATTAAGGGTTCGTTTGTTCAACGA
TTAATAGTCCTACGCGATCTGAGTTCAGACCGGAGTAATCCAGGTCAGTTTCTATCTATGACTTGCTCTT
CTCTAGTACGAAAGGACCGAGAAGAGAGGGCCCATATTTTTTATACGCCCCATCCTTATCTAAAGAAAAC
AACTAAAATCAGCAAAAGGACACACACCCCCACCATAAACTATGGTACGTCCCCGTGGCAGAGCCCGGTA
ATTGCGAAAGGCCTAAGCCCTTAATAAGGAGGTTCAACTCCTCCCGGTGACTAATGCCAGATCTCTCCCT
GGTATATGAACTCGCGAACACCTGCCTCGTTCTCTCAAATGTAATCACAGCGTTTTTCCTCACACTCGTG
TTAATATGCCTTTCTTCCCCCAAAATTCGCAAAGCCCTCCGCCACAAAGACTAGTGAACTGACTCGCAAC
CCTCAAACTTATTAATCCAGAGATTTACAACTACATTGCACGCGACCACCTTCTTTATATCCTGCTTAGC
TTAAACATTATTACCTTCGCTATATTTATGCTAAGCTTAGTTGCACTTTTCTCCCCTAAAGCTCGCGTCG
CAATAATAAATTTTCCCTCCACCGCCCGAACAGCTATCAAAAAACTTATTACCGCAATTAAGCAGCGGTA
CTTCAAGTAAGCACCTAAAGTCGGGGAACAACCACATAGACTATAAGCCATACTGAGGGAGCAAACCTCT
CCCGGTGAATAACACCTGCACCCCCAATGGCATATCTACAAAATCATAAACTACCCAATGTTTTCTTACC
TAATTACGCTTTTCCTCACCCTCATCGTAATTAAACACCCGTACCCAAAATTCGCAAATTTTTTGCCCGC
CAAAGACTAGGACTGGCTCACGAACCTCAAATTTATTTCATCCAATACCACCACCTTCTTACACTTATTA
GCTTTGTGCTAAACTTTAATCGCTTTTCTTGCCCAAACCTCGCATCACAATAACAAGTTTCCCCTCCACC
ACCCATCAAAACTTGCCGCAATTAAGCGATAACTTTACTCAGAACACTTAGTCGGAGGAATAATCACATA
CGGGCCTTAAGCCCTGGTAAGAGGTCAAACCCCTCTCTCCGGCCATGACCACCTTAGCCATCTACATCAT
CAACCCCTTAACTTATATTGTCCCTGTCCTTCTAGCAGTTGCCTTTCTCACCCTTCTGGAACGAAAAGTT
TTAGGCTACATACAACTCCGAAAAGGCCCCAATATCGTAGGCCCTTACGGCCTCCTTCAGCCCATCGCTG
ACGGTGTAAAACTTTTTATCAAGGAACCAATCCGCCCCTCTACTGCCTCCCCATTCCTTTTTTTAGCCAC
CCCCATGCTAGCCTTAACCCTAGCCCTTACTCTCTGAGCCCCCATGCCAATACCTTACCCTGTGACAGAC
TTAAACCTGGGTATCCTCTTTGTCCTCGCGATTTCCAGCCTCGCTGTCTACTCTATCCTGGGATCAGGGT
GGGCCTCTAACTCTAAATATGCCTTAATCGGAGCCCTCCGAGCCGTCGCCCAAACTATCTCCTATGAGGT
TAGCCTAGGCCTTATTCTCCTAAGCACAATCCTCCTTGCAGGAGGATTCACCCTTCAAACCTTCAACACA
GCCCAAGAAAGCATCTGACTAGTTACCCCCGCCTGGCCACTTGCCGCAATGTGGTATATCTCAACACTTG
CCGAAACCAACCGCGCCCCTTTCGACTTAACAGAGGGGGAGTCCGAGCTCGTCTCAGGATTCAACGTAGA
ATACGCAGGGGGCCCCTTCGCCCTGTTCTTTTTGGCAGAGTATGGAAATATTCTGTTAATAAATACTCTC
TCTACAATTCTTTTCCTAGGCGCCTCACATATCCCCACTATCCCTGAGTTAACAGCAATTAACCTTATAA
TCAAGGCTGCTCTTCTCTCAGTAGTTTTCCTATGAGTTCGAGCATCCTATCCCCGCTTCCGATACGACCA
ACTCATACACCTAGTCTGAAAAAACTTTTTACCTATTACACTAGCCTTAGTCATCTGGCACCTTGCACTC
CCCATTGCCCTTGCAAGTCTTCCTCCGCAACTCTAAGCCGGAGCTGTGCCTGAATGCCAAGGACCACTTT
GATAGAGTGACCCACGGGGGTTCAAGTCCCCCCGGCTCCTTAGAAAGAAGGGACTCGAACCCAAACCCAA
GAGATCAAAACTCTTAGTGCTTCCACTACACCACTTCCTATGTACGATCAGCTAATCAAGCTCCTGAGCC
TATTCCTCAGCAACAGGGGTTAAAATCCCCTTCGTACTTACCCTAACAGGGTCAGCTAACTAAGCTTCTG
GGCTCATTCCCCAGCAATATAGGTTAATACCCTATTCCTGTTGATGAATCCTTACATCCTGAGCATCCTT
CTATTTAGTCTAGGACTAGGAACAACCATTACATTCGCCAGCTCGCACTGACTACTCGCCTGGATAGGAC
TTGAGATGAATACCCTAGCCATTCTCCCACTTATAGCCCAACACCACCACCCCCGCGCAGTAGAAGCAAC
CACAAAATACTTCCTAACCCAAGCAACAGCAGCTGCCCTCATTTTATTTGCAAGCACCACCAACGCTTGA
ATGACTGGAGAATGAAGTATTCAACACCTCTCTCACCCCCTGGCAAATACAATTGTCATTCTAGCACTAG
CCCTTAAAATTGGTCTCGCTCCCGTACACTTTTGACTGCCAGAAGTCCTTCAAGGGCTTGACCTCACAAC
AGGCCTAATTCTCTCAACATGACAAAAACTCGCACCTTTTGCCCTAATCCTCCAAATATCATCTGCTAAC
CCCTCCCTCCTCATAACCTTCGGCCTTATCTCTACCCTTGTGGGCGGCTGAGGCGGGCTCAACCAAACCC
AGCTCCGCAAAGTTCTTGCATATTCATCCATCGCGCACCTGGGGTGAATAATCTTAATTATGCAATTTGC
CCCTACTCTGACCCTACTCTCTCTTCTTGTTTACATCGCAATAACAACCACTACATTCCTCACTTTTAAA
CTCAATAACGTAACAACCATCAACGCCCTAGCAACTTCATGATCTAAAGCCCCAGCCCTAACAGCCCTCG
TCCCTCTCTCACTTCTCTCCCTAGGAGGACTTCCCCCGCTCACCGGTTTCATGCCTAAATGGCTTATCCT
TCAAGAACTAACAAAACAAGGATTTGCCCTAACCGCCACCATTGCAGCCCTATCCGCCCTTCTAAGTCTT
TACTTCTACCTTCGACTCTGCTATGCCATAACACTAACTATAGCTCCAAATACAATCTCCGCACCAGCCC
CCTGACGACTCTTCACTCCTCAGCCCAACCTCCTCTTATCCTTCCTAATATTAGTATCCCTCTTACTTCT
TCCTCTAACACCCACAACCCTCGCCCTACTCACCCCCTAAGCAGGGGCTTAGGCTAGAATCAAGACCAAG
GGCCTTCAAAGCCCTAAGCGAGAGTGAAAATCTCTCAGCCCCTATAAGACCTGCGGGCCTCTATCCCACA
TCTCCTGCATGCAAAACAGACACTTTCATTAAGCTAAGGCCTTTCTAGAGAGGAAGGCCTCGATCCTACA
AAATCTTAGTTAACAGCTAAGCGCCCTAACCAGCGAGCATCTCTCTACTTTCCCCCGCTAAGGCGGGGGA
GCGGGGGAAAGTCTCGGCAGATGTGACCCTGCCCTTCCAGATTTGCAATCTGGCGTTCCTAAAACTGCGA
GGCTTGGTAAGAAGAGGGCTTAAACCTCTGTCTGTGGAGCTACAATCCACCGCCTAACTCGGCCACCCTA
CCTGTGACTGTCACACGCTGATTTTTCTCGACAAACCACAAAGACATCGGCACCCTATATTTACTATTCG
GCGCATGGGCCGGAATAGTAGGGACAGCTCTGAGCCTATTAATCCGAGCAGAGCTAAGTCAACCAGGGGC
CCTATTGGGCGATGACCAGATTTATAATGTTATCGTCACAGCCCATGCTTTTGTAATAATTTTTTTTATA
GTCATACCCGTCATGATTGGCGGCTTCGGGAACTGGCTGATCCCTTTAATAATTGGAGCCCCCGATATAG
CCTTCCCCCGAATAAATAATATAAGCTTCTGGCTACTCCCCCCATCCTTCCTACTACTCCTGGCCTCTTC
TGCTGTCGAAGCCGGGGCCGGCACCGGATGAACCGTATACCCCCCCCTTGCCAGCAATCTGGCACACGCA
GGGGCTTCTGTGGATCTAACTATCTTCTCCCTCCACCTCGCCGGAATCTCCTCTATCTTGGGGGCCATTA
ACTTTATTACTACAATTATTAATATAAAACCTCCTGCTATTACGCAGTATCAAACCCCCCTATTTGTCTG
GGCAGTCCTAATCACCGCTGTCCTCCTTCTCCTTTCCCTTCCTGTCCTAGCCGCAGGAATTACAATACTA
CTCACAGACCGGAATTTAAACACAACCTTCTTCGACCCCGCAGGAGGCGGTGATCCCATTCTGTACCAAC
ACCTATTTTGATTCTTCGGCCACCCCGAAGTCTATATCCTAATCCTCCCCGGGTTCGGAATAATCTCTCA
CATTGTGGCATACTATTCAGGAAAAAAAGAACCCTTTGGCTACATAGGCATAGTCTGGGCCATAATGGCA
ATTGGCCTCCTTGGGTTCATCGTATGGGCTCACCACATATTTACAGTCGGTATAGACGTGGACACACGAG
CATACTTCACATCCGCCACTATAATCATTGCCATTCCCACTGGGGTTAAGGTTTTCAGCTGGCTAGCCAC
CCTCCATGGTGGTACAATCAAATGAGATACTCCCATACTTTGGGCACTTGGCTTCATTTTCCTCTTTACA
GTGGGCGGTTTGACAGGTATTGTCCTATCAAACTCATCCTTAGATATTGTTCTTCATGACACATACTATG
TCGTAGCACACTTCCACTATGTCCTCTCCATAGGCGCTGTATTTGCAATCATAGCGGGGTTCGTTCATTG
ATTCCCCCTCTTCTCAGGATATACCCTTCACAGCACATGGACTAAAGTACACTTCGGCGTCATGTTTGTT
GGAGTCAACATCACCTTCTTCCCACAACATTTTCTAGGCCTCGCAGGAATACCCCGACGATATTCTGACT
ACCCCGACGCCTATACCCTGTGAAATACAGTCTCTTCCATCGGGTCTATAATCTCACTTGTTGCCGTAAT
TATGTTCCTATTCATTATTTGAGAAGCATTCGCCGCCAAACGAGAAGTAGAGCATGTGGACATAACCTCA
ACAAATGTCGAGTGGCTACACGGCTGCCCGCCGCCCTACCACACATTTGAAGAACCAGCCTTCGTACAAG
TGAAAGCCCTCTAAACGAGAAAGGAGGGGATCGAACCCCCATAAAATGGTTTCAAGCCATTTGCATAACC
ACTCTGCCACTTTCTTAATGGGACACTAGTAAAAAAGCCATTGCACTGCATTGTCAAGGCAGAGTTGTAG
GTTAAACTCCTGCGTGTCCCTAACCTAATGGCACACCCTTCACAACTCGGATTCCAAGACGCAGCCTCCC
CCGTAATAGAAGAACTACTTCACTTCCACGACCACGCATTAATGATCGTCCTTCTAATCAGCACCTTTGT
CCTTTATATCCTAGTAGCAATGGTTTCCACAACACTCACAGATAAGTATATCTTGGACTCCCAAGAGATT
GAAATCATCTGAACTGTTCTCCCAGCTGTAATTCTTATCCTAATTGCCCTCCCCTCCCTTCGCATCCTAT
ATCTTATGGACGAAATTAGCGACCCGCACCTAACAATCAAAGCGATAGGCCATCAATGATACTGAAGCTA
CGAATATACCGACTACGAAGACCTTGGGTTTGACTCCTACATGGTCCCCACACAAGACCTCACCCCCGGT
CAATTTCGCCTTTTGGAAGCCGACCACCGGATAGTTATCCCCGTTGAATCCCCCATCCGAATTTTAGTTT
CAGCCGAAGATGTTCTTCACTCATGGGCCGTACCTGCCCTCGGGGTAAAAATAGACGCAGTGCCAGGACG
ACTAAACCAAACAGCCTTTATTACCTCCCGCCCAGGGGTGTTCTACGGACAGTGCTCTGAAATTTGCGGG
GCCAATCATAGCTTCATGCCCATCGTAGTTGAAGCAGTACCCCTAGAGCACTTTGAAACATGATCCTCTT
TAATACTTGAAGACGCCTCACTATGAAGCTAAATTTAGGGGATCAGCGTTAGCCTTTTAAGCTAAAGAAT
GGTGGCTCCCAACCACCCCTAGTGACTTATGCCTCAATTAAACCCTAGCCCGTGATTCGCGATTTTAGTA
TTTGCTTGGGCCATCTTTCTAGTTGTGATCCCTCCCAAAGTTCTTAGCCATGTATACCCCTACGACCCTG
CAGCCCAAAACGTAGAAAAACCTGTGCACGCCTCCTGATCCTGACCATGATACTAAACTTCTTCGACCAG
TTTATAAGCCCAACGCTCCTGGGTATCCCTCTAATTGTCCTAGCAATAACCCTCCCCTGAGCCCTCTTCC
CTCTTCCCACCTCTCGATGGTGTAATAGCCGTCTATTAACTCTTCAAAGCTGGTTCATTAACCGCTTTAC
CCAACAACTGCTACTCCCGCTAAACCTGGGGGGGCACAAGTGAGCAACCCTTTTGGCCTCCTTAATACTT
TACCTCATGGCACTCAACATACTGGGCCTACTACCATATACCTATACACCAACCACTCAACTCTCCTTAA
ATCTCGGCCTGGCAGTTCCCCTGTGACTCGCCACAGTACTGATCGGCCTTCGTAATGAACCAACCCATGC
ACTGGCACACCTCCTCCCAGAAGGAACACCCACCCCGCTCATCCCAATCCTAATCATTATTGAAACAATT
AGCCTCTTCATCCGGCCACTAGCCCTTGGCGTGCGACTGACAGCCAATCTAACAGCTGGCCATCTCCTAA
TACAACTAATCGCAACCGCTGCTTTTGTTCTCATACCCCTCATGCCGGCAGTGGCGATTCTTACAGGGGC
TGTCCTCTTCCTTTTAACCCTACTAGAAGTAGCCGTAGCCATAATTCAAGCCTACGTCTTTGTTCTTCTG
CTAAGTCTCTACTTACAAGAAAACGTTTAATGGCTCACCAAGCTCACGCGTACCACATAGTAGACCCCAG
CCCTTGACCATTAACAGGCGCAATTGCAGCCCTCCTAATAACCTCCGGACTAGCAACCTGGTTCCACTAC
AACTCAACAACCTTAATGACCCTCGGAACCACACTTCTTCTTCTAACTATGTATCAATGATGACGAGACA
TCGTTCGGGAGGGCACATTTCAAGGTCACCACACACCCCCTGTCCAAAAAGGCCTACGTTACGGCATGGT
CCTGTTCATTACCTCCGAAGTATTTTTTTTCCTGGGCTTTTTCTGAGCCTTCTATCACTCCAGCCTTGCT
CCAACCCCTGAACTCGGGGGATGCTGGCCCCCAACAGGCATCACAGCCCTTGATCCCTTTGAAGTTCCCC
TTTTAAATACTGCTGTTCTTCTTGCCTCTGGCGTGACCGTAACATGAGCCCACCACAGCATCATGGAGGG
GGAGCGTAAACAAGCTATTCAATCCCTGACCCTAACCATCCTCCTAGGCTTCTATTTTACCTTTTTACAA
GGCATAGAATACTATGAAGCCCCCTTTACAATTGCCGACGGCGTTTACGGCTCAACATTCTTTGTCGCAA
CTGGCTTCCACGGCCTTCATGTAATTATTGGGTCAACCTTCCTGGCCATCTGCTTACTACGCCAAATTCA
ATATCACTTCACATCCGAGCATCACTTTGGCTTCGAAGCTGCCGCATGATACTGACACTTCGTGGATGTA
GTTTGACTATTCCTTTACATCTCTATCTACTGATGAGGCTCATAATCTTTCTAGTATAACTGCCAGTACC
TGTGACTTCCAATCACCTAGTCCTGGTTAAAACCCAGGGAAAGATAATGAATCTGGTCTCAACAGTACTT
CTCATTGCCCTAGCCCTATCTTCTATCCTGGCCCTAGTCTCCTTCTGACTTCCCCAAATTAACCCAGACA
CTGAAAAACTGTCGCCCTACGAATGCGGCTTTGACCCCCTCGGGTCAGCACGCCTCCCCTTTTCTATGCG
ATTCTTCCTGGTCGCCATTCTATTTCTTCTATTTGACTTAGAAATTGCTCTCCTTCTCCCCCTCCCCTGA
GGAGATCAACTCGCAACCCCAACCAGCACACTTTGTTGAGCGACAACAGTGCTAGCCCTCCTCACTCTCG
GCCTCGCCTATGAGTGATCGCAGGGGGGCCTAGAATGGGCCGAGTAGGCAATTAGTCCAAGACAAGACAC
TTGATTTCGGCTCAAAAGATCGTGGTTTAATTCCACAATTGCCTTATGACTCCAACCCACTTCGCCTTCT
CTTCAGCTTTTATATTAGGCCTAATAGGGCTCGCATTTCACCGAACCCATCTTTTATCCGCCCTATTATG
CCTCGAAGGCATAATACTCTCCCTTTTTATTGCCCTATCGCTCTGAACTCTTCAATTAGAAGTTACCAGC
TATTCCACAGCTCCTATACTTCTACTTGCCTTCTCTGCCTGCGAAGCGAGTGCCGGCCTCGCACTCCTGG
TTGCAACAGCACGAACGCACGGCACCGACCATCTCCAAAGCTTAAATCTTCTACAATGCTAAAAATTCTC
CTCCCCACGCTTATACTATTTCCTACAATCTGACTTGCCCGCGAGAAATGACTGTGGACAACCACCCTCA
CCCAAAGCCTGCTTATTGCTCTAATCAGCCTCTCCTGGTTTAAAAACTCAGCCGAAACCGGGTGAACCGC
CCTAAATACATATCTTGGAACAGACCCTCTTTCCACCCCTCTGCTAGTCCTAACATGCTGGCTCCTACCA
CTTATAATTCTTGCAAGCCGCAACCACATCGCGCCAGAGCCAGTCAACCGCCAACGAACTTACCTCTCCC
TCCTGACTTCCCTTCAAGTTTTCTTGATTATGGCATTTGGGGCCACTGAAATCATTCTATTTTACGTCAT
ATTCGAAGCCACGCTTGTTCCCACACTCTTCATCATCACACGCTGAGGCAACCAGACAGAGCGACTAAAC
GCTGGCACATATTTTCTATTTTATACCCTAGCAGGCTCCCTACCTCTCCTGGTCGCTCTCCTCCTACTTC
AAAATGATACAGGGACACTTTCTATACTTACCCTTCAGTACTCTGACCCCCTTAACCTATCTACCTGAGG
AGATAAACTATGGTGATCCGCCTGCTTACTAGCATTTCTAGTCAAAATACCTCTGTATGGAGTCCACCTC
TGACTGCCCAAAGCACACGTAGAGGCCCCAGTCGCGGGCTCTATAGTTCTAGCCGCCGTCCTACTAAAAC
TGGGGGGCTATGGCATAATACGAATAATGCTAGTACTAGACCCCCTCTCAAAAGAACTGGCCTACCCCTT
TATTATCCTGGCCCTCTGAGGGATCATTATAACAGGCTCTATTTGTCTCCGTCAAACAGACTTAAAATCC
CTCATCGCTTACTCCTCCGTAAGCCATATAGGCTTAGTTGCAGGTGGCATCTTAATTCAAACACCCTGAG
GATTCACCGGCGCCCTTATCCTAATAATTGCTCACGGCCTAGCATCCTCCGCCCTATTCTGTCTGGCTAA
TACTAGCTACGAACGAACCCACAGCCGAACCATACTACTTGCACGAGGGCTTCAAATAGTCCTCCCCCTT
ATAGGAATATGATGATTCCTTGCAAGCTTAGCAAACCTCGCCCTCCCCCCCCTCCCCAATCTTATGGGTG
AATTAATAATCATCTCATCCCTCTTCAACTGATCCTGCTGATCCCTTATTTTAACCGGTGCCGGAACCCT
CATTACCGCCGGCTATTCTTTATACCTCTTTTTGATAACACAGCGGGGCCCAACCCCTCAACATATGCTT
GCCCTTGATCCGTCGCACACCCGCGAACACTTACTCATCACCCTACACCTCATACCCCTACTCCTATTAA
TTTTTAAGCCCGAACTAGTGTGGGGCTGATGCTTCTGTAAACATAGTTTAAAAAAAACATTAGATTGTGA
TTCTAAAAATAGGGGTTAAACCCCCCCTTGTCTACCGAAAGAGGCCCGATACGGCAGCAACGACTGCTAA
TCTGTTGTCCCCGTGGTTTAACTCCACGGCTCATTCGAGCTTTTAAAGGAAAACAGCTGATCCGTTGGTC
TTAGGAACCAAAGATTCTTGGTGCAAATCCAAGTAAAAGCTATGCACCTAACCTCTCTAATAATAGGCTC
TTCCCTCCTTTTAATTTTCTCCTTATTAACATATCCCCTCTTCACAACCTTAGCCCCTTCCCCCCGCTCG
CAGGATTGGGCCCTATCCCATGTCGCTACAGCTGTAAAAATAGCATTTTTCATTAGCCTCCTTCCCTTAT
GCCTTTTCTTAAACGAAGGGGCAGAAGCAATCATTACTAACTGAAGCTGAATAAATACTCTAACCTTTGA
TATTAACCTCAGCTTTAAATTCGACCACTACTCAATCATCTTTACACCCATCGCCCTTTACGTCACCTGA
TCAATCCTAGAGTTTGCCTCCTGGTACATACACGCCGACCCCAATATAAACCGCTTCTTCAAGTATCTGC
TTCTATTTCTTGTAGCTATGATTGTACTCGTCACAGCCAATAACATATTCCAGCTCTTTATTGGGTGGGA
GGGTGTGGGAATTATATCCTTCCTCCTAATTGGGTGATGATTCGGCCGAGCGGATGCTAATACAGCAGCT
CTTCAAGCAGTCCTCTATAACCGAGTAGGAGACATTGGACTCATTTTAAGCATAGCCTGACTAGCCACAA
ACTTAAACTCATGAGAAATACAACAGATCTTTGCCGCCTCTAAACAACAAGACTTGACCCTCCCCTTAAT
AGGCCTGATCCTAGCAGCAACGGGCAAATCCGCTCAATTTGGCCTTCACCCTTGACTCCCCTCTGCAATA
GAGGGTCCCACCCCTGTCTCAGCCCTCTTGCACTCAAGTACAATGGTCGTGGCAGGTATCTTTCTTCTGA
TCCGACTTAGTCCCCTAATAGAGGGCAATGAGGTAGCCCTAACAACCTGTCTATGTCTAGGCGCCCTAAC
CACACTCTTCACAGCCACCTGTGCACTAACCCAAAACGATATCAAAAAAATTGTAGCTTTCTCCACCTCC
AGCCAACTAGGGCTAATAATAGTTACAATTGGCCTTAATCAACCCCAACTAGCCTTTTTACACATCTGCA
CCCACGCCTTCTTCAAAGCAATACTGTTTCTTTGCTCAGGGTCAATTATCCATAGCCTCAATGACGAGCA
GGACATCCGCAAAATGGGAGGACTCCATCACCTTGCCCCATTCACCTCTTCCTGCTTCACTATTGGAAGC
CTAGCCCTAACAGGGACCCCCTTTCTGGCGGGCTTCTTCTCTAAAGATGCCATTATTGAAGCCCTAAACA
CATCATACCTAAACGCCTGAGCCCTCACCCTTACACTTATGGCCACCTCTTTTACAGCAGTTTACAGCCT
CCGAGTTATTTTCTTCGTATCTATAGGACACCCTCGATTCTCACCACTCTCTCCAATCAACGAAAACAAC
CCCATAGTGATAAACCCCATTAAACGCTTAGCCTGAGGGAGCATCCTCGCGGGCCTCCTTCTCACCTCTA
ACTTTCTCCCCTTGAAAACCCCCATTATGACCATGCCGCCCCTCCTCAAACTATCCGCCCTTATCGTCAC
CATCATAGGACTGCTCACAGCCCTAGAGCTCGCTTCCTTAACAAACAAACAATTTAAACCTACACCCTGA
CTCCCAGCTCATAACTTCTCTAATATACTTGGTTACTTCCCCGCAATCATTCACCGCCTAACCCCTAAAA
TTAACTTAACCCTCGGACAAGCCATCGCTAGCCAAATAATCGATCAAACCTGACTAGAAAAAACGGGCCC
AAAAGCCATTTCTTCTATTCATACCCCCCTCGTCTCTTCCACAAGTAATGTTCAACAAGGACTAATCAAA
ACCTACCTCACCCTCTTCCTCCTTACCCTCTCTCTAACAATACTCGTTGTCTTTTACTAAACTGCCCGAA
GAGCACCACGACTTAATCCCCGTGTTAACTCAAGAACAACAAACAATGCCAACAACAACACCCAGGCACA
TACCACAAGTAAACCCCCACCAGATGAGTATATTAAAGCCACACCTCCTACATCCCCTCGCAATACTACA
AAGTCCTTAAATTCATCCACCGCCACCCAAGTGGCCCCATACCACCCCCCGCCAAACCACACTGCGGCCA
ACAAAACCCCCACCAGATAAAGAAGCACATAACCCAAAACACTTCGATCCCCTCAAGATGCAGGAAAAGG
CTCAGCAGCCAAGGCTGCCGAATACGCAAATACCACTAATATCCCTCCCAAATAAATCAAAAATAAAACC
AGGGATAAAAAAGACCCTCCCTGCGCCACTAATAGCCCACAACCAAAGCCTGCAGCCAACACCAAACCTA
GGGCCGCAAAATAAGGTGCCGGGTTAGAAGCAACCGCAACTAGACCAACCACTAAGCCAAATAAAAATAA
AGATATAAAATACGCCATAGTTCCTGCCCGGACTTTAACCAGGACTAATGACTTGAAAAACCACCGTTGT
TACTCAACTACAAGAACCCTAATGGCCCTCCGAAAAACCCACCCCCTACTAAAAATTGCCAACGACGCCT
TAGTCGACCTTCCAGCCCCCTCTAACATCTCAGCATGATGAAACTTCGGCTCCCTTCTAGGATTATGTCT
AGCCACACAAATCCTGACAGGCCTATTCCTAGCCATACACTATACTTCCGATATTGCAACAGCCTTCTCT
TCCGTTACACACATCTGCCGAGATGTAAACTACGGTTGACTGATTCGAAACATACACGCCAACGGAGCTT
CCTTTTTTTTTATCTGCATCTACATACACATCGCACGGGGTCTGTACTACGGTTCTTACCTATACAAAGA
AACCTGAAATGTAGGCGTGGTCCTCCTCCTGCTCGTAATAATAACAGCCTTCGTAGGCTATGTACTACCT
TGAGGACAAATATCCTTCTGGGGCGCAACAGTTATCACCAACCTCCTCTCAGCCGTCCCCTACGTTGGAA
ACACCCTAGTACAGTGAATCTGGGGGGGATTCTCCGTAGATAATGCAACCCTAACCCGATTCTTTGCCTT
CCATTTCCTCTTCCCATTCATCATTGCAGCTATAACAGTAATTCACTTGCTATTCCTCCACGAGACCGGC
TCAAACAACCCCGCAGGCATCAACTCAGATGCAGATAAAATCACCTTCCACCCCTACTTCTCCTACAAAG
ATCTACTCGGCTTCATTATCATAATGGTAGCTCTCACCTCCCTCGCTTTATTCTCTCCTAACCTATTAGG
AGACCCCGACAACTTCACCCCCGCTAACCCCCTTGTTACCCCACCCCATATTAAGCCAGAGTGATATTTC
CTATTCGCTTACGCCATTCTCCGATCCATCCCAAACAAATTAGGAGGAGTCCTAGCCCTCCTAGCCTCCA
TCCTGGTCTTAATACTAGTCCCCTTTCTCCACACATCTAAACAACGAGGATTAACATTTCGACCTCTAAC
ACAACTCCTATTTTGAACGTTCGTCGCCAACGTTATTATCCTCACGTGAATTGGAGGCATACCAGTGGAA
CACCCCTTCATTATTATTGGCCAAGTAGCATCATTTCTTTATTTTTTTCTTCTCCTCATTCTCTCCCCCC
TCGCAGGCTGATTAGAAAATAAAGCCCTCAAGTGAGCCTGCCCTAGTAGCTCAGCTTAGAGCGCCGGTCT
TGTAATCCGGAGGCCGGAGGTAGATTCCTCCCTAGTGCTCAGAGAGAGGAGATTTTAACTCCCACCGTTA
GCTCCCAAAGCTAAAATTCTTAATTTAACTACCCTCTGCCCCTGACCCTCCTCGACGTCCTCGACGTCCT
CGACGGCAACGTTTAGCGACGGCAAAATTGGACTCCGTCGTCCATTTCGCTATGTACCAATGCATTTCTT
GCATCCACCCATAAAAATTTCGGTTTTTTTGCGCATTTTTCGTAGTATGTTAATACATTTATATGTATTA
TCAACATATCTCGAAGTTAAGCCCTCATACATCACCATAATTCGAAAGGGGACATACCCATCTTTTGAAG
ACTCAAATTACTGAAATAGAGAAGTTTCCTTGAATGATCAACACCTCTTGAATTTACCACACACATATTA
TTGACCCAACCCATTAACAATGAGAATTACTTAATGTAGTAAGAAACCACCAAAAGTGATTCCTGTAGGT
ACTCAATCTCCTGATTGTCAGGGGCTAGCACCTGTGGGGGTAGCACGCAATGATAAGATTACTGCATCTG
GTTCCTAC

>AP004208.1 Evermannella indica mitochondrial DNA, almost complete genome
GCCCATGTAGTTTAACTAAAAATTTAACACTGAAGATGTTAAGATAGACCGTAGAAAGTCTCGTGAGCAT
AAAAGCTTGGTCCTGGCTTTACTATCGTCTCTAACCAAAATTATACATGCAAGTCTCCGCATTCCTGTGA
GAATGCCCTCAATCTCCTGATGGAGACGAGGAGCCGGTATCAGGCACGCCCCGCAAAGGGGCAGCCCAAA
ACGCCTTGCTCAGCCACACCCCCAAGGGAATTCAGCAGTGATAAATATTAAGCCATAAGTGAAAACTTGA
CTTAGTTAAGGTTACACAGGGTCGGCCAACCTCGTGCCAGCTGCCGCGGTTACACGGGGGACTCAAGTTG
ATAGACAACGGCGTAAAGCGTGGTTACGGACCTCCCCCAACTAAAGTCAAACACCCCTCCAGACTGTCAT
ACGCCTCCAGGGAACGGATGCCCTTCCACGAAAGTGACTTTAACACCACTCCCGAACCCACGTGAGCTAG
GAAACAAACTGGAATTAGATACTCCATTATGCCTAGCCGTAAACTTTGATAGAATACTACACCCACTATC
CGCCCGGGGACTACAAGCACGAGCTTCAAACCCAAAGGACTTGGCGGTGCTTCAGACCCACCTAGAGGAG
CCTGTCCTAGAACCGATACCCCCCGTTCAACCTCACCACCCCTGGCCAGTCCCGCCTATATACCGCCGTC
GTCAGCTTACCCTTTGAAGGCATAGAACAGTAAGCAAAACAGGCATTGCCCCAAACGTCAGGTCGAGGTG
TAGCGTATGGAGTGGGAAGAGATGGGCTACATTCTCTATAATAGAGAACACGAATGGCACAATGAAAAAT
GTGCCTGAAGGCGGATTTAGCAGTAAGAAGAAAAAATGAGAGTCCTTCTGAAGCCGGCTCTGAAGCGCGC
ACACACCGCCCGTCACTCTCCCCAAAATTGCCGTTGAGCTTTTCATAAAAAAAGAAAAAATTAAAGGGGA
GGCAAGTCGTAACATGGTAAGTGTACTGGAAGGTGCACTTGGACAAACCAGAGCGTAGCTTAGGCAGTTA
AAGCATCTCCCTTACACTGAGAAACCCCTCGTGCGACTCGAGGCGCTCTGAGCCTAATTGCTAGCCCACC
CAAACGAACCAAACTCACACTATTCTCTAGTTTTTTTAAAAAACGACAAAACAAACCATTTTTCCTCCTT
AGTACGGGCGACGGAAAAGGAGTCCCTCAGGAGCAACAGATCAAGTACCGCAAGGGAACGCTGAAAGAGA
AGTGAAACAAATTCATTTAAGCCCAAAGAAGCAGAGTTAAACCCTCGTACCTTTTGCATCATGATTAAGC
TAGTAAAATGAAGCAAAGAGCCCTTTAGTTCCGTACCCCGAAACTAGACGAGCTACTCCGAGACAGCCTA
TTGCAGGGCAAACCCGTCTCTGTAGCAAAAGAGTGGGAAGAGCTCCGAGTAGAGGTGACAGACCTACCGA
GCCTAGTAATAGCTGGTTGCCTAAGAAATGAATAGAAGTTCAGCCCTCCCCCTGCCCCCGCCCCAACCCG
TGAATTTACCGCGATGGCCCCGGAGATAAGCGGAGGAGTTAGTCAAAGAAGGTTCAGCTTCTTTGAACAA
AGATACAACTTTTTTAGGAGGCTAAAGATCATAAGAAAGAAAGGGTCAATTATTCTAGTGGGCCTGAAAG
CAGCCATCTAAAAGAAAAGCGTTAAAGCTTATGTTTTTCCCCGACCCCCGAATCGTGATGATATAATCTT
ATACCCCTAAACCTACTAGGCCGTTTCATGCCCCCATGAAAGAGACCATGCTTGAATGAGTAATAAGAGG
GTAAGACCCTCTCCCGGCATATGTGTAAGCTCGAGCAGGACCGCCCACCGACAATTAACGGCCCCAGCCC
TCAGAGGGAAATGAGCCTTCAACCAACAGATTAACTAGAAGAGCGCTCAGCAAGTCTAACCGTTAACCCC
ACACAGGAGTGCCACCCAGGAAAGACCTAAATACAGAGAAGGAACTCGGCAAACACAAGCCTCGCCTGTT
TACCAAAAACATCGCCTCTTGCAAGTAGAAGAATAAGAGGTCCTGCCTGCCCGGTGACCCATAAAGTTAA
ACGGCCGCAGTATCTTAACTGTGCGAAGGTAGCGCAATCACTTGTCCCTTAATTGGGGACCCGTATGAAT
GGCAAGACGAGGGCTTAGCTGTCTCCTCTGTTCCGTCAATGAAATTGATCTCCCCGTGCAGAAGCGGGGA
TAATACCATAAGACGAGAAGACCCTATGGAGCTTTAGACAACCAAACGCCCCACATAAGACAGCTTAAGA
GAAAGAAGCTGCCCATCTTAGTGACACTCCCCCGTTTTATGTCTTTGGTTGGGGCGACCGTGGGGAAAAG
AAAAGCCCCCATGAAGACGTTAAAGACTTTCTTTTATAACTAAGAGCCCACGACTCGAAGTATCAGACAC
CTCTGACCCGAATGATCCGGCACACCCGCCGATCAACGAACCGAGTTACCCTAGGGATAACAGCGCAATC
CTCTCTTAGAGCCCCTATCGCCGAGAGGGTTTACGACCTCGATGTTGGATCAGGACATCCTAATGGTGCA
GCCGCTATTAAGGGTTCGTTTGTTCAACGATTAATAGTCCTACGCGATCTGAGTTCAGACCGGAGCAATC
CAGGTCAGTTTCTATCTATGCCTTGACCTTTTCTAGTACGAAAGGACCGAGAAGACGGGGCCCATATTAC
CGATACGCCCCTCCCCCACTTGAAGAACACAAATAAAGCAAGAAAGGGGACAAACCAGACAGACCCGCCG
GAGACTACGGCAAGCTTGCATGGCAGAATCTGGTTAATGCCAAAGACCTAAGCTCTTTTTATGGAAGTTC
AAATCCTCCTGCAAGCTTTATGAACGGGTCTATCTTTAGCACATATCTATGCGGCCTCCTGGACATCCTT
TACCCGGAAGTCTTTGGCCTGACGATACTAAACATTATTTTTAACTGGGCCTTCTGAACCCTTGTAGCAC
TAATCCTCTCCCGACCTACACAGCGGACCCTCAAAATTAAAGCTCACCGCCTAGCGGTAGAATTTCATCT
CTCACCTGACATCCCACTGACTCCCGAAGCCCTAGACGCCTCTGGGTATACACCCAGCCCCCTAGAGAAA
AAGTATCCCCGCGGGCCCGCCCTAGTGAAGAAGTACTATCTAGCTATGGTCGTAACTCAGCCCATCCTAT
TCATTCTTTCCCTTATCGCCCCCCTTTGACACGGGCTCTGATTCCTAGTCTCTACTTACCTTCTAGCTGT
CAATGTTGCCGGAATACTTGCCGTCCTATTTACCCTCGCATTGTTCCTATCGCCCCCTCTACAAGTGAAA
TTCATTGCAGCCATGCTCGTAGTAAAAGCCTGAGCTACGCAAAACCCCTGATGAAGGCATTTTCTGCCCT
TCCTGAGCGCCCAGTTTACCTTTAACACAACTCTAAAGTACTTTAACGCTCGACTGACGCGATCATTGTC
GGCACATCCCGAAGCCCCTCCCCACTAAGATAGCAGTCTTTACAAGGAAGATAAAGCCTTCCCTTCGGCC
ATGCTTGCAACCCTTACAATCTATATCATTAACCCCTTGGCCTACATTGTTCCTGTACTTCTAGCGGTCG
CATTTCTGACCCTTCTGGAACGAAAAGTCCTAGGCTATATGCAATTGCGGAAGGGCCCCAACATTGTTGG
CCCCTACGGGCTCCTTCAACCCATCGCTGATGGCGTGAAGCTCTTCATCAAGGAACCCATCCGCCCCTCG
ACGTCCTCCCCCTTCCTGTTTCTCGCCACCCCCATGCTCGCCCTTACACTCGCCCTCACTCTTTGAGCCC
CCATACCCATTCCATACCCCGTGACGGACCTGAACCTGGGTATCTTATTTGTCCTCGCCCTGTCCAGCCT
CGCCGTCTACTCCATCCTTGGTTCGGGATGGGCATCGAACTCTAAGTACGCCCTAATCGGGGCCCTCCGA
GCCGTTGCCCAAACCATCTCCTATGAAGTTAGCCTAGGCCTAATTCTTCTTAGCATTATCTTGCTAGCCG
GAGGTTTCACGCTACAAACCTTCAACGTTGCTCAAGAAGCCATTTGATTAGTCTCCCCTGCCTGGCCTCT
AGCTGCCATGTGGTATATCTCTACCCTTGCCGAGACTAACCGTGCCCCCTTCGACTTGACAGAAGGCGAG
TCTGAACTCGTCTCGGGCTTTAACGTAGAATACGCAGGGGGCCCTTTCGCCCTCTTCTTTTTAGCCGAAT
ACGCTAATATCTTGCTCATGAACACGCTCTCTACCATCCTTTTCCTCGGAGCCTCCCACATACCCGCCCT
TCCCGAGCTTACGGCTGTGAACTTAATAACAAAGGCGGCCCTACTATCAGTTGTTTTCCTCTGAGTACGA
GCCTCCTACCCACGCTTTCGCTACGACCAGCTCATGCACCTTGTGTGGAAGAACTTTCTACCGATCACTC
TAGCCCTCGTTATCTGACACCTTGCTCTCCCTATTGCTCTCGCAAGTCTTCCGCCTCAGCTATAATAACC
CAGGAACTGTGCCCGAATGTTAGGGGCCACTTTGATAGAGTGTCTCACGGGGGTTCAAGTCCCCCCAGCT
CCTTAGAAAGTAGGGACTCGAACCCAAACTTAAGAGATCAAAACTCTTAGTGCTTCCAATACACCACTTC
CTAGCAAGATCAGCTAAATAAGCTCTTGGGCTCATATCCCGAAAATATTGGTTAAAACCCTTTTCCTGCT
AATGAGCCCATATATCCTATGTACCCTTCTTTTCAGCCTCGGACTAGGGACAACCGTCACATTCGCCAGC
TCCCACTGGCTCCTTGCCTGAATGGGCCTCGAGATCAACACCCTAGCCATTATCCCACTAATGGCCCAGC
ACCACCATCCCCGGGCCGTAGAGGCAACCACCAAGTACTTCCTGACGCAAGCCACAGCAGCCGCTTTAAT
CTTGTTTGCAAGTACAACAAACGCCTGGATTACAGGCCAGTGGGAGATTCAGCATCTTTCCCACCCTCTG
GCGAGCACTCTTGTTACGCTGGCCCTCGCGTTAAAGATTGGGCTTGCCCCAGTACACTTCTGGCTCCCGG
AAGTCCTTCAAGGGCTTGATTTGACTACAGGGCTGCTTCTCTCCACATGACAGAAACTCGCACCCTTTGC
CCTGATCCTTCAGATAAACTCAACTAACCCCGCTCTCCTTACGCTACTCGGCGTTCTGTCCACCCTAGTC
GGAGGATGAGGAGGACTTAACCAAACCCAGCTTCGTAAGATCCTCGCTTACTCCTCCATCGCCCACCTTG
GTTGGATGATTATCATTCTTCAATTCGCACCATCCCTGACCCTTCTTTCCCTCCTCCTTTACATCGTAAT
AACATCCGCGACCTTTCTTACCTTCAAGCTTAATAGCGCTACAGACATCAACACCCTTGCCACCTCATGA
ACGAAAGCCCCCACCCTCACAGCCTTAGTCCCCCTATCACTGCTCTCACTGGGGGGCCTCCCTCCGCTGA
CGGGCTTTATACCCAAATGGCTCATTCTGCAAGAACTCACGAAACAAGGACTACCTCTAACTGCCACAAT
CGCAGCTCTCTCCGCTCTGTTAAGCCTCTACTTTTATCTTCGGCTTTGTTACGCGATGACATTAACCATC
TCGCCAAACACCCTTGCCGCTCCCGCCCCTTGGCGCCTCCCGTCCCTTCAGTCCACCCTTGCGCTATCAC
TGCTCATGGCGGCGGCACTAATGCTCCTCCCCCTCACCCCTACAGCCCTTGCCCTACTTAGCCCATAACA
GGACCTTAGGATAGTATTGAGACCAGGGGCCTTCAAAGCCCCAAGCGAGAGTGAGAATCTCTCAGCTCCT
ATAAGACCTGCGGGACACTACCCCACATCTTCTACATGCAAAGCAGACACTTTAATTAAGATAAGGCCTT
TCTAGAAAGGAGGGCCTCGATCCCACAAATACTTAGTTAACAGCTAAGCGCTCTAACCAGCGAGCATCTT
CCTACTTTCCCCCGCCTCCTACGGGGGGGGCGAGCGGGGGAAAGCCCCGGTAGGGGTTTAGTCTACGTCT
CCAGATTTGCAATCTGGCGTTTCGGCAACCGCAGGGCTTGGCAAGGAGAGGACTTGAACCTCTGTTTGTG
GAGCTACAACCCACCGCTTAACCCTCAGCCACCTTACCTGTGACAATCACACGCTGAATGTTTTCAACCA
ACCACAAAGACATTGGCACCCTCTACCTTCTATTCGGCGCTTGAGCCGGAATAGTTGGTACGGCCCTAAG
CCTTCTCATTCGAGCAGAGCTTAACCAACCCGGTGCCCTCTTAGGGGACGACCAGATTTACAATGTTATC
GTCACCGCCCACGCCTTCGTGATAATCTTCTTTATAGTAATGCCAATTCTGATCGGCGGCTTTGGAAACT
GATTAGTGCCTCTAATGCTTGGTGCTCCCGACATGGCATTCCCACGTATGAACAACATAAGCTTTTGACT
CCTCCCGCCCTCCTTCCTGCTTCTCCTTGCCTCTTCCGCTGTTGAGGCAGGGGCGGGAACGGGCTGAACC
GTTTACCCGCCTCTAGCCAGCAACCTGGCTCACGCTGGAGCCTCCGTTGACCTAACCATCTTCTCGCTCC
ATCTTGCCGGCATCTCCTCCATCCTAGGGGCCATTAACTTCATTACAACCATTATTAACATGAAACCCCC
AGCCATCACACAATACCAGACCCCTCTGTTTGTGTGAGCCGTACTTATTACTGCTGTTCTTCTTCTTCTC
TCCCTCCCTGTCCTAGCAGCAGGGATTACCATGCTCCTCACGGACCGGAACTTGAACACAACTTTCTTTG
ACCCTGCAGGCGGAGGGGACCCAATTCTTTACCAACACCTGTTCTGATTTTTCGGCCACCCAGAGGTCTA
TATCCTTATTCTCCCCGGCTTCGGTATTATCTCTCACGTTGTCGCCTACTACGCAGGGAAAAAAGAACCC
TTTGGTTACATGGGCATGGTCTGGGCCATGATGGCAATTGGCCTCCTGGGGTTTATTGTGTGAGCCCATC
ACATGTTTACAGTTGGGATAGACGTTGACACTCGTGCCTACTTTACATCAGCCACAATAATTATTGCTAT
CCCCACGGGCGTGAAAGTCTTTAGCTGACTAGCAACCCTTCACGGGGGGACTATCAAGTGAGAAACTCCA
ATACTATGGGCTTTAGGCTTCATCTTCCTCTTCACCGTAGGAGGACTCACAGGTATCGTCCTATCAAACT
CATCCTTAGACATTGTCCTGCACGACACTTACTATGTAGTAGCACACTTCCACTATGTACTCTCCATGGG
GGCCGTGTTTGCAATTATGGCGGGCTTCGTCCACTGATTCCCGCTCTTCTCAGGCTATACCCTTCACAGC
ACATGAACAAAAATCCACTTCGCGGTGATATTTGTAGGTGTCAACCTTACATTCTTCCCTCAACATTTCT
TAGGGCTGGCTGGAATGCCACGACGATACTCGGACTACCCGGACGCCTACACCCTTTGAAACACCGTCTC
TTCAATTGGGTCAATGATCTCTCTAGTGGCAGTAATTCTGTTCCTGTTTATCTTATGAGAAGCGTTTGCA
TCTAAACGAGAAGTTGGACATGTAGACATAACATCTACAAACGTAGAGTGGCTTCACGGCTGCCCTCCGC
CCTACCACACGTTCGAAGAACCAGCATTTGTTCAGGTAAAACTTCACTAATACGAGAAAGGAGGGAATCG
AACCCCCGTTTAGTAGTTTCAAGCCACTCACATCACCACTCTGCCACTTTCTTAATGAGGTGCTAGTAAA
ATGTTATTATACTGCCTTGTCAAGGCAAAATTGCGGGTTAGACCCCCGCGTACCTCAAGCCTTAGGCTTA
ATGGCTCATCCCTCACAACTCGGATTCCAAGACGCGGCCTCTCCTGTTATAGAAGAACTCCTGCACTTCC
ATGACCACGCTCTAATGATTGTGCTCCTCATCAGTACCTTTGTCCTCTACATTCTAGTAGCAATGGTCAC
ATCCAGCCTCACTGACCAGTATATTTTAGACTCCCAAGAAATCGAAATTATCTGAACCATCCTCCCTGCC
GTTATCCTTATCTTAATCGCCCTCCCCTCACTGCGGATTCTTTACCTAATAGACGAAATTAGTGACCCCC
ACCTCACAATTAAAGCAATGGGGCACCAATGATACTGAAGCTACGAATACACAGACTATGAAGACCTCGG
GTTCGACTCCTACATGATCCCGACACAAGACCTTCTCCCAGGCCAGTTCCGCCTCCTAGAAGCGGACCAC
CGGATGGTCATCCCCGTTGAATCCCCTATCCGCATCCTGGTCTCAGCTGAGGATGTACTACACTCCTGAG
CCGTCCCCGCACTGGGTGTCAAGATGGACGCAGTACCAGGCCGCCTAAACCAAACAGCTTTTATTACCTC
TCGCCCAGGTGTGTTTTACGGACAATGCTCTGAGATCTGCGGGGCGAACCACAGCTTCATGCCCATCGTA
GTCGAAGCAGTGCCGCTAGAACACTTTGAAACCTGATCCTCTCTCATACTTGAAGACGCTTCGCTAAGAA
GCTAAAACGGGTACTAGCGTTAGCCTTTTAAGCTAAAGACTGGTGGTTCCCACCCACCCTTAGTGATATG
CCTCAACTAAACCCAAGTCCATGATTTGCTATTTTAGTGTTTTCTTGACTGGTATTCTTAATCGTGATTC
CCCCAAAAGTCGTAAACCATGTCTTCCCTTACGAGCCTACAGCACAAAGCGTAGAAAAACCCACACAAGC
CCCCTGACACTGACCATGGTACTAAACTTCTTCGACCAGTTTATAAGCCCCACCCTCCTAGGGATCCCTC
TCATCGTCCTAGCGATAACCCTCCCCTGAGCCCTCTTCCCACTGCCCTCCCCTCGCTGACAGGACAGTCG
ACTTCTAGCCCTACAAAACTGATTTATAAACCGCTTCACCCAACAACTACTCCTTCCACTAAACCTAGGG
GGACATAAATGGGCAGCCCTACTTACCTCCCTGATGCTTTACCTGATGACACTAAATATGCTTGGCCTTC
TCCCATATACGTATACCCCTACAACACAACTCTCATTAAACCTTGGACTAGCAGTCCCTCTTTGATTGGC
CACAGTATTAATCGGACTTCGCAATGAGCCAACTCATGCCCTAGCCCACCTCCTTCCAGAAGGGACCCCC
ACCCCTCTAATCCCGATTCTAATCATCATTGAAACCATTAGTCTCTTCATTCGCCCACTTGCCCTTGGGG
TCCGACTTACTGCTAACTTAACAGCCGGCCACCTTCTCATGCAGCTAATCGCAACGGCTGCATTTGTTCT
TCTCCCTATTATACCAACAGTGGCCATCCTAACTGCAATTGTTTTATTCCTTCTCACACTACTGGAGGTC
GCTGTCGCATTGATCCAAGCATACGTCTTCGTATTACTGTTAAGCCTATACCTACAAGAGAACGTCTAAT
GGCCCACCAAGCTCACGCTTACCATATAGTTGATCCAAGCCCTTGACCCCTAACTGGCGCAATTGCCGCC
CTTCTTATGACATCGGGGCTTGCAACCTGATTCCACTACAACTCAACCACCCTTATGACCCTGGGAACCG
CACTCCTCCTACTAACAATATACCAGTGGTGGCGAGATATCGTCCGTGAGGGCACATTCCAAGGACATCA
TACACCTCCCGTCCAAAAAGGGCTACGCTACGGAATGGTACTCTTCATCACATCAGAAGTGTTCTTTTTC
TTAGGCTTCTTCTGAGCTTTCTACCACGCCAGCCTGGCACCAACCCCAGAGCTAGGTGGGTGCTGGCCCC
CTACAGGTATTACCACTCTCGACCCCTTCGAAGTCCCACTCCTAAACACCGCCGTCCTACTGGCCTCAGG
CGTAACTGTTACGTGGGCCCACCACAGCATCATGGAAGGGGAGCGAAAGCAAACCATTCAGTCCCTCACA
CTGACTATTCTCCTGGGCTTCTACTTTACTTTCTTGCAAGGGATAGAGTACTACGAGGCCCCATTTACAA
TCGCTGATGGCGTTTACGGCTCAACTTTCTTTGTCGCAACTGGCTTCCACGGCCTCCACGTAATCATCGG
ATCCACCTTCCTGGCCGTTTGCCTCCTTCGACAGGTCCAATATCATTTTACGTCCCAACACCACTTTGGT
TTTGAAGCAGCCGCATGATACTGGCACTTCGTAGACGTTGTCTGACTCTTCCTTTACATCTCTATCTACT
GATGAGGCTCATAGTCTTTCTAGTATAACGCTAGTACACGTGACTTCCAATCACCTAGTCCAGGTTGAAC
TCCGGGGAAAGACAATGAACCTAGTCTCTACCGTTTTAACAATTGCCTTAGCTCTCTCCACTATCTTAGC
ACTAGTCTCGTTTTGACTCCCCCAACTTAATCCTGACACTGAGAAACTGTCGCCCTACGAATGCGGCTTC
GACCCACTTGGGTCAGCACGCCTGCCTTTCTCACTACGATTTTTTTTAGTCGCCATCTTGTTCCTCCTAT
TTGACCTAGAAATTGCTCTGCTCCTTCCTCTCCCCTGAGGAGACCAGCTTGTCACCCCAACTCACACATT
CTACTGAACAACAACCGTCCTAGCCCTCCTGACCCTCGGCCTAGCCTACGAGTGGACCCAAGGGGGTCTG
GAGTGAGCCGAGTAGGTAGTTAGTCCAAAACAAGACATTTGATTTCGGCTCAAAAAATCGTGGTTAAAGT
CCACAACTCCCTTATGACTCCCACCCACTTTGCCTTCTCATCAGCTTTCATACTAGGACTCATGGGACTC
GCGTTCCACCGAACCCACCTGTTGTCCGCCCTCCTCTGCCTAGAGGGCATGATACTCTCTCTCTTCATCG
CCCTGTCTCTTTGAACACTTCAGCTAGAAGCCACAGGCTACTCCGCGGCACCTATGTTGCTCCTAGCCTT
TTCGGCCTGTGAGGCAAGCGCGGGGCTGGCACTTCTAGTTGCAACTGCACGAACACACGGCACAGACCAC
CTTCAAAGCCTAAACCTCTTACAATGCTAAAAGTCTTACTCCCCACTCTTATGCTTTTCCCCACAATCTG
GCTTGCCCATAAAAAATGATTGTGGACAATCTCTCTAACGCAAAGCCTGCTCATCGCTCTAGTCAGCCTC
TCCTGGCTGATTAACCCAGCGGAAACCGGATGGTCCTCCCTCAATTTATACATGGGAACGGACCCCCTCT
CAACCCCCCTCCTTGTCCTTACCTGCTGGCTTCTCCCACTAATGATCCTTGCCAGCCGCAACCACATCTC
CCCCGAACCTCTCAACCGCCAACGAACATACCTCTCCTTGCTAGCTTCCCTTCAGGCCTTTCTAATCATG
GCATTTGGTGCGACGGAGATCATCATGTTTTATGTCATGTTTGAAGCCACCCTCGTCCCCACCCTGTTCA
TTATTACTCGCTGAGGTAACCAGACGGAACGCCTGAACGCGGGCACATACTTCTTATTTTATACCCTGGC
AGGGTCCCTCCCCCTCCTCGTAGCCCTTCTCCTACTCCACAACGACACGGGAACACTGTCAATACTGACA
CTTCAATACACAAGCCCCCTCAACCTTTTTTCTTGAGGTGACAAATTATGGTGAGCCGCCTGCCTGTTAG
CATTTTTGGTAAAAATGCCCCTCTACGGCGTCCACCTGTGACTACCCAAAGCCCACGTTGAAGCACCCGT
GGCAGGCTCAATGGTCCTCGCAGCCGTGCTTCTCAAGCTAGGGGGTTATGGCATAATGCGGATAATACTC
ATGCTAGACCCACTCTCGAAAGAGCTTGCTTACCCCTTCATCGTACTCGCCCTGTGAGGAATTATTATGA
CCGGCTCCATTTGCCTCCGACAGACAGACCTGAAATCACTGATTGCTTACTCTTCTGTTAGTCACATGGG
CCTTGTCGCGGGCGGGATCTTGATCCAAACACCATGAGGGTTTACAGGTGCCCTAATCTTAATAATCGCC
CACGGCCTAGCATCCTCGGCCCTGTTCTGTCTAGCTAATACAAGCTACGAACGCACACACAGCCGGACAA
TACTACTAGCACGAGGCCTTCAAATAATCCTCCCCCTTATGACAACCTGATGATTCCTTGCAAGCCTAGC
CAACCTAGCCCTTCCACCTCTTCCTAATCTGATGGGTGAGCTCCTAATTATCACTTCTCTATTCAACTGG
TCCTACTGGACCCTTATCTTAACCGGGGCGGGGACACTCATTACCGCGGGCTACTCCCTCTACCTATTCC
TTATGACTCAACGGGGCCCGCTACCCCAACACATACTTGCCCTGGACCCCTCTCACACTCGTGAGCACTT
ACTTATTGTTCTTCATCTCTTGCCCCTTATCCTCCTTATTCTCAAGCCTGAGCTGGTCTGAGGCTGATGC
TTCTGTAGGCATAGTTTAACAAAAACATTAGATTGTGATTCTGAAAAAAGAGGTTAGAGTCCTCTTGCCC
ACCGAGAGAGTCCCGACGGAAATAATGACTGCTAATCCCTTATCCCCCTGGTTAAACCCCAGGGCTCACT
CGAGCTTCTAAAGGATAACAGTCAATCCGTTGGTCTTAGGAACCAAAAACTCTTGGTGCAAATCCAAGTA
GAAGCTATGCACCCAACTACACTTATGATGAGTTCGTCCCTCCTCCTAATCTTCGCCCTCCTTGTTTACC
CCCTATTCACCACTCTCAACCCCTCACCTCGAGGAGCAACCTGGGCCCTCTCTCATGTAGCAGTGGCAGT
TAAGATGGCATTTTTTGTCAGCCTCCTCCCCCTATTTATTTTCCTCAACGAGGGGGCCGAAACGATTGTC
ACCAACTGGAGCTGAATAAACACTCTGAGCTTCGACATCAACCTGAGCTTTAAGTTCGACCACTACTCCA
TTATCTTTACCCCCATCGCTCTTTACGTCACATGGTCTATCCTAGAATTTGCATCATGGTACATGCACTC
AGACCCAAACATGCACCGTTTCTTCAAGTATCTCCTTCTGTTTCTGGTGGCTATAATCGTTTTGGTCACA
GCCAACAACATGTTCCAGCTATTCATCGGCTGGGAAGGGGTCGGTATTATGTCTTTTCTTCTGATCGGTT
GATGATTCGGGCGGGCAGACGCGAATACTGCAGCTCTTCAAGCAGTAATTTACAACCGAGTTGGAGACAT
CGGTTTAATTCTAAGCATGGCGTGACTAGCTACCAACCTCAACTCCTGAGAGATACAACAAATATTCGCC
CTCTCCAAGGGGCACGACCTAACTCTTCCACTGATAGGCCTTATTCTTGCAGCTACAGGGAAATCAGCCC
AGTTCGGGCTTCACCCGTGACTTCCCTCGGCCATGGAGGGCCCCACACCAGTCTCTGCCCTCCTTCATTC
GAGCACAATGGTGGTAGCGGGAATTTTTCTCCTCATCCGACTCAGCCCCATAATAGAGAGCAATCAAACA
GCTCTGACAACCTGCCTTTGCCTAGGCGCTCTTACAACAGTATTTACAGCTACCTGTGCCCTCACCCAAA
ACGACATCAAGAAGATCGTTGCTTTCTCCACCTCCAGCCAGCTAGGGCTCATAATGGTAACGATCGGACT
GAACCAACCACAACTCGCATTCCTCCACATCTGTACACACGCCTTTTTTAAAGCCATGCTGTTCCTATGC
TCCGGCTCTATCATTCACAGCCTGAATGACGAGCAGGACATTCGTAAGATGGGGGGACTTCACCACCTCA
CCCCCTTTACCTCATCATGCTTAACTATCGGCAGCCTGGCCTTAACCGGGACACCCTTTCTAGCGGGTTT
CTTCTCCAAAGATGCAATCATCGAGGCCCTAAACACATCTTACCTAAACGCCTGAGCCCTTACCCTAACA
CTACTTGCTACCTCCTTCACAGCCATCTACAGCCTCCGAGTTGTGTACTTTGTGTCTATGGGTTACCCCC
GGTTCCTACCACAATCCCCCATCAACGAGAATAACCCCATGGTGATTAACCCCATTAAGCGCTTGGCCTG
AGGCAGCATTTTAGCGGGTCTTGTCCTCACCTCTAACTTCCTACCATTAAAGACACCCGTAATGACCATA
CCCCCCTTGCTTAAACTATCCGCCCTTATCGTCACAATCCTCGGACTCTTAACGGCATTAGAACTTGCCT
CCCTTACCAACAAACAATTTAAGACCACACCCTGACTTCCCGCCCACAACTTCTCAAACATGCTCGGCTA
TTTCCCCGCTATAATCCATCGACTCACCCCAAAGATTAACCTGACGCTAGGCCAGGCCATTGCTGGCCAA
ATGGTTGATCAGACATGGCTGGAAAAAGCTGGGCCGAAAGCGGTTAGCTCTGCCCACATCCCTCTTGCCT
CGACTACAAGTAATATCCAGCAAGGGATGATTAAAACCTACCTAACTTTATTCCTGCTCACGCTCACCTT
AACCACTCTTATTACCTTCTACTAAACAGCCCGCAGGGCCCCACGACTTAGCCCTCGGGTCAGCTCGAGG
ACAACAAGCAAGGCCAACAGTAGAACTCAAGCACACAACACAAGTATCGCACCCCCAGACGAATATATCA
ATGCAACCCCCCCTACATCCCCACGCAGAACCACAAATTCCTTGAACTCATCCACCGCTACCCAAGTGAT
TCCATACCACCCCCCTCAAAATCATGCCGCAGCTAGCACAACCCCCAACAAATACAAACCGACATACACT
AGAACGGAGCGGTCCCCCCAGGAGACGGGGAAGGGCTCAGCAGCCAAAGCTGCTGAGTACGCAAAAACCA
CCAACATCCCCCCGAGGTAAATTAGAAACAACACCAAAGATAAAAAGGACCCACCCTGGGCAACTAATAG
CCCACAACCGAAACCGGCCGCTAATACTAGCCCCAGCGCCGCAAAGTAGGGCGCAGGATTAGAAGCAACC
GCAATCAACCCGACCACCAAACCAACTAGAAATAAGGACATAAAATAAGCCATAATTCCTGCCCGGATTT
TAACCAGGACCAATGACTTGAAAAACCACCGTTGTTATTCAACTACAAGAACACTAATGGCCCTCCGAAA
AACCCACCCTCTATTGAAGATAGCAAACGACGCCCTGGTTGACCTTCCCGCCCCCTCGAACATTTCGATG
TGGTGAAACTTTGGCTCTCTGCTGGGACTCTGCCTAGCGACACAGATTTTGACTGGCCTATTCTTGGCCA
TACACTACACCTCCGACATCACCATGGCTTTCTCCTCCGTCACCCACATCTGCCGAGATGTCAACTACGG
ATGACTCATCCGAAACATGCATGCCAACGGAGCTTCCTTCTTCTTTATCTGCATTTATATACACATCGCA
CGGGGCCTGTACTACGGCTCTTACCTCTATAAGGAGACCTGAAACGTAGGTGTTGTCCTACTCCTTCTTG
TCATGATGACTGCCTTTGTAGGCTACGTCTTGCCCTGAGGCCAAATGTCCTTTTGAGGCGCAACCGTTAT
TACTAACCTCCTCTCGGCAGTCCCATATGTAGGGAGTGCCCTCGTCCAGTGAATCTGAGGCGGGTTCTCC
GTCGATAACGCGACCCTCACCCGGTTCTTTGCATTCCACTTCCTGTTCCCATTCGTTATTGCAGCAATAA
CTGCCATTCACCTCTTATTCCTTCATGAGACCGGGTCCAACAACCCCGCCGGAATCAACTCGGATGCAGA
CAAAATCTCCTTTCACCCATACTTCTCCTATAAGGACCTTCTCGGCTTCATCGTGATGATGGTCGCCCTT
ACCTCCCTTGCCTTGTTCTCACCTAACCTTTTAGGGGACCCGGACAACTTCACCCCCGCTAACCCCCTCG
TCACCCCACCCCACATCAAACCGGAGTGGTACTTCCTATTCGCTTATGCCATCCTTCGCTCTATCCCTAA
CAAGCTTGGGGGCGTGCTGGCACTTCTAGCCTCCATCCTTGTGCTCATGCTAGTTCCTTTCCTCCACACC
TCTAAGCAACGGGGCCTGACATTTCGCCCCCTGACCCAGCTCCTTTTCTGGGCATTTGTCGCCAACGTAA
TTATCCTGACCTGAATCGGGGGTATGCCCGTAGAACACCCATTTGTCATTATTGGACAAGTAGCATCATT
CCTTTATTTCTTCTTACTCCTGGTCCTAGCCCCACTTGCAGGCTGAGTAGAGAACAAAGCCCTTAAATGA
GCTTGCCCTAGTAGCTCAGTTCCAGAGCAACGGTCTTGTAAGCCGAAGGCCAGAGGTTAAATTCCTCTCT
AGTGCTCAGAGGGAGGAGATTCGAACTCCCACCTTCAGCTCCCAAAGCTAATATTCTTGCAGATAAAACT
CCCCTCTGCGGCCAAGGCGACGCGGCCCGGCTCATTCACTGTTTCAGTGACCTTTTGTTTTTCGTGAAAA
ATATGTATAAATTCACCCGTTTCCTTTACACGTGGCTCTACAGGGTCACCCCTGAGGAAAAGGTGAATTT
ATTACATATATGTAATATCAACATTACTTGATATTCCACCCTCACATATCACCTATTTACTACGAAAGAC
ATACCCATCTATTGAAAATTCAGAGTACCTGAAGTAGGAGATGCTTCCTTGAATGATCACTAAATCTCGC
TCTGTGGGCTCACATATTCTCGACCCACCTGATTAACCAAAACACTTACTTAATGTAGCAAGAAACCACC
AAAAGTGATTCCTAATTGTTAATCACGCGACTCGCCCTTCAGGTCCAAATATCGTGGGGGTCGCTCACAG
TGGACACCTTGTGCATCTGGTTCCT

>AP004209.1 Coccorella atlantica mitochondrial DNA, almost complete genome
GCTCACGTAGTTTAACTAAAATTTAACACTGAAGATGTTAAGATAGACCCTAAGAAGTCTCGTAAGCATA
AAAGMTTGGTCTTGGCTTTAMTATYKTCTTTAACCMAATTTATACATGCAAGTGTCCGCACCCCTGTGAG
GATGCCCTCAATTTCCTGATGGAAACGAGGAGCCGGTATCAGGCACGCCCCCAAGGCAGCCCAAGACGCC
TTGCTAAGCCACACCCCCAAGGGAATTCAGCAGTGATAAATATTAAGCCATGAGTGAAAACTTGACTTAG
TTAAGGTTAACACAGGGTCGGCCAACCTCGTGCCAGCTGCCGCGGTTATACGAGGGACTCAAGTTGATAG
ACAGCGGCGTAAAGCGTGGTTATGGACCTCCCCCTCCCCTACTAAAGTTAAACACCCCTCAAACTGTTAT
ACGCATCCAGGGAACGGATACCCGCCCACGAAAGTGACTTTAACATTACTCCTGAACCCACGAAAGCTAA
GAAACAAACTGGGATTAGATACCCCACTATGCCTAGCTATAAACTTTGATAGACTTCTACACCCACTATC
CGCCCGGGAACTACGAGCACCAGCTTCAAACCCAAAGGGACTTGGCGGTGCTTCAGACCCACCTAGAGGA
GCCTGTTCTAGAACCGATACCCCCCGTTCAACCTCACCACCCCTGGCCAATCCCGCCTATATACCGCCGT
CGTCAGCTTACCTTTGAAGGCCTAGTACAGTAAGCAAAACAGGCACTGCCCCAAACGTCAGGTCGAGGTG
TAGCGCATGAGGTGGGAAGAAATGGGCTACATTCTCTATACTAGAGAAAACGAACGGCATAATGAAAAAC
ATGCCTGAAGGCGGATTTAGCAGTAAGAAGAAAAAATGAGAGTTCTTCTGAAGCCGGCTCTGAAGCGCGC
ACACACCGCCCGTCACTCTCCCCAAAATTGCCAAAGTTTTTCTATAAAAAAAGAAAAAATTAAAGGGGAG
GCAAGTCGTAACATGGTAAGTGTACCGGAAGGTGCACTTGGACAAACCAGAGCGTAGCTTAGATAGTCAA
AGCATCTCCCTTACACTGAGAAACCCCCCGTGCGATTCGGGGCGCCCTGAGCCTAATAGCTAGCCCACCC
AAATAAACCAAACCGACACCATTCTCTACTTTTACAGAAGCAAGGACAAAACAAACCATTTTTCCCCCTA
AGTACGGGCGACAGAAAAGGGGACCCTTAGGAGCAACAGACTAAGTACCGCAAGGGAACGCTGAAAGAGA
AATGAAACAACCTTATAAGCCAAAAAAAGCAGAGTTGAACCCTCGTACCTTTTGCATCATGATTAAGCTA
GTAAAATGAAGCAAAGCGCCCTTTAGTTTTTTACCCCGAAACTAGGCGAGCTACTCCGAGACAGCCTATT
GCAGGGCCAACCCGTCTCTGTGGCAAAAGAGTGGGAAGAACTCTGAGTAGAGGTGACAGACCTACCGAGC
CTAGTAATAGCTGGTTGCCTAGGAAATGAATAGAAGTTCAGCCCTCCCACCACCCCACCCCAATCCGTAA
CTTTACACAAACGGCCCTGGAAACATAGAGGAGGTGTTAGTCAAAGAAGGTCCAGCTTCTTTGAACAAAG
ACACAACTTTTTTAGGAGGATAAAGATCATAAAAAGAAAAGGGTTAACCATTCTAGTGGGCCTGAAAGCA
GCCACCTAAAAGAAAAGCGTTAAAGCTTATGCTATTCCTTAAACCCTATAATCACGATACTGTTATCTTA
CACCCCTAAATCTACTAGGCCATTTCATGCCCTCATGAAAGAGACCATGCTTGAATGAGTAATAAGAGGG
CAAGACCCTCTCCCAGCACACGTGTAAGTCGGGCAGGACCCCCCACCGACACTTAACGGCCCCAGCCCTC
AGAGGGAAATGAGCCCCAACCCACGAACCGACTAGAAAAGCGCTCAACTAATCAAACCGTTAACCCCACA
CAGGAGTGCTACCCCGGGAAAGACTCAAACGCAGGGAAGGAACTCGGCAAACACAAGCCTCGCCTGTTTA
CCAAAAACATCGCCTCTTGCAAGCAAAAGAATAAGAGGTCCTGCCTGCCCGGTGACTCATAAAGTTAAAC
GGCCGCAGTATCTTAACTGTGCGAAGGTAGCGCAATCACTTGTCCTTTAATTGAGGACCTGTATGAATGG
CAAGACGAGGGCTTAGCTGTCTCCCCTGCCCCGTCAATGAAATTGATCTCCCCGTGCAGAAGCGGGGTTA
ACCCTATAAGACGAGAAGACCCTATGGAGCTTTAGACAACCAAACGCCTCACATAAGACAGCCTAAAAGA
AAAAAGCTGCCCATCTTAGTGATACCCTCCGTTTTATGTCTTTGGTTGGGGCGACCGTGGGGAAAAGAAA
ACCCCCCATGAAGACGTTAAAGACTCTCTTTTATAACCAAGAGCCTACTACTCAAAGTATCAGACACCTC
TGACCCAAATGATCCGGCTTATTAGCCGATCAACGAACCGAGTTACCCTAGGGATAACAGCGCAATCCTC
TCTTAGAGCCCCTATCGCCGAGAGGGTTTACGACCTCGATGTTGGATCAGGACATCCTAATGGTGCAGCC
GCTATTAAGGGTTCGTTTGTTCAACGATTAATAGTCCTACGCGATCTGAGTTCAGACCGGAGCAATCCAG
GTCAGTTTCTATCTATGCCTTGCTCTTTTCTAGTACGAAAGGACCGAGAAGACGGGGCCCATATTCCCAA
TACGCCCCTCCCCCACTTGAAGAATACAACTAAAACAAGAAAAGGGGCAAACCAAAAAATCCGCCAAAGA
CCATGGCTTTGCTTGTGTGGCAGAATCTGGTTAATGCCAAAGACCTAAGCTCTTTCTATGGAAGTTCAAA
TCCTCCCGCAAGCTCATGAACCCCCTCGTTCAGGTTCTTATCGAGATCCTGATTCCGTATATTTGTAGGC
CTTACAGCCATAAACCTACTTGCTAACTTAGTGTTATTCTTCATAATCGCACTGATAATCTCACCCTCTG
CCCGAAAAGCCTTCCAACACACCCCAACAGCACCTAAAAAAGCCCCCACCCCAATTGAAGAAGAGTTCCC
AAACGGAGACACACTTGTTAAAAAGTACTTCTGAGCAGTAAATTTTATCGTCTCCGTTACACTCATCTCT
ATTCTCCTCATTGCAACACTCGTATTTGACATCTGAGTGTTAACATTTAACTTTCTGATTCTTACCAACA
TAATTACGGCCCTGGGAATCCTGATAGCCTTTTTCATACTCTACTCAGTACGATTCCAAAAAGAGGTCAT
TAAACTATTCAAAAAGATACGAGCCTGATTTAAACGCAAAAAACCCTAAACAACCCCAAGTACTTCACAC
CCCATAATCTATACTACACCCAAACACTCCGCCTTTACAGAGACAAAACAAATACATAAGGTCGAAGTAA
AAGGAGAAAATCACTCAGCCCTGTTACTCAACTCTACTTAACCCCTACTCGACGTTTGATCTTGAGGGAG
AACTGCCGGAGCCTAAAGACAAAAGTCTTTCCAAGGAAGTTAGAACCCTTCCCTACGGCCATGCTTTCAG
CCATTACAATTTATATTATTAATCCCCTAGCCTACATTGTGCCCGTACTTCTAGCTGTCGCATTCCTAAC
CCTTCTAGAACGAAAAGTCCTCGGCTATATACAACTACGAAAAGGCCCTAACATTGTCGGCCCCTACGGA
CTCCTTCAGCCCATCGCCGATGGCGTAAAACTCTTCATCAAAGAACCCATCCGCCCCTCCACATCCTCCC
CCTTCCTATTCCTTGCCACCCCCATACTAGCCCTCACACTTGCCCTAACCCTTTGAGCCCCGATACCCAT
CCCCTACCCGGTAACAGACCTAAACCTAGGAATCTTGTTTATTCTTGCCCTGTCCAGCCTGGCCGTGTAT
TGTATTCTCGGCTCAGGATGAGCATCCAACTCCAAATATGCCCTCATTGGGGCCCTCCGGGCCGTTGCCC
AAACCATCTCCTACGAAGTAAGCGTAGGCCTCATTCTTCTCAGCATTATCCTGCTGGCAGGAGGATTCAC
CCTTCAAACCTTCAACATCGCTCAAGAAACCATCTGACTAATCTCCCCCGCTTGACCCCTAGCCGCTATA
TGGTATATCTCTACACTTGCCGAAACTAACCGCGCCCCCTTTGACCTTACAGAAGGAGAATCAGAACTCG
TCTCCGGCTTCAACGTCGAATACGCCGGAGGACCATTTGCCCTGTTTTTTCTAGCAGAATACGCCAATAT
TTTACTCATAAATACCCTCTCTACGATCCTATTCCTTGGAGCCTCCCACATACCAACCTTCCCCGAACTT
ACAGCTATTAACTTAATAACAAAAGCAGCCCTACTATCAGTAGTTTTCCTCTGAGTACGAGCCTCCTACC
CACGATTCCGATACGATCAGCTCATACACCTAGTATGAAAAAACTTTCTGCCAGTCACCCTAGCACTCGT
TATCTGACATCTCGCCCTGCCCATTGCCCTCGCAAGTCTCCCACCTCAGCTTTAATAGCCAGGAACTGTG
CCCGAATGTTAGGGACCACTTTGATAGAGTGTCACACGAGGGTTCAAATCCCTCCAGCTCCTTAGAAAGT
AGGGACTCGAACCCAAACTTAAGAGATCAAAACTCTTGGTGCTTCCAATACACCACTTCCTAGCAAGATC
AGCTAAATAAGCTTTTGGGCTCATACCCCAGCAATATCGGTTAAAATCCTTTTCCTGCTAATGAGCCCAT
ACATCCTATGCACCCTTCTCTTCAGCCTCGGACTAGGAACAACAGTTACATTCGCCAGCTCTCATTGGCT
CCTTGCCTGGATAGGCCTCGAAATTAACACATTAGCTATTATTCCCCTAATAGCCCAACACCACCACCCC
CGAGCCGTAGAAGCCACTACCAAATATTTCCTCACACAAGCCACAGCAGCAGCCCTAATCCTGTTTGCAA
GCACAACAAATGCCTGAATCACAGGACAATGAGAGATTCAACAGCTCTCCCACCCCCTAGCAAGCACTAT
TGTTACCCTAGCCCTCGCCCTAAAAATTGGACTGGCTCCAGTACACTTCTGACTCCCAGAAGTACTCCAA
GGACTTGACCTAACTACAGGACTAGTTCTTTCCACCTGACAAAAACTCGCACCCTTTGCACTAATTCTTC
AAATAAACTCAACTAACCCCGCCCTCCTTACCCTACTTGGTGTTCTATCTACGCTAGTCGGCGGATGAGG
CGGACTAAACCAAACCCACCTCCGTAAAATCCTCGCCTACTCCTCCATCGCACACCTGGGATGAATAATT
ATTATCCTCCAATTCGCACCATCCTTAACCCTACTATCCCTCCTCCTTTATATCATCATAACATCCGCAA
CTTTCCTCACCTTCAAACTTAATAACGCAACAAATATTAATACCCTAGCCACCTCCTGAACCAAAGCCCC
CACCCTGACAGCCATAGTACCCCTTTCCCTACTCTCCCTAGGAGGCCTTCCTCCCCTAACAGGTTTCATA
CCCAAATGGCTCATCCTCCAAGAACTAACAAAACAAGGACTACCTATTACTGCCACAATCGCAGCCCTAT
CCGCCCTCTTAAGCCTCTACTTCTACCTACGACTCTGCTACGCAATAACTCTGACCATCTCACCAAACAC
ACTTACCGCCCCAGCCCCCTGGCGCCTTCCAACCCTCCAATCAACCCTTATACTCTCACTATTCATGATG
GCAGCCCTGATACTACTTCCCCTCACCCCAACAGCCCTTGCTCTCCTCAACCCCTAACAGGACCTTAGGA
TAGCATTAAGACCGGGGGCCTTCAAAGCCCCAAGCGAGAGTGAAAATCTCTCAGTTCCTATAAGACCTGC
GGGACACTACCCCACATCTTCTACATGCAAAGCAGACACTTTAATTAAGATAAGGCCTTTCTAGAAAGGA
GGGCCTCGATCCCACAAAAACTTAGTTAACAGCTAAGCGCTCTAACCAGCGAGCATCTTCCTACTTTCCC
CCGCCTCTTAGGGGGCTGAGCGGGGGAAAGCCCCGGTAGGTGTTTAGTCTACTTCTCCAGATTTGCAATC
TGGCGTTTCTGCAACTGCAGGGCTTGGTAGGGAGAGGAATTGAACCTCTGTTTGTGGAGCTACAACCCAC
CGCTTAGTCCCTCAGCCACCCTACCTGTGACAATCACACGCTGAATATTTTCAACCAACCACAAAGACAT
CGGCACCCTTTACCTACTATTCGGCGCCTGAGCCGGGATAGTGGGTACGGCCCTGAGCCTTCTCATCCGA
GCAGAGCTGAACCAACCCGGTGCCCTCTTAGGGGACGACCAGATCTACAATGTAATCGTCACCGCTCACG
CCTTCGTAATAATCTTCTTTATAGTAATGCCAATTCTAATCGGCGGATTCGGAAACTGACTAGTCCCCAT
GATACTCGGCGCACCCGACATGGCATTCCCACGCATGAACAACATAAGCTTCTGGCTTCTTCCCCCCTCC
TTCCTGCTCCTCCTAGCCTCTTCCGCCGTTGAAGCGGGGGCCGGCACAGGCTGAACTGTTTATCCGCCCC
TTGCCAGCAACCTGGCTCACGCCGGAGCTTCTGTTGACCTGACAATCTTCTCACTCCATCTGGCCGGTAT
TTCCTCCATTCTAGGCGCCATTAATTTCATTACAACCATCATTAACATGAAACCCCCAGCTATTACCCAA
TACCAAACCCCCCTATTTGTGTGAGCAGTACTTATTACTGCCGTCCTTCTCCTCCTCTCTCTCCCTGTTC
TAGCAGCAGGGATTACAATACTCCTCACAGACCGAAACTTAAACACAACCTTCTTTGACCCCGCAGGCGG
GGGTGACCCAATTCTTTACCAACATCTATTTTGATTCTTTGGCCACCCAGAAGTCTATATCCTCATCCTC
CCCGGTTTTGGTATTATTTCTCACGTTGTTGCCTACTATGCAGGAAAAAAAGAGCCCTTTGGCTACATGG
GAATGGTCTGAGCTATAATAGCAATCGGCCTCCTGGGGTTTATTGTCTGAGCCCACCACATATTTACCGT
CGGCATAGACGTTGATACACGCGCCTACTTTACATCAGCCACTATAATTATTGCCATCCCCACGGGCGTA
AAAGTCTTTAGCTGACTCGCCACCCTTCATGGAGGAACCATTAAATGAGAAACCCCAATATTATGGGCCC
TGGGCTTTATCTTTCTCTTCACCGTCGGGGGACTTACGGGCATCGTCCTGTCAAACTCGTCCCTAGACAT
TGTTCTACACGACACCTACTATGTAGTAGCACACTTCCACTATGTCCTCTCTATAGGCGCTGTCTTTGCA
ATTATGGCCGGCTTTGTCCACTGGTTTCCCCTCTTCTCGGGCTATACCCTCCACAGCACATGGACAAAAA
TCCACTTCGCAGTGATATTTGTTGGAGTTAACCTCACATTCTTCCCACAACACTTCCTTGGCCTGGCAGG
AATACCACGACGGTACTCAGACTACCCTGACGCTTACACCCTCTGAAACACCGTCTCCTCAATCGGCTCA
ATAATTTCCCTAGTTGCAGTAATTCTATTCCTATTTATTCTATGAGAAGCATTTGCCTCCAAACGGGAAG
TCGGACACGTAGACATAACATCAACAAATGTGGAATGACTTCACGGCTGCCCCCCACCCTACCACACATT
CGAAGAACCAGCATTTGTTCAAGTAAAACTTCACTAGTACGAGAAAGGAGGGAATTGAACCCCCGTTTAG
TAGTTTCAAGCCACTCGCATCACCACTCTGCCACTTTCTTAATGAGACACTAGTAAAATGCAATTACACT
GCCTTGTCAAGGCAAAATTGCGGGTTAGACCCCCGCGTATCTCAAGCCTTAGGCTCAATGGCTCATCCTT
CACAACTCGGATTCCAAGACGCGGCCTCTCCTGTTATAGAAGAACTCCTACACTTCCACGACCATGCTCT
AATAATTGTACTCCTTATTAGCACCTTTGTTCTTTACATTCTTGTAGCCATGGTCACATCCAGCCTCACC
GACCAGTATATTTTAGACTCTCAGGAGATCGAGATTATCTGAACTATTCTACCTGCTGTTATCCTTATTC
TAATCGCCCTCCCCTCTCTACGTATTCTTTACCTCATAGACGAGATTAGTGACCCCCACCTTACAATTAA
AGCAATGGGCCACCAATGGTACTGAAGCTACGAGTACACAGACTACGAAGACCTCGGATTTGACTCTTAT
ATAGTCCCCACACAAGACCTCACACCTGGACAATTTCGCCTTCTAGAAGCCGACCACCGAATGGTTATCC
CTGTTGAATCCCCTATTCGTATCCTGGTCTCAGCTGAAGACGTCCTACACTCCTGAGCCGTGCCGGCACT
AGGGGTAAAAATAGACGCAGTCCCAGGCCGCTTAAATCAAACAGCCTTCATCACCTCTCGCCCAGGCGTC
TTCTACGGCCAATGCTCTGAAATCTGCGGGGCAAACCACAGCTTCATGCCCATCGTAGTCGAAGCAGTCC
CCCTGGAACACTTTGAAACCTGATCCTCTCTCATACTTGAAGACGCTTCGCTGAGAAGCTAAAACCGGGG
ACTAGCGTTAGCCTTTTAAGCTAAAGACTGGTGGCTCCCACCCACCCTTAGCGACATGCCTCAACTAAAC
CCGAGTCCCTGATTTGCCATCTTAATCTTTTCTTGATTGGTATTTCTAATCGTGATTCCCCCAAAAGTCG
TAAACCACGTCTTCCCGTATGAACCTACTGCACAAAGCGTAGAAAAACCTACACACGCCCCCTGACACTG
ACCATGATACTAAACTTCTTTGACCAATTTATAAGCCCCACGCTCTTAGGAGTCCCCCTGATTGTCCTAG
CAATAACCCTCCCCTGAGCCCTATACCCCCTCCCCTCCCCCCGATGACAAGATAGCCGACTCTTGGCCCT
ACAAAACTGATTTATAAACCGCTTTACCCAACAACTACTACTTCCCCTAAATCTGGGCGGACATAAATGA
GCAGCCTTATTAACCTCTCTAATACTTTATCTAATAACACTAAATATGCTCGGCCTCCTCCCCTACACTT
ACACACCCACAACACAACTTTCCCTAAACCTCGGCCTAGCAGTTCCGCTCTGACTGGCTACCGTTTTGAT
CGGCCTCCGCAATGAACCAACCCACGCCTTAGCCCACCTGCTCCCGGAAGGAACCCCCACCCCCTTAATT
CCTATCCTAATTATTATCGAAACTATTAGCCTTTTTATCCGACCCCTCGCCCTAGGGGTTCGGCTCACAG
CCAACCTAACCGCCGGCCACCTTCTTATACAACTAATCGCAACAGCTGCATTTGTTCTTCTCCCCATTAT
GCCAACAGTGGCAGTTTTAACTGCAGTAGTACTGTTCCTTCTTACGCTACTAGAAGTCGCTGTCGCACTA
ATCCAAGCCTACGTTTTCGTACTTCTACTTAGCCTCTACTTACAAGAAAACGTCTAATGGCCCACCAAGC
TCATGCTTATCATATAGTTGATCCGAGCCCTTGACCCCTAACTGGCGCAATTGCCGCCCTCCTAATAACG
TCAGGGCTTGCAACCTGATTTCACTACAACTCAACCACCCTGATAACCCTGGGAACAGCACTCCTTCTCT
TAACAATATACCAATGATGGCGGGATATTATCCGAGAAGGCACATTCCAAGGACACCACACCCCCCCCGT
CCAAAAAGGGCTACGCTACGGGATAGTCCTTTTTATTACATCAGAAGTCTTTTTTTTCCTAGGATTCTTC
TGAGCCTTCTACCACTCTAGCCTGGCCCCAACCCCAGAATTAGGCGGATGCTGGCCACCAACCGGCATCA
CCACGCTTGACCCCTTCGAGGTACCTCTCCTTAACACCGCTGTCCTTTTGGCTTCGGGCGTAACTGTCAC
GTGGGCTCACCACAGCATTATGGAAGGAGAACGAAAACAAACGATTCAATCCCTTGCACTAACTATTCTT
CTAGGCTTCTACTTTACTTTTTTACAAGGCATAGAATACTATGAAGCCCCATTTACAATCGCTGACGGCG
TTTACGGCTCAACTTTCTTTGTTGCAACCGGCTTCCACGGCCTCCACGTAATTATTGGATCCACCTTCCT
AGCTGTTTGCCTCCTTCGACAAGTCCAATACCACTTCACATCTCAACACCATTTTGGGTTTGAAGCAGCC
GCATGATACTGGCACTTCGTAGACGTTGTTTGATTGTTCCTTTATATTTCTATCTACTGATGAGGCTCAT
AGTCTTTCTAGTATAACGCTAGTACACGTGACTTCCAATCACCTAGTCCAGGTTGAACTCCGGGGAAAGA
CAATGAACTTAATCTCCACAGTATTAACAATCGCCCTAGCCCTCTCCACCATCTTAGCTTTAGTCTCATT
CTGACTCCCCCAACTCAACCCAGACACCGAAAAACTATCACCGTATGAGTGCGGCTTTGACCCCCTTGGT
TCAGCACGCCTGCCTTTCTCCCTACGATTTTTTCTAGTCGCCATCTTATTTCTTCTATTTGACCTAGAAA
TCGCCCTCCTCCTACCCCTCCCGTGAGGAGACCAGCTTACCACCCCAACTTATACATTCTACTGAACAAC
AGCTGTCTTAGCCCTCCTAACCCTCGGCCTGGCCTATGAATGAACGCAAGGAGGCCTGGAATGAGCCGAA
TAGGTAGTTAGTCCAAAACAAGACATTTGATTTCGGCTCAAAAAATCGTGGTTAAAGTCCACAACTACCT
TATGACTCCTACCCACTTTGCCTTTTCATCAGCTTTCATGCTGGGCCTCATAGGACTCGCATTTCACCGA
ACCCACCTCTTATCCGCCCTCCTTTGCCTAGAAGGCATAATGCTCTCTCTCTTTATCGCCCTCTCCCTGT
GAACCCTTCAACTAGAGGCAACCGGCTACTCCGCAGCGCCCATGCTTCTACTAGCCTTCTCAGCCTGCGA
AGCAAGTGCAGGGCTGGCACTTCTGGTTGCAACAGCACGAACACACGGCACAGACCACCTTCAAAGCTTA
AATCTCTTACAATGCTAAAAGTACTACTTCCAACCCTTATGCTTTTCCCAACAATTTGACTTGCTCATAA
AAAGTGGTTATGAGCAATTTCCCTTACACAAAGCCTGATTATTGCCCTCATTAGCCTTTCCTGGCTTATT
AATCCAGCCGAAACCGGCTGGTCCTCCCTCAACCTCTATCTTGGCACAGACCCCCTCTCGACCCCCCTTC
TTGTCCTCACCTGCTGACTCCTCCCACTCATAATCCTTGCCAGCCGCAACCACATCTCCCCCGAACCTCT
CAACCGACAACGAACATACCTCTCCTTACTGACCTCCCTCCAAGTTTTTTTAATTATAGCATTTGGTGCA
ACAGAAATTATTATGTTTTATGTTATATTTGAAGCCACCCTGGTCCCCACCCTTTTTATTATCACCCGCT
GAGGCAACCAAACAGAACGTTTAAACGCAGGCACATACTTCTTATTTTATACTCTCGCCGGCTCCCTCCC
ACTTCTAGTAGCCCTCCTCCTCCTTCAAAACGACACAGGCACATTATCCATGCTTACCCTCCAGTATACC
AACCCCCTAAGCCTTTTTTCTTGAGGGGATAAACTATGATGAGCCGCCTGCTTATTAGCCTTCTTAGTTA
AAATACCCCTCTATGGGGTCCACCTATGGCTGCCAAAAGCCCACGTTGAGGCACCTGTGGATGGGTCAAT
GGTCGTTGCGGCCGTGCTTCTAAAAATAGGAGGATACGGCATAATACGAATAATAATTATTCTAGACCCC
CTCTCAAAAGAACTGGCTTATCCCTTCATCGTCCTTGCCCTCTGAGGAATTATTATAACAGGCTCCATCT
GCCTCCGCCAAACAGACCTGAAGTCGCTAATTGCTTACTCCTCTGTTAGCCACATGGGGCTTGTTGCAGG
CGGAATCTTAATCCAAACCCCCTGAGGGTTTACAGGTGCCCTGATCCTAATAATCGCCCACGGTTTAGCA
TCCTCCGCCCTTTTCTGTCTGGCTAATACAAGCTACGAACGCACACATAGTCGAACAATATTACTAGCCC
GAGGCCTTCAAATGATCCTCCCCCTAATAACAACGTGATGATTTCTTGCAAGCCTAGCCAACTTAGCCCT
CCCTCCCCTCCCCAATCTGATGGGCGAACTAATAATTATTACCTCCCTATTCAATTGATCCTATTGATCC
CTTATCTTAACCGGTGCGGGGACCCTAATCACCGCAGGATACTCCCTCTATTTGTTCCTAATAACCCAAC
GAGGCCCGCTCCCCCAACACATGCTCGCCCTGGACCCCTCCCACACCCGCGAACACTTACTTATTACCCT
TCACCTCTTACCACTTATGCTCCTAATCCTTAAGCCTGAGTTAATCTGAGGCTGATGCTTCTGTTAGCAT
AGTTTTACCAAAAACATTAGATTGTGATTCTAAAAAGAGAGGTTAAAATCCCCTTGCTCACCGAGAGAGT
CCCGACGGAGATAATGACTGCTAATCCCTTATACCCCTGGTTAAACCCCAGGGCTCACTCGAGCTTCTAA
AGGATAACAGTCAATCCATTGGTCTTAGGAACCAAAAACTCTTGGTGCAAATCCAAGTAGAAGCTATGCA
CCTGACCACACTTATAATAAGTTCTTCCCTACTCCTAATCTTCGCCCTCCTCACCTACCCCTTATTTACC
ACCCTTAACCCCTCCCCCCAAAAGGAAGAATGAGCTTTATCCCATGTCGCGATAGCAGTTAAAATGGCAT
TTTTTGTCAGCCTCCTCCCCCTCTTTATTTTCCTAAACGAAGGAGCTGAAGCAATTATCACCAACTGAAA
TTGAATAAATACCCTAACATTCGACATCAACCTAAGCTTTAAATTTGACCACTACTCCATCATTTTTACA
CCTATCGCCCTCTACGTCACCTGGTCCATCTTAGAGTTCGCATCATGATACATGCACACCGACCCAAACA
TGAGCCGTTTCTTCAAATACCTACTCCTATTCCTGGTAGCCATGATCATCTTAGTAACCGCTAACAACAT
ATTCCAACTATTTATCGGGTGGGAGGGAGTAGGAATTATATCCTTCCTTCTAATTGGCTGATGATTCGGA
CGAGCGGATGCAAACACCGCAGCCCTTCAAGCAGTAATCTACAACCGAGTCGGAGACATTGGCTTAATTT
TAAGCATGGCCTGACTAGCCACCAACCTCAACTCATGGGAAATACAACAAATATTTGCCCTCTCTAAAGA
ACACGAACTGACCCTCCCACTAATAGGGCTCATCCTCGCAGCCACAGGAAAATCAGCCCAATTTGGCCTC
CACCCCTGACTTCCCTCAGCCATAGAAGGCCCCACGCCAGTCTCTGCCCTACTGCACTCAAGTACCATGG
TCGTGGCAGGAATTTTTTTACTAATTCGACTCAGCCCTATAATAGAAAACAACCAAACAGCCTTAACGAC
CTGCCTCTGCCTGGGCGCCCTAACAACCCTGTTTACAGCCACCTGTGCACTTACCCAAAACGACATCAAA
AAAATTGTTGCTTTCTCCACCTCCAGCCAACTCGGCCTCATGATAGTGACAATCGGACTAAACCAACCTC
AACTCGCATTCCTCCACATCTGCACACATGCTTTCTTCAAAGCAATACTGTTCTTATGCTCCGGCTCCAT
TATTCACAGCCTCAATGATGAACAAGACATCCGTAAAATAGGGGGGCTCCACCACCTAACCCCTTTCACC
TCTTCATGTTTAACTATCGGCAGCTTGGCCCTGACCGGCACCCCCTTCCTGGCCGGATTTTTCTCTAAAG
ATGCTATTATCGAAGCCCTAAACACATCCTACCTAAACGCCTGAGCCCTGACCCTAACACTCCTCGCCAC
CTCCTTTACGGCCATTTATAGCCTCCGAGTCGTATTCTTTGTATCTATGGGTCACCCTCGATTCCTCCCA
CAATCACCCATCAATGAAAATAACCCTATAGTAATCAACCCTATTAAACGCCTAGCCTGAGGCAGCATTT
TAGCAGGCCTTCTCCTCACCTCTAACTTCCTCCCACTAAAAACACCCGTAATAACAATACCCCCCCTACT
CAAATTATCCGCCCTTATCGTCACAATTCTCGGACTCCTCACAGCACTAGAGCTCGCCTCCCTAACTAAT
AAACAATTTAAAACTACACCCTGATTGCCCACCCACAACTTCTCTAATATACTAGGGTACTTCCCAGCAA
TAGTCCACCGACTCACCCCAAAAATTAACCTCACACTAGGCCAAGCAATTGCTAGCCAAATAGTAGACCA
AACATGACTAGAGAAATCTGGCCCAAAAGCAATCACTTCTGCTCACATCCCCCTGGCCTCAACTACAAGC
AACATCCAACAAGGAATAATTAAAACCTACCTAACTCTATTCCTCCTCACACTCACCTTAACCACCCTTA
TCACCTTCTATTAAACAGCCCGCAAAGCCCCACGGCTTAGCCCTCGAGTCAACTCAAGAACAACAAGCAA
GGCCAATAACAACACCCAAGCACACAACACAAGCATCCCCCCCCCGAATGAGTACATCAATGCAACCCCC
CCTACATCTCCCCGCAACACCACAAACTCCTTAAACTCATCCACCGCCACCCAAKTTACCCCATATCATC
CCCCTCAAAATCACGCCGCAGCCAACACAACTCCAACCAAWTAAAKTWCAACWTAAACTAAAACARATCG
ATCCCCCCAAGAAGCAGGAAAAGGCTCAGCAGCTAAAGCTGCTGAATATGCAAACACTACCAACATTCCC
CCCAAGTAAATTAAAAACAACACCAAAGATAAAAAAGACCCACCTTGCGCAACTAAAAGCCCACAACCAA
AACCAGCCGCTAACACTAACCCCAGCGCCGCAAAATACGGCGCAGGGTTGGAAGCAACCGCAATCAACCC
TATCACTAAACCAAATAAAAATAAAGACATAAAATAGGCCATAATTCCTGCCCGGACTCTAACCAGGACC
AATGACTTGAAAAACCACCGTTGTTATTCAACTACAAGAACACTAATGGCCCTCCGAAAAACCCACCCCT
TATTAAAAATAGCAAACGACGCGCTAGTCGACCTCCCCGCCCCCTCAAACATCTCAGCATGATGAAACTT
TGGCTCCCTACTAGGGCTCTGCCTGGCAACACAAATTCTAACAGGACTATTTCTAGCCATACACTACACA
TCTGACATCTCCATAGCTTTCTCCTCCGTCACCCACATCTGCCGAGACGTAAACTACGGATGACTTATTC
GAAATATACATGCCAACGGGGCTTCCTTCTTCTTTATTTGCATCTATATGCACATTGCACGAGGACTCTA
CTACGGCTCCTACCTCTATAAAGAGACCTGAAATGTAGGGGTAGTTCTTCTCCTCCTAACTATAATAACT
GCCTTTGTAGGCTACGTCCTACCCTGAGGCCAAATATCTTTTTGAGGTGCAACCGTCATTACAAATTTAT
TATCAGCAGTCCCATACGTAGGAAACGCCCTCGTCCAATGAATCTGAGGCGGCTTCTCCGTTGACAATGC
CACTCTCACCCGATTCTTTGCATTTCACTTCTTATTCCCCTTCGTCATCGCAGCAATAACTGCCATTCAC
CTCCTATTTCTACACGAAACCGGCTCTAACAACCCCGCAGGTATCAACTCAGACGCCGATAAAATCTCAT
TCCACCCCTACTTCTCCTACAAAGACCTTCTTGGGTTTATTGTAATAATAGTAGCCCTCACCTCCCTTGC
CCTATTTTCACCCAACCTCTTAGGAGACCCGGACAACTTCACTCCAGCCAACCCTCTTGTTACCCCGCCC
CATATTAAACCAGAATGATACTTCCTATTCGCGTATGCCATCCTACGTTCAATCCCTAATAAACTAGGGG
GTGTCCTCGCCCTTCTGGCCTCCATTCTTGTCCTCATTCTAGTCCCCTTCCTCCACACCTCTAAGCAACG
TGGCCTAACATTTCGCCCCCTCACTCAACTTCTTTTCTGAGCATTCGTCGCTAATGTGATTATCCTTACC
TGAATCGGGGGCATGCCTGTAGAACACCCCTTTGTTATTATTGGACAAGTAGCGTCGTTCCTTTACTTCT
TTCTCCTTTTAGTCCTAGCTCCCCTAGCGGGTTGAATAGAAAACAAAGCCCTTAAATGAGCTTGCCCTAG
TAGCTCAGCTCAAGAGCAGCGGTCTTGTAAACCGAAGGTCAGAGGTTAAAATCCTCTCTAGTGCTCAGAG
GGGGGAGATTCGAACTCCCACCTTCAGCTCCCAAAGCTAATATTCTTACTGAATAAACTCCCCTCTGAAC
GCGSCACAACACGSCACAACRCGSCACAACACGSCACAACACGSCACAACRCGSCACAACRCGCS

>AP004210.1 Omosudis lowii mitochondrial DNA, almost complete genome
GCCTACGTAGTTTAACGAGAATATAACACTGAAGATGTTAAGATGGACCCTGAAAAGTCTCGTAAGCACA
AAAGCTTGGTCCTGGCTTTACTGTCATCTTTAACTAAACTTACACATGCAAGTCTCCGCACCCCAGTGAG
AATGCCCTCAATTTCCTAATCGGAAACGAGGAGCCGGTATCAGGCACGCCCCCGCAGCCCAAGACGCCTT
GCTTAGCCACACCCCCAAGGGAATTCAGCAGTGATAAATATTAAGCAATAAGTGAAAACTTGACTTAGTT
AAGGTTAATAGGGCCGGTCAACCTCGTGCCAGCCACCGCGGTTATACGAGGGGCCCAAGTTGACAGCCAT
CGGCGTAAAGAGTGGTTACGGATTACCCCTACTAAAGTTAAACACCCCTCAAACTGTTATACGCGCCCAG
GGGCAGGATACCCTACCACGAAAGTGACTTTAACTCTCCCGAACCCACCACAGCTACGAAACAAACTGGG
ATTAGATACCCCACTATGCCTAGCCGTAAACTTTGATAGTAACTTACACCCGCTATCCGCCTGGGAACTA
CAAGCGTCAGCTTCAAACCCAAAGGACTTGGCGGTGCCTCAGACCCACCTAGAGGAGCCTGTTCTAGAAC
CGATAACCCCCGTTCAACCTCACCACCCCTGGCCAACCCCGCCTATATACCGCCGTCGTCAGCTTACCCT
TTGAAGGTCTCATAGTAAGCAAAACGGGCACAGCCCCAAACGTCAGGTCGAGGTGTAGCGTATGAGGTGG
AAAGAAATGGGCTACATTCTCTACTTTAGAGAACACGAAAGGTATAATGAAACAAGTACCTGAAGGCGGA
TTTAGCAGTAAGAAGAAAAAATGAGCGTTCTTCTGAAGCTGGCTCTGAAGCGCGCACACACCGCCCGTCA
CTCTCCCCAAAAATTTACATACCCCAGTAAATAAAAAAATCTCAAATAAAGGGGAGGCAAGTCGTAACAT
GGTAAGTGTACCGGAAGGTGCACTTGGACAAACCAGGGCGTAGCTAAGATAGTCAAAGCATCTCCCTTAC
ACTGAGAAGTCACCCGTGCAATTCGGGTCGCCCTGAGCCCAACAGCTAGCCCATCCAACTAAGCCAATAC
CTCACTATTAAATATCTTTTATCTTCATCCGATTAAACAAACCATTTTCCCTCCTAAGTACGGGCGACGG
AAAAGGAGAAACCCTGGGAGCAACAGACAAAGTACCGCAAGGGAAAGCTGAAAAAGAAGTGAAACAACCC
TTTTAAGCCCAAAAAAGCAGAGCTTACCCCTCGTACCTTTTGCATCATGATTAAGCCAGTACACTAAAGC
AAAGCGCCCTTTAGTTTTTTACCCCGAAACTAGACGAGCTACTCCGAGGCAGCCTATTGTAGGGCCAACC
CGTCTCTGTGGCAAAAGAGTGGGAAGAACTCCGAGTAGAGGTGACAGACCTACCGAGCCTAGTTATAGCT
GGTTGCCTAAGAAATGAATAGAAGTTCAGCCCTCCGGCCAATCCCGCCCCGACTGCACTAAGCACCCTCG
GCCCCGGGCTAAACGGAGGCGTTAGTCAAAGAAGGTTCAGCTTCTTTGAACAAAGATACAACTTTTTTAG
GAGGCTAAAGATCATATTAAAACAAGGAACAATTGTTTTAGTGGGCCTAAAAGCAGCCACCTAGACAAAA
AGCGTTAAAGCTTATACAACAATTTAATCCTCCAATTTTGATAATAAATTCTCATACCCCTAGATTTACT
AGGCCACTTCATGCCCCCATGAAAGAGACCATGCTTAAATGAGTAATAAGAGGGCATGACCCTCTCCCAG
CACAAGTGTAAATCGGATTGGACCCACCCCCGATATTTAACGGCCCCAACCATCAGAGGGGATTGAACTT
TAAACCAGTTACTGAACCAGAAAAACACTCAATTAATTTAACCGTTGATCCCACACAGGAGTGCCTCACC
AGGAAAGACTTAAAGATAAGGAAGGAACTCGGCAAACACAAGCCTCGCCTGTTTACCAAAAACATCGCCT
CTTGCAAGTAAAAGAATAAGAGGTCCCGCCTGCCCTGTGACCCACAAAGTTTAACGGCCGCGGTATTTTG
ACCGTGCGAAGGTAGCGCAATCACTTGTCCTTTAAATGAGGACCTGTATGAATGGCATAACGAGGGCTTA
GCTGTCTCCCCTGTCCAGTCAATGAAATTGATCTTCCCGTGCAGAAGCGGGGCTAATTACATAAGACGAG
AAGACCCTATGGAGCTTTAGACAATCAAACGACCTCTTTTAAACAACTTCCCACAAATAAGCTGACCCCC
TTTGACGGACCCCGTTTTATGTCTTTGGTTGGGGCGACCGTGGGGAAAAGAAAATCCCCCATGAGGACCA
AAAACCACCACTTTTATAGCCAAGAGCCTACCACTCAAAGCATCAGAACCTCTGACCCTAATGATCCGGC
CCAACAGCCGATCAACGAACCGAGTTACCCTAGGGATAACAGCGCAATCCCCTCTCAGAGCCCATATCGA
CGAGGGGGTTTACGACCTCGATGTTGGATCAGGACATCCTAATGGTGCAGCCGCTATTAAGGGTTCGTTT
GTTCAACGATTAATAGTCCTACGTGATCTGAGTTCAGACCGGAGTAATCCAGGTCAGTTTCTATCTATGA
CTTGCTCTTTTCTAGTACGAAAGGACCGAGAAGAGAGGGCCCCTGTCACCAGTATGCCCTACCCCCACCT
GAAGAAAACAACTAAAACAGGCAAAAGGGTAAACTTTATATGTCTATTAGAGACGATAATACATTGGTGT
GGCAGAGTTCGGTAATTGCTAAAGATCTAAGTCCTTTCCACGGAGGTTCAAATCCTCCCTCCAATAAATT
ATGACAAGCCCAAGCCACTTTAAACGCACTAAAAGAACAATCTATACCCCTCCGTTGGATGAACCGAACC
GCACAACGAAAGGGCCTGAAGCCCTTCCTAAAGAGGCTCGAAGCCTCTCTCCGACCATGCTTACAACCCT
CATTATTTATATCCTCAACCCTCTAGCCTACATCGTACCCGTTCTCCTGGCAGTTGCCTTCCTCACCCTT
TTGGAACGAAAAGTTCTCGGCTACATACAACTGCGAAAAGGCCCTAACATCGTAGGCCCCTACGGACTTC
TCCAACCTATCGCTGACGGGGTTAAGCTATTCATTAAAGAACCCATCCGTCCCTCTACATCCTCCCCCTT
CTTATTTTTAGCAACCCCCATGCTAGCGCTAACATTAGCGCTTACACTCTGAGCCCCTATGCCTATCCCG
TACCCCGTTACAGACATAAACCTAGGGATCTTGTTTGTTCTTGCCCTATCAAGCCTGGCTGTCTATTCTA
TTCTCGGCTCCGGCTGAGCCTCCAACTCCAAGTACGCCCTTATTGGGGCCCTCCGGGCCGTCGCTCAAAC
CATCTCGTATGAAGTTAGCCTTGGCCTGATTCTCCTCAGCATCATCCTCCTCGCCGGGGGGTTTACATTA
CAAACTTTTAACATCGCCCAAGAAAGCATCTGACTCGTGGCCCCAGCATGGCCTCTAGCCGCCATATGGT
ACATCTCAACGCTTGCCGAAACCAACCGTGCCCCCTTTGACCTCACAGAAGGGGAATCAGAACTCGTCTC
AGGCTTCAACGTCGAGTATGCCGGTGGCCCCTTCGCCCTATTTTTTCTAGCAGAGTACGCCAACATCCTT
TTAATAAATACTTTATCTACAATCCTCTTCCTTGGCGCCTCACACATCCCTGCCTTCCCTGAACTGACAG
CCATCAACCTCATGACAAAAGCCGCCCTCCTCTCAGTCGTGTTCCTCTGAGTCCGTGCCTCTTACCCCCG
CTTCCGATACGATCAACTAATACATCTAGTCTGAAAAAACTTCTTACCTATTACCCTAGCCCTTGTAATT
TGACACCTCGCACTTCCCATTGCTCTCGCAAGCCTTCCACCCCAGCTTTAACTAGCCCCGGAACCGTGCC
CGAATGTTAAGGACCACTTTGATAGAGTGACCTATGGGGGTTCAAGTCCCCCCGATTCCTTAGAAAGTAG
GGGCTCGAACCCAAACTTAAGAGATCAAAACTCTTAGTGCTTCCACTACACCACTTCCTAGCAAGATCAG
CTAAACAAGCTTTTGGGTTCATACCCCAACAATATCGGTTAAAATCCTTTTCCTGCTAATGAGCCCATAC
ATCCTGTGCACCCTTCTCTTTAGCCTCGGACTAGGGACAACTATTACATTTGCTAGCTCCCACTGGCTCC
TCGCCTGAATGGGCCTTGAAATTAATACCCTAGCTATCATCCCCCTAATAACACAACATCACCACCCCCG
CGCAGTAGAAGCCGCCACTAAATATTTCCTTACACAGGCAACAGCCGCTGCCCTGATTCTCTTTGCGAGC
ACTACCAATGCTTGACTCACGGGAGAATGAGACATCCAACAACTTTCCCACCCCCTCGCAAGCACGATTG
TCATCCTTGCTCTAGCCCTAAAAATCGGGCTTGCCCCCGTACACTTTTGACTCCCCGAAGTCCTTCAAGG
CCTAGACCTGACAACAGGCCTCATCCTCTCAACTTGACAAAAACTCGCACCCTTTGCACTCATTCTTCAA
ATGACTTCCGCTAACGCTCCCCTGCTAGTCTTCCTGGGCCTCTTATCAACACTCGTCGGCGGGTGAGGGG
GTTTAAACCAGACACAACTACGTAAAATCCTTGCTTACTCTTCTATCGCTCACCTCGGGTGAATAATCTT
AATCTTACAATTTGCCCCTTCCCTAACCCTCCTCTCGCTTCTTTTATATATTATTATAACCTCCGCCACA
TTTCTTACCTTTAAGCTCAACAACGCCACAAATATTAATTCGCTAGCCACCTCCTGATCAAAAGCCCCCG
CCCTTACAGCCCTTGTTCCTCTGGCGCTTCTCTCCTTAGGGGGCCTACCCCCACTCTCAGGATTTATGCC
CAAATGACTTATTCTACAAGAACTAACAAAGCAGGGACTCCCTCTCACCGCCACCCTTGCAGCCCTCTCC
GCCCTTCTAAGCCTCTACTTCTACCTCCGACTATGCTACGCAATAACCCTGACCATCTCCCCAAACACCC
TCGTCTCCCCCACCCCCTGACGTCTCCCTTCCCTTCAGTCCACGCTTCTAGTGTCCCTTTTAATGATGCT
CACCCTGGCACTGCTTCCCCTCGCCCCCACAACCCTTGCTCTTCTAACCCCGTAGTTAGGGACTTAGGCT
AGCATTAAGACCAAGGGCCTTCAAAGCCCTAAGCGAGAGTGAGAATCTCTCAGTCCCTATAAGACCTGCG
GGACTCTATCCCACATCTTCTGTATGCAAAACAGATACTTTAATTAAGCTAAGGCCTTTCTAGAAAGGAA
GGCCTCGATCCTACAAAAACTTAGTTAACAGCTAAGCGCCCTAACCAGCGAGCATCTTTCTACTTTCCCC
CGCTGTTAGACGGGGCCAAGCGGGGGAAAGCCCCGGTAGGCGTTAGCCTACTTCTCCAGATTTGCAATCT
GGCGTTTTCTAAAAACTGCAGAGCTTGGTACGGAGAGGGTTTGAACCTCTGTTTGTGGAGCTACAATCCA
CCGCTTAAACACTCAGCCACCTTACCTGTGATAACCACACGCTGACTCTTCTCAACTAATCACAAAGACA
TTGGCACCCTCTACCTTCTATTTGGTGCCTGAGCCGGGATGGTGGGCACAGCCTTAAGTCTCCTCATCCG
AGCAGAACTTAGCCAACCTGGGGCCCTCCTAGGAGACGACCAAATCTACAATGTAATTGTTACTGCTCAC
GCCTTCGTAATAATTTTCTTTATAGTAATGCCCATTATGATCGGCGGGTTCGGAAACTGACTTATCCCCT
TGATGATCGGAGCCCCTGACATAGCCTTCCCCCGAATAAATAACATGAGCTTCTGGTTACTCCCTCCCTC
TTTCCTACTTCTCCTCTCTTCCTCCGCCGTAGAGGCAGGGGCCGGAACGGGATGAACCGTCTACCCTCCC
CTCGCCAGCAACTTGGCACACGCCGGAGCTTCCGTAGACCTGACCATTTTTTCTCTTCACCTAGCAGGAA
TTTCCTCTATTTTAGGTGCCATCAACTTTATTACAACGATTATTAACATAAAACCCCCCGCCATTACCCA
GTATCAAACCCCCTTATTTGTTTGAGCAGTCCTAATTACCGCTGTCCTCCTCCTCCTCTCCCTTCCTGTT
TTAGCGGCAGGCATTACAATGCTGCTCACAGACCGAAACTTAAACACAACTTTCTTTGACCCCGCAGGTG
GAGGTGATCCCATTCTCTACCAACACCTGTTCTGATTCTTTGGCCACCCAGAAGTCTATATTTTAATTCT
CCCCGGCTTTGGAATAATTTCCCACATTGTTGCCTACTATTCAGGTAAAAAAGAACCCTTCGGCTACATG
GGCATGGTGTGAGCAATGATAGCAATCGGGCTCCTCGGCTTTATTGTCTGAGCCCATCACATGTTTACAG
TCGGAATGGACGTGGACACGCGTGCCTACTTTACATCCGCCACTATAATTATTGCCATCCCCACAGGAGT
CAAAGTCTTTAGCTGACTCGCCACCCTTCATGGGGGGACCATTAAATGGGACACCCCCATGCTATGAGCC
CTGGGCTTCATTTTCCTGTTTACAGTAGGAGGCCTAACCGGCATCGTTCTCTCGAATTCATCCCTCGACA
TCGTGTTACATGACACATACTATGTCGTGGCTCACTTCCATTATGTCCTCTCAATGGGGGCCGTCTTTGC
TATTATGGCCGGGTTCGTCCACTGATTCCCCCTGTTCTCCGGCTATACACTTCACAGCACCTGAACAAAA
ATTCACTTCGGAGTTATATTTGTTGGGGTTAATTTGACCTTCTTCCCCCAGCACTTCCTGGGACTGGCAG
GCATGCCGCGACGATACTCAGACTACCCTGACGCCTATACACTATGAAACACAGTTTCTTCAATCGGGTC
AATAATTTCTCTTGTCGCCGTAATTATGTTCTTATTTATTGTTTGAGAAGCATTCGCTGCCAAACGAGAA
GTAGCCCACGTAGACATAACATCCACAAACGTAGAGTGACTTCATGGCTGTCCTCCCCCATACCACACCT
TTGAAGAACCCGCATTTGTGCAAGTAAAAGTATCTTAACCGAGAAAGGAGGGAATTGAACCCCCGTGTAA
TGGTTTCAAGCCACTCACATCACCATTCTGTCACTTTCTTAATGAGACACTAGTAGAACGCGCCTATTAC
ACTGCCTTGTCAAGGCAGAGCTGTGGGTTGAAACCCCGCGTGTCTCCAGCAATAAGCTAAATGGCACATC
CCTCACAACTCGGATTCCAAGACGCGGCCTCCCCTGTTATAGAAGAACTACTCCACTTCCACGACCATGC
CCTAATAATCGTTATCCTCATTAGCGCATTTGTCCTTTATATTCTTGTAGCAATAGTATCCACAAGCCTC
ACTGATAAATACATCTTAGATTCCCAAGAAATTGAAATTATTTGAACCATTCTCCCCGCCGTAATCTTAA
TCTTAATTGCCCTCCCTTCACTACGCATCCTCTATCTTATGGACGAAATCAGCGACCCCCATCTCACAAT
TAAAGCAATGGGCCACCAATGATACTGAAGCTATGAGTACACAGACTACGAAGACCTTGGCTTCGACTCG
TATATGATCCCGACACAAGATCTAACACCCGGCCACTTTCGTCTCCTAGAAGCTGACCACCGAATAGTAG
TTCCCGTTGAATCCCCCATTCGTATCCTGGTCTCCGCCGAAGATGTCCTTCACTCCTGAGCTGTCCCAGC
ACTAGGCGTTAAAATGGACGCTGTCCCCGGACGCCTAAATCAAACAGCTTTTATTACCTCTCGTCCTGGG
GTGTTCTATGGTCAATGCTCCGAGATCTGCGGGGCAAACCACAGCTTCATGCCCATTGTTGTTGAAGCAG
TACCTCTGGAGCACTTTGAAACATGATCTTCCCTAATACTTGAAGACGCCTCACTGTGAAGCTAAATTTG
GGAATCAGCGTTAGCCTTTTAAGCTAAAGAATGGTGGCTCCCAACCACCCCCAGTGACATGCCTCAATTA
AACCCAAGCCCTTGGTTCGCCATCCTGGTATTCTCCTGATTAGTCTTCTTAATCGTTATCCCCCCGAAAG
TCGTTAACCACGTCTTCCCTTATGACCCCGCAGCACAAAGCGTAGAAAAACCAACACACTCTTCCTGATC
CTGACCATGATACTAAACTTCTTCGATCAATTTATAAGCCCCTCACTCCTAGGAATTCCCCTCATTGTCC
TTGCAATAACACTCCCTTGAGTCCTCTTCCCCCTCCCCTCTGCACGATGACGTGACAGTCGCCTCTTAGC
CCTCCAAAACTGATTCCTTAACCGGTTCACGCAACAGCTTCTCCTCCCCCTGAATGTAGGCGGACACAAG
TGAGCAGCCTTACTTACATCTCTAATAGTGTATCTTATGACACTCAACATGCTCGGCCTTCTCCCCTACA
CTTACACACCCACAACACAACTCTCTCTGAACCTCGGACTAGCAGTGCCTCTCTGACTTGCTACAGTTCT
CATCGGACTCCGTAATTCTCCCACTCACGCCCTCGCCCATCTCCTTCCGGAAGGCACCCCTACCCTTCTC
ATTCCCATTCTTATTATCATCGAAACAATTAGTCTTTTTATCCGACCTCTCGCCCTGGGGGTCCGGCTCA
CAGCCAACCTCACGGCAGGACACCTGCTTATGCAACTAATTGCAACAGCCGCTTTCGTCCTTCTTCCCCT
TATACCCACCGTAGCAATCCTTACAGGTGTAGTTCTATTCTTACTAACACTTCTAGAAGTAGCCGTTGCT
ATAATTCAGGCCTACGTATTTGTTCTTCTCCTAAGCCTCTATCTACAAGAAAACGTTTAATGGCCCACCA
AGCACATGCATACCATATAGTAGACCCAAGCCCCTGACCCCTAACAGGTGCAATCGCTGCCCTCCTCATA
ACTTCCGGACTTGCAACCTGATTCCACTACAACTCTACAACCTTAATGACCCTGGGGTTAATTCTTCTCC
TCCTAACTATGTACCAATGATGACGAGACATCATTCGGGAAGGTACATTTCAAGGGCATCATACACCCCC
TGTTCAGAAAGGGCTCCGATATGGAATAGTCCTTTTCATTACCTCCGAAGTCTTCTTTTTCCTGGGATTT
TTCTGAGCCTTCTATCACGCTAGCCTCGCCCCCACCCCTGAACTAGGCGGATGCTGACCCCCCACAGGCA
TCACCGCCCTAGACCCCTTTGAAGTACCCCTCCTAAACACCGCGGTCCTACTTGCTTCAGGCGTAACCGT
CACATGAGCCCACCATAGTATCATAGAGGGCGAACGAAAACAAGCTATTCAATCTCTCGCCCTAACAATT
CTTCTAGGCTTCTACTTCACCTTTCTTCAAGGCATGGAGTATTATGAAGCCCCCTTCACAATCGCTGACG
GAGTATATGGCTCGACCTTCTTTGTCGCAACCGGCTTCCACGGGCTCCATGTAATCATCGGCTCCACCTT
TTTAGCCGTCTGCCTCCTACGGCAAATTCAGTACCATTTTACATCCCAGCACCACTTCGGATTTGAAGCA
GCCGCATGATACTGACACTTCGTAGACGTCGTGTGACTGTTCTTATACATCTCTATCTACTGATGAGGCT
CATAATCTTTCTAGTATAAAAGCTAGTACCTGTGACTTCCAATCATACAGTCCTGGTTAAAACCCAGGGA
AAGATAATGAACCTGGTCTCAACAGTACTCTTAATTGCCTTAACCCTCTCTTCTGTCCTAGCCTTAGTAT
CCTTTTGACTACCCCAACTCAACCCCGATACTGAAAAACTCTCCCCCTACGAATGCGGCTTTGATCCCCT
TGGATCAGCACGTCTGCCCTTCTCCCTCCGATTCTTCTTAGTCGCTATTTTGTTCCTCCTGTTTGACCTA
GAAATCGCACTTCTTCTTCCCCTCCCATGAGGGGACCAACTGGCCACCCCCACCCATACCTTTTATTGAG
CAACAACCGTTTTATCCCTCCTTACCCTCGGCTTAGCCTATGAATGAACACAAGGCGGCCTAGAATGAGC
TGAATAGGCAATTAGTCCAAAACAAGACATTTGATTTCGGCTCAAAAGATCGTGGTTTAATTCCACAATT
GCCTTATGACTCCTACCCACTTTGCTTTCTCGTCAGCTTTTATACTAGGCCTAATAGGACTTGCATTTCA
TCGAACCCACCTCTTATCCGCACTTCTATGCCTTGAAGGAATAATACTTTCTCTTTTTATTGCCCTCTCA
CTCTGAACCCTTCAACTAGGGGCAACCGGGTACTCCGCAGCACCCATGCTCTTACTCGCCTTCTCGGCCT
GTGAAGCCAGCGCCGGGTTAGCCCTTCTCGTCGCAACCGCACGAACACATGGTACCGACCACCTTCAAAG
CCTAAATCTCCTACAGTGCTAAAAATTCTCCTTCCAACACTAATGCTATTTCCAACGATCTGACTTGCCC
ACAAAAAATGACTATGAACCATCTCCCTCACTCAAAGCCTTCTAATTGCCTTAATTAGTCTCTCCTGATT
TAAAAACTCGGCAGAGACCGGGTGGTCCTCTCTAAGCCCTTATCTGGGCACAGACCCCTTGTCCACCCCC
CTTCTCGTTTTAACATGCTGGCTCCTCCCTCTAATAATCCTTGCCAGTCGTAACCATATTTCCCCAGAGC
CTGAAAACCGCCAGCGAACCTACCTCTCCCTATTAACCTCCCTACAGGTGTTTCTAATTATAGCCTTCGG
CGCCACAGAGATCATCATGTTCTACGTCATGTTTGAAGCCACGCTTGTCCCCACACTATTTATCATCACA
CGATGGGGCAACCAAACAGAACGCCTAAACGCAGGAACATACTTCTTATTCTATACTCTAGCGGGCTCCC
TCCCCTTACTTGTTGCCCTCCTCCTCCTTCAAAATGACACCGGGACACTGTCAATGCTTACCCTCCAATA
TTCCAACCCCTTAAGCCTCTCCACCTGAGGCGATAAGCTCTGGTGAGCCGCCTGCCTGCTGGCCTTCCTA
GTCAAAATGCCCCTCTATGGTGTCCACCTATGACTTCCCAAAGCTCACGTTGAAGCACCCGTCGCCGGGT
CAATGGTACTTGCTGCGGTTCTCCTTAAGTTAGGGGGCTACGGAATAATGCGTATAATACTAGTCTTAGA
CCCCCTCTCTAAAGAACTCGCCTACCCTTTCATTGTTCTTGCCCTCTGGGGGATTATCATAACGGGCTCC
ATTTGTCTCCGTCAAACAGACCTGAAGTCACTAATTGCCTACTCCTCCGTAAGCCATATAGGCCTTGTTG
CAGGGGGGATCTTAATCCAAACACCCTGAGGCGTCACTGGGGCTCTAATTCTAATAATTGCTCACGGTCT
GGCGTCCTCAGCTCTTTTCTGTTTAGCAAACACCAGCTATGAACGGACACACAGCCGAACAATACTTCTC
GCACGAGGCCTACAAATAGTTCTTCCCCTCATAGCAACCTGATGATTTATTGCCAGCTTAGCCAACCTTG
CCCTCCCCCCTCTCCCTAACCTCATGGGAGAACTGATAATTATTTCTTCTCTCTTTAACTGGTCTTACTG
GTCTCTCATCCTAACCGGTGCTGGCACCCTCATTACCGCAGGCTACTCACTTTACCTCTTTCTGATAACC
CAACGAGGCCCTGTACCCCAACATATGCTTGCCCTAGACCCTTCCTACACCCGCGAACACCTGCTTATTG
TCCTTCATCTTCTTCCCCTCATTCTTCTTATCTTAAAACCCGAACTAATCTGAGGCTGATGCTTCTGTAG
ATATAGTTTAACAAAAACATTAGATTGTGATTCTAAAAATAGGGGTTAAAGCCCCCTTATCCACCGAGAG
GAGCCCGACGGCAATAATGACTGCTAATCCTTTATCTCCATGGTTAAACCCCATGGTCCACTCGCGCTTC
TAAAGGATAACAGTCTATCCGTTGGTCTTAGGAACCAAAAACTCTTGGTGCAAATCCAAGTAGAAGCTAT
GCACCCTACCACCCTCATAATAAGCACCTCCCTCCTCTTAATCTTTTCTTTACTAATCTACCCCCTTGTT
ACTACGCTAAACGCCTCGCCCCGCCAAGAAGACTGAGCCCTGACCCACGTCGCAACAGCAGTAAAAATGG
CATTTTTTGTTAGCCTTCTCCCCCTGTTTATTTTCTTGAACGAAGGGGCCGAGACAATCGTCACTAACTG
AAGCTGAATAAACACACTAACTTTTGATATTAACCTTAGCTTTAAATTCGACCACTACTCCGTTATTTTC
ACCCCCATTGCCCTCTATGTAACTTGGTCTATCCTGGAGTTTGCATCCTGATACATGCACTCCGACCCCT
ACATGGGCCGCTTTTTCAAGTATCTTCTTCTATTCCTCGTTGCTATGATTATTCTAGTTACCGCCAACAA
TATGTTTCAACTATTTATTGGGTGGGAGGGCGTAGGAATCATGTCCTTCCTTCTAATCGGCTGATGGTAC
GGGCGGGCAGATGCTAACACCGCAGCCCTCCAAGCAGTTATTTATAACCGAGTTGGAGACATCGGTCTTA
TCCTAAGCATAGCCTGACTAGCCACTAACTTAAACTCGTGAGAAATACAACAAATATTTGCCGCCTCCAA
ACAACAAGACCTTACCCTCCCTCTCATGGGCCTAATCGTTGCAGCCACCGGTAAATCAGCACAATTCGGA
CTCCACCCTTGACTCCCTTCAGCAATGGAGGGTCCCACTCCTGTCTCTGCCCTCCTTCACTCAAGCACCA
TGGTCGTGGCAGGGATCTTCCTTCTAATTCGACTAAGCCCCTTAATAGAAAATAACCAAACAGCCCTAAC
AACCTGCCTCTGTTTAGGTGCCCTAACAACCCTGTTCACAGCCACCTGTGCACTCACCCAAAATGACATT
AAAAAAATTGTAGCCTTCTCCACATCCAGTCAGCTCGGCCTTATGATAGTGACCATCGGACTAAATCAAC
CCCAACTCGCATTTCTGCATATCTGCACACACGCCTTCTTTAAAGCTATACTATTTTTATGCTCCGGCTC
CATCATTCATAGCCTTAATGATGAACAAGACATCCGCAAAATAGGGGGTCTTCATCGCCTCGCCCCTTTC
ACCTCCTCGTGTTTCACTATTGGTAGCCTAGCTCTTACGGGCACTCCCTTCCTGGCAGGCTTCTTCTCTA
AAGACGCTATTATTGAAGCCCTAAATACATCCTACCTAAACGCCTGAGCCCTTACCCTTACTCTTCTAGC
TACCTCTTTTACGGCCATTTATAGTCTCCGCGTAATTTTCTTCGTGTCAATAGGCCACCCCCGTTTCCTG
CCCCTCTCCCCCATCAATGAGAATAACCCCATGGTTATTAATCCTATTAAACGATTAGCCTGAGGCAGCA
TTATTGCAGGCCTCATCCTTACCTCTAACTTCCTGCCCCTAAAGACACCCGTAATAACCATACCACCCCT
CCTCAAACTCTCCGCCCTAATTGTGACGATCCTCGGGCTTCTAACAGCACTAGAGTTGGCCTCCCTAACC
AATAAACAATTTAAAACAACACCTTGACTTCCCGCACACAACTTCTCTAACATACTCGGCTACTTTCCGG
CTATCGTCCACCGGCTCACCCCTAAGCTTAACCTCACCCTCGGGCAAACAATTGCCAGCCAAATGGTAGA
CCAAACATGACTAGAAAAGGCAGGGCCAAAAGCTACCGCTACCATCCTCATACCCCTCGCCTCCACTACA
AGTAATATTCAACAAGGTATAATTAAAACCTACCTTACACTCTTTCTCCTTACCCTAGCCCTCACCACCT
TAATTATCTTCTACTAAACTGCCCGAAGTGTCCCACGACTCAACCCTCGAGTCAACTCAAGAACAACAAA
CAAAGCTAGCAACAAGACTCAGGCACAAATAACTAGCATTCCTCCCCCGAACGAATACATCAGGGCTACC
CCACCTACATCTCCCCGTAATACCACAAATTCTTTAAATTCATCTACTGCAACCCAAGAAACCTCATATC
ATCCTCCCCAAAACCACCCCGCAGCTAGCACCACACCCGCCAAATAAAGCGCTACGTAACCTAGAACAGA
CCGATCCCCTCAGGATGCCGGAAAAGGCTCGGCAGCCAAAGCTGCTGAATAAGCAAATACGACTAGTATA
CCCCCCAGGTAAATTAAAAACAAGACTAAAGACAAGAAAGAGCCACCCTGCGCTACCAGTAAACCACACC
CAAAACCTGCCGCTAAGACCAGCCCAAGCGCTGCAAAATATGGCGCAGGATTAGAAGCAACCGCAATTAA
CCCTACCACTAGCCCAAATAAAAACAAAGACATAAAATAGGTCATAATTCCTGCCCGGACTTTAACCAGG
ACCAATGATATGAAAAACCACCGTTGTAACTCAACTACAGGAACACTAATGGCCCTCCGAAAAACCCACC
CCCTAATAAAAATCGCAAACGACGCCCTAGTTGACCTTCCAGCCCCCTCTAATATTTCAGCCTGGTGAAA
CTTCGGCTCCCTTTTAGGACTCTGTCTAGCAACACAAATTCTTACCGGCCTATTTCTGGCCATGCACTAC
ACCTCCGACATCGCCACAGCCTTCTCCTCAGTTAACCACATCTGTCGGGATGTAAACTACGGCTGGCTAA
TCCGAAGCATGCACGCCAACGGAGCCTCCTTTTTCTTTATTTGCATCTATATGCACATCGCACGAGGCCT
CTATTACGGCTCATACCTGTACAAGGCAACCTGAAACGTTGGTGTTGTCCTTCTTCTCCTCGTTATAATA
ACCGCCTTTGTTGGCTACGTCCTCCCCTGAGGACAGATATCTTTCTGAGGCGCAACCGTAATTACCAACC
TCCTCTCAGCAGTCCCATATGTAGGTAATGCTTTAGTACAATGAATTTGAGGTGGGTTCTCCGTTGACAA
CGCCACCCTCACCCGGTTTTTTGCTTTCCACTTCCTCTTCCCTTTCGTTATTGCAGCCATGACAGTAATT
CACCTTCTCTTCCTTCACGAGACAGGCTCAAATAACCCTGTGGGTATTAACTCAGACGCAGACAAAATCT
CCTTCCACCCCTACTTTACTTACAAAGACCTCCTTGGTTTTATCGTTATGATGGTGGCCCTTGCCTCCCT
CGCCCTCTTCTCCCCAAACCTCCTGGGGGACCCCGACAACTTCACCCCCGCTAACCCCCTCGTTACCCCA
CCCCACATTAAGCCGGAGTGATATTTCCTCTTCGCATACGCTATTCTCCGGTCCATTCCTAATAAACTTG
GAGGCGTACTAGCCCTCCTAGCCTCTATTTTAGTACTAATACTAGTGCCCTTTCTTCACACCTCTAAACA
ACGAGGCTTAACATTCCGCCCTCTAACCCAAATCCTATTTTGAACCTTCGTTGCTAACGTCATCATCTTG
ACCTGAATCGGCGGAATACCAGTAGAACACCCCTTCATTATTATTGGTCAGGTAGCATCATTCCTCTACT
TCTTCCTCCTTCTTACCCTCTTACCCCTCGCGGGCTGAGTGGAGAATAAAGCCCTTAAATGAGCTTGCCC
TAGTAGCTCAGTTTTAGAGCGCCGGTCTTGTAATCCGGAGGCCTGAGGTTAGAATCCTCCCTAGTGCTCA
GAGAGAGGAGATTCTAACTCCCACCTTTAGCTCCCAAAGCTAAAATTCTTAGTTAAACTACCCTCTGAGG
TATAAAATATTCTGGCATGCTGCATTCGTAGTAAAAATATCAACGTTAAACACGTTAAAACAACGTTGTT
TAACACGTTAATAAAAACGATACCAGACACACTAATATGCATTTTCGTCGAAACCCCTAAAAATCACCCC
CTCAAAATCACTATGGAATATTTTTTACTAAATACGTTAAAAGACATAATTAATAGACGTTAAAAAACGT
TAAACGTTAAAAAAAATATCAACGTTAAACACGTTAAAACAACGTTGTTTAACACGTTAATAAAAACGAT
ACCAGACACACTAATATGCATTTTCGTCGAAACCCCTAAAAATCACCCCCTCAAAATCACTATGGAATAT
TTTTTACTAAATACGTTAAAAAAAGCATCATTAAAAACGTTAAAAAAAACATCAAACGTTAAAAAAAAAT
TTTAACGTTAAAAAAACTTTTTTTAAAAACGTTAAAAAAATCGAAAAATTTGCCCGTTTTTTATGTACCA
ATACAATTTGTGATCTCGCCCATAGCAAAATTGACTTTTTTTCGCATTTTTCGTAGTATATTAATACATT
TATATGTATTATCAACATTAACCGTATTTCCTCATTCATACATCACCATAATTCGATAAGAGACATAAAC
CATCCTCGAAAGAGCCAAATTACTGAAGTCGAGACGTTTCCTTGAATAATCACCACTTCTTGATAAAGTG
GCTTACATATTACCGACCCAACTAATTAACCCTAAGACCTTATTAATGTAGCAAGAAACCACCAACAGTG
TTGCCTAAATGTCCTCTATCGCCTGAAAGGTCAGGGATATTACTTGTTC

>AP004211.1 Alepisaurus ferox mitochondrial DNA, almost complete genome
GCCCATGTAGTTTAACTAAAATATTACACTGAAGATGTAAAGATGGACCCTGATAAGTCTCGTGAGCATA
AAAGCTTGGTCCTGGCTTTACTGTCATCTTTAGCCAAACTTACACATGCAAGTCTCCGCACCCCTGTGAG
AATGCCCTCAATTTCCCGTCCGGAAACGAGGAGCTGGTATCAGGCACACCCCCGTAGCCCAAGACGCCTT
GCTCAGCCACACCCCCAAGGGAGTTCAGCAGTGATAAATATTAAGCAATGAGTGAAAACTTGACTTAGTT
AAGGTTAATAGGGCCGGTCAACCTCGTGCCAGCCACCGCGGTTATACGAGGGGCCCAAGCTGACAGACGT
CGGCGTAAAGAGTGGTTACGGAACGACCTAAACTAAAGTTAAACACCCCCCAAACTGTTATACGCGCCCG
GGGGCCGGATACTCCACCACGAAAGTGACTTTAATTTTCCTGAACCCACCACAGCTATGGACCAAACTGG
GATTAGATACCCCACTATGCATAGCCGTAAACTTTGATAGTGTTATACACCCGCTATCCGCCCGGGGACT
ACAAGCATCAGCTTCAAACCCAAAGGACTTGGCGGTGCCTCAGACCCACCTAGAGGAGCCTGTTCTAGAA
CCGATAACCCCCGTTCAACCTCACCACCCCTGGCCAGCCCCGCCTATATACCGCCGTCGTCAGCTTACCC
TTTGAAGGCCTCATAGTAAGCAAAACGGGCACAGCCCCAAACGTCAGGTCGAGGTGTAGCGTATGAGGTG
GGAAGAAATGGGCTACATTCTCTACTCCAGAGAACACGAAAGGTAAAATGAAACAAATACCTGAAGGCGG
ATTTAGCAGTAAGAAGAAAAAACGAGCGTTCTTCTGAAGCTGGCTCTGAAGCGCGCACACACCGCCCGTC
ACTCTCCCCAAAATTTTACACTTCTAGTAATTTTAAAAAAGAAATAAATAAAGGGGAGGCAAGTCGTAAC
ATGGTAAGTGTACCGGAAGGTGCACTTGGACAAACCAGGGTGTAGCTAAGATAGTCAAAGCATCTCCCTT
ACACTGAGAAGTCGCCCGTGCAACTCGGGTCGCCCTGAGCCTAACAGCTAGCCCACCCAACTAAACTAAT
ACCCCACTATAAATAATTTTATACCCCTAATAGACCAAACAAACCATTTTTCTTCCTAAGTACGGGCGAC
GGAAAAGGAACTCACAAGGAGCTACAGATAAAGTACCGCAAGGGAAAGCTGAAAAAGAAATGAAATAACC
CTTTTAAGCCCCAAAAAGCAGAGATTTACCCTCGTACCTTTTGCATCATGATTGAGCCAGTACACTAAAG
CAAAGCGCCCTTTAGTTTTTTACCCCGAAACTAGACGAGCTACTCCGAGACAGCCTATTAAAGGGCCAAC
CCGTCTCTGTGGCAAAAGAGTGGGAAGAACTCCGAGTAGAGGTGACAGACCTACCGAGCCTAGTTATAGC
TGGTTGCCTAGGAAATGAATAGAAGTTCAGCCCTCCGACCCTCCCCGCCCCGATTGCTAACAGCACTCTC
GGCCCCGGGCCAGGCAGAGGCGTTAGTCAAAGAAGGTCCAGCTTCTTTGAACAAAGATACAACTTTTTTA
GGAGGCTAAAGATCATATTTAAACAAGGAATAGTTCTTCTAGTGGGCCTAAAAGCAGCCATCTAAACAAA
AAGCGTTAAAGCTTATACAAAGAATTTAATCCTCTGATTTTGATACCACACTCTTATACCCCTACACCTA
CTAGGCCACTTCATGCACCCATGAAAGAGACCATGCTTAAATGAGTAATAAGAGGGAACGACCCTCTCCT
AGCACATGTGTAAACCGGATTGGACTCCCCACCGATATTTAACGGCCCCAGAAACAAGAGGGCATTGAAC
TTAAACCTAATAACTGAACAAGAAGGACACTCAACTAAACACCGTTAACCCCACACAGGAGTGCTTCACC
AGGAAAGACTAAAAGATCAGGGAAGGAACTCGGCAAACACAAGCCTCGCCTGTTTACCAAAAACATCGCC
TCTTGCAAGCAAAAGAATAAGAGGTCCCGCCTGCCCTGTGACCCATAAAGTTTAACGGCCGCGGTATTTT
GACCGTGCGAAGGTAGCGCAATCACTTGTCCTTTAAATGAGGACCTGTATGAATGGCATAACGAGGGCTT
AGCTGTCTCCCCTATCCAGTCAATGAAATTGATCTTCCCGTGCAGAAGCGGGGCTGATCTCATAAGACGA
GAAGACCCTATGGAGCTTTAGACAATCAGACGACCCCTTTAAAACAGCTTAGCACAATAAAGCTGATCCC
CTTGGCCGGACCCCGTCTTATGTCTTTGGTTGGGGCGACCGTGGGGAAAAGAAAATCCCCCATGAGGACC
AAAAACCACCACTTTTATAGCCGAGAGCCTACCACTCAAAGCATCAGAACCTCTGACCCAAATGATCCGG
CCCACCGGCCGATCAACGAACCGAGTTACCCTAGGGATAACAGCGCAATCCCCTCCCAGAGCCCATATCG
ACGAGGGGGTTTACGACCTCGATGTTGGATCAGGACATCCTAATGGTGCAGCCGCTATTAAGGGTTCGTT
TGTTCAACGATTAACAGTCCTACGTGATCTGAGTTCAGACCGGAGTAATCCAGGTCAGTTTCTATCTATG
ATTTGCTCTTCTCTAGTACGAAAGGACCGAGAAGAAAGGGCCCATTATTATCAACACGCCCTACCCCCAC
CTGAAGAAAACAACTAAAACAAACAAAAGGGCCGACATACCACCACAGTGAGAGCAACTGAAAAGGAAGG
TGGCAGAGCTCGGTAAATGCTAAAGACCTAAGTCCTTTCTACGGAGGTTCAAGTCCTCCCCTTCCTAAAC
GTATAAACCACAGTCGGGAAAACAACCTAATGTTACGGCCTTTGTACCGCCCCAAGAGACTCAAAGCTCT
TTCCGACTATGATCACGACCCTTGTTGTCTACATCCTAAACCCCCTCACCTACATTGTCCCTGTCCTCCT
GGCAGTCGCCTTCCTTACCCTTCTAGAACGAAAAGTTCTAGGGTATATACAACTTCGTAAAGGCCCAAAC
ATTGTAGGCCCCTATGGTCTTCTTCAACCAATCGCCGATGGGGTTAAATTATTTATCAAAGAACCTGTCC
GCCCCTCTACCTCCTCCCCCTTCCTATTCCTAGCCACCCCTATGCTAGCCCTCACACTAGCCCTCACCCT
ATGGGCCCCTATGCCAATTCCATACCCCGTCACAGACTTAAACCTAGGAATTCTATTTGTCCTGGCCCTC
TCCAGCCTAGCCGTTTACTCAATCCTGGGGTCAGGATGAGCCTCAAACTCCAAATACGCCCTAATTGGTG
CTCTCCGAGCCGTAGCCCAAACCATCTCGTATGAAGTAAGCCTCGGCCTAATCCTACTAAGCATCATCCT
TCTTACAGGCGGTTTTACCCTCCAAACCTTCAATACTGCCCAAGAGAGCATCTGACTGGTGATCCCAGCA
TGGCCTCTCGCTGCCATATGATACATTTCAACACTTGCCGAGACTAACCGCGCCCCCTTTGATCTCACAG
AAGGAGAGTCAGAGCTCGTCTCAGGCTTTAATGTTGAGTACGCCGGGGGTCCCTTCGCCCTATTTTTCCT
CGCAGAGTACGCCAACATTCTCCTCATAAATACCCTCTCAACAATCCTCTTTCTTGGGGCCTCCCACATC
CCCACCTTTCCTGAACTCACAGCCATTAACCTAATAACTAAGGCCGCCCTTCTTTCAGTGGTATTCCTCT
GAGTCCGTGCATCATACCCCCGATTCCGCTACGACCAGCTTATACACCTAGTCTGAAAAAACTTCTTACC
TATTACTTTGGCCCTAGTGATCTGACACCTGGCCCTTCCTATTGCCCTCGCAAGCCTCCCCCCTCAACTT
TAAGTATGCCCGGAACCGTGCCCGAATGCTAAGGACCACTTTGATAGAGTGATACATGGGGGTTCAAGTC
CCCCCGATTCCTATAGAAAGTAGGGACTCGAACCCAAACTTAAGAGATCAAAACTCTTAGTGCTTCCACT
ACACCACTTCCTAGCAAGATCAGCTAAACAAGCTTTTGGGTTCATACCCCAACAATATCGGTTAAAATCC
TTTTCCTGCTAATGAGCCCATACATCCTGTGTACCCTTCTCTTTAGCCTCGGACTAGGGACAACCATTAC
ATTCGCCAGCTCTCACTGGCTCCTTGCCTGAATAGGCCTTGAAATCAACACCCTAGCTATTATCCCACTA
ATGACACAACACCACCACCCCCGGGCAGTAGAAGCCGCCACTAAATACTTCCTCACTCAAGCAACAGCTG
CTGCCCTAATTCTTTTTGCAAGCACCACCAACGCCTGACTTACAGGAGAATGAGACATCCAACAGCTAAC
CCACCCCCTTGCAACTACCCTAGCCATTCTTGCCTTAGCATTAAAAATCGGACTCGCCCCTGTGCACTTC
TGACTCCCAGAGGTCCTTCAAGGCCTAGACCTAACAACCGGCCTCCTCCTTTCAACCTGGCAAAAGCTTG
CCCCTTTTGCCCTCATCCTACAGCTATCCTCTGCTAACCCCTCCCTCCTAATCTTCCTAGGCCTTTTATC
CACCCTTGTCGGGGGTTGAGGCGGCTTAAACCAAACCCAGCTCCGCAAAATCCTTGCCTACTCCTCTATT
GCCCACTTAGGATGGATAATTCTAGTTTTACAATTCGCCCCCACCCTCACACTTCTGTCACTACTCCTCT
ACATCACCATGACATCCGCAACATTCCTCACCTTCAAACTTAACAACGCAACCAATATTAACTCTCTCGC
CACCTCTTGATCTAAAGTCCCCGCCCTCACAGCTCTTGTTCCCCTCTCTCTTCTCTCCTTAGGGGGCTTG
CCCCCTCTCTCAGGCTTTATACCAAAATGATTTATCTTACAAGAATTAACTAAACAAGGTCTCCCCCTCA
CTGCTACTATCGCAGCCCTCTCAGCCCTCCTCAGCCTATACTTCTACCTCCGATTATGCTACGCAATAAC
CCTAACCATCTCCCCAAATACACTCATTGCCCCCACCCCCTGACGCCTTACCACCTTCCAGCTGACCCTC
CCCCTCTCACTATTAATAATGATAAGCCTCGCACTACTCCCCCTCGCCCCCACAGCCCTTGCTCTTCTTA
CCCCATAACTTTAGAGACTTAGGTTAGTATTAAGACCAAGGGCCTTCAAAGCCCTAAGCGAGAGTGAAAG
TCTCTCAGTCTCTATAAGACCTGCGGGACTTTATCCCACATCTTCTGTATGCAAAACAGACACTTTAATT
AAGCTAAGGCCTTTCTAGAAAGGAAGGCCTCGATCCTACAAAGTCTTAGTTAACAGCTAAGTGCCCTAAC
CAGCGAGCATCTTTCTACTTTTTCCCGCTGTTAGCCGAGACAAAGCGGGAAAAAGCCCCGGCAGGCGTTA
GCCTACAATTTCAGGTTTGCAATCTGACGTTTCTAAAACTGCGGAACTTGGTACGGAGAGGACTTGAACC
TCTGTTTGTGGAGCTACAATCCACCGCTTAACCCTCAGCCACCCTACCTGTGATAACCACACGCTGACTC
TTTTCAACTAACCACAAAGATATTGGCACCCTCTATCTACTATTTGGTGCCTGAGCCGGAATAGTAGGCA
CAGCCTTAAGTCTCCTTATCCGAGCCGAGCTAAGCCAACCCGGAGCCCTCCTGGGAGATGACCAAATCTA
TAACGTAATCGTAACCGCCCACGCCTTCGTAATAATCTTCTTCATAGTAATGCCCGTTATAATCGGCGGG
TTCGGAAACTGACTTATCCCCTTGATAATTGGGGCCCCTGACATAGCCTTTCCGCGAATGAATAACATGA
GCTTCTGGCTACTTCCTCCATCCTTCCTCCTCCTCCTCTCCTCTTCAGCTGTTGAAGCTGGGGCCGGAAC
AGGGTGAACAGTCTACCCTCCTCTAGCTAGCAACTTAGCCCACGCCGGAGCCTCGGTCGACCTGACCATC
TTCTCCCTCCATCTGGCGGGTATTTCTTCTATCCTGGGGGCTATTAACTTCATCACAACAATTATTAACA
TGAAACCCCCGGCCATCACCCAATACCAAACTCCCCTGTTTGTTTGAGCCGTTCTAATTACCGCAGTCCT
TCTCCTACTCTCCCTCCCCGTCCTAGCGGCAGGCATCACTATGCTCCTTACAGATCGAAACCTAAACACA
ACCTTCTTTGACCCAGCCGGCGGGGGGGATCCAATTCTTTACCAACACCTCTTCTGATTCTTTGGCCACC
CAGAAGTCTACATCTTAATTCTTCCCGGCTTCGGAATGATCTCCCACATTGTTGCCTACTACTCAGGCAA
AAAAGAACCCTTCGGCTACATGGGTATGGTCTGAGCAATGATAGCAATCGGACTTCTAGGTTTCATTGTC
TGAGCACATCACATGTTTACAGTCGGAATGGACGTAGACACACGTGCCTACTTTACATCCGCCACAATAA
TTATCGCAATTCCTACAGGGGTAAAAGTATTCAGCTGACTTGCCACCCTCCATGGAGGCACCATTAAATG
GGATACACCCATGCTATGGGCCCTAGGCTTTATCTTCCTGTTCACAGTAGGAGGCCTAACAGGGATCGTT
CTTTCAAATTCATCTCTAGACATTGTATTACACGACACATACTACGTCGTAGCCCATTTCCACTATGTAC
TTTCAATAGGAGCTGTCTTTGCTATTATGGCCGGGTTTGTTCACTGATTCCCCCTATTTTCTGGCTACAC
CCTGCACAGTACATGAACAAAAATTCACTTCTCAGTTATATTTGTAGGAGTGAACGTAACCTTCTTCCCC
CAACACTTCCTTGGGCTCGCAGGTATGCCCCGACGGTACTCAGACTATCCTGATGCCTACACACTATGAA
ATACAGTCTCTTCAATCGGCTCTATGATTTCTCTTATTGCCGTAATCATGTTCCTGTTTATTGTGTGAGA
AGCATTTGCTTCCAAACGAGAAGTGGCCCACGTAGACATGACATCAACAAACGTAGAATGACTTCACGGC
TGCCCGCCACCCTACCACACCTTTGAAGAACCTGCATTTGTTCAAGTAAAAGTCGCCTAAACGAGAAAGG
AGGGAATCGAACCCCCGTATAATGGTTTCAAGCCATTCGCATAACCATTCTGCCACTTTCTTAATGAGAC
ACTAGTAGAACGCGCAAATTACACTGCCTTGTCAAGGCAGAAATGTGGGTTGAAACCCCACGTGTTTCAA
GCATTAAGCTTAATGGCACATCCCTCACAACTCGGATTCCAAGACGCGGCCTCACCTGTTATAGAAGAAC
TGCTCCACTTCCACGACCATGCCCTGATGATTGTTATTCTCATTAGCGCATTTGTCCTTTATATTTTAGT
AGCTATAGTCTCCACAACCCTTACAGACAAGTATATTCTAGACTCCCAAGAAATCGAAATTATTTGAACC
ATCCTCCCCGCCGTAATTCTTATCCTAATCGCTCTCCCCTCCCTTCGCATCCTTTACCTAATAGACGAGA
TCAGTGACCCCCACCTTACAATTAAAGCCATGGGCCATCAATGATACTGAAGCTACGAATACACAGATTA
CGAGGACCTAGGATTTGACTCGTATATAATCCCGACACAAGACCTAGCACCTGGCCACTTCCGCCTCCTA
GAGGCCGACCACCGAATGGTCGTACCTGTTGAATCCCCTATCCGCATTTTAGTCTCCGCAGAAGATGTAC
TCCACTCTTGAGCTGTCCCAGCCCTTGGGGTTAAAATGGACGCAGTCCCTGGACGACTAAATCAAACAGC
TTTTATTACCTCCCGCCCAGGAGTGTTCTATGGTCAGTGCTCTGAGATCTGCGGAGCAAACCACAGCTTC
ATGCCTATTGTTGTTGAAGCAGTTCCTCTTGAACATTTTGAGACATGATCTTCCCTAATACTCGAAGACG
CCTCGCCGTGAAGCTAAATTTAGGGTAAAGCGTTAGCCTTTTAAGCTAAAGATTGGTGGCTCCTAACCAC
CCACGGTGACATGCCTCAACTAAACCCAAGCCCTTGGTTCGCCATTCTGGTATTCTCCTGACTAGTCTTC
CTAATCGTTATTCCCCCTAAAGTGGTCAATCACGTCTTCCCGCACGATCCTGCAGCACAAAGCGTAGAAA
AACCCATCCACTCCTCTTGATCCTGACCATGATACTAAACTTCTTTGACCAATTTGCAAGCCCCTCACTT
CTAGGAATTCCCCTCATTGCTCTCGCAATAACACTCCCCTGAATCCTCTTCCCCCTTCCGTCTTCACGCT
GACGTGACAGCCGCCTCTTAGCACTCCAAAACTGATTCCTTAACCGCTTCACACAACAACTTCTCCTCCC
CCTAAATGTAGGCGGACACAAATGAGCAGCCCTACTCACCTCCTTAATGGTTTACTTAATAACCCTTAAC
ATGCTCGGCCTTCTACCCTACACCTATACCCCTACCACACAACTCTCCCTTAACCTCGGACTGGCCGTTC
CCCTCTGACTCGGCACAGTCCTAATTGGGCTTCGTAACGCTCCGACACACGCCCTCGCCCATCTTCTTCC
CGAAGGCACCCCTACCCCTCTGATTCCAATTCTGATTATCATCGAAACCATCAGTCTTTTTATTCGACCC
CTTGCCCTTGGGGTCCGGCTTACCGCCAACCTCACAGCAGGTCATCTTCTTATGCAACTCATCGCAACAG
CTGCCTTCGTCCTCCTCCCTCTTATGCCAACAGTAGCAATTCTTACGGGGATCGTCCTATTCTTATTAAC
CCTACTAGAAGTCGCTGTTGCCATGATTCAGGCCTACGTCTTTGTTCTTCTCCTAAGCCTTTACCTACAG
GAAAACGTTTAATGGCCCACCAAGCTCATGCATACCATATAGTAGATCCAAGCCCTTGACCCCTAACAGG
TGCTATCGCTGCCCTCCTAATAACTTCTGGCCTTGCAACCTGATTCCACTACAACTCCACGACGCTCATG
ACCCTCGGGATGATGCTTCTTATCTTAACGATATATCAATGATGACGAGACATCGTCCGAGAAGGAACAT
TTCAAGGACACCACACACCCCCCGTCCAAAAAGGCCTCCGATACGGAATAGTTCTCTTCATCACCTCAGA
AGTCTTTTTCTTCCTTGGATTCTTCTGAGCTTTCTACCACGCCAGTCTTGCCCCCACCCCAGAACTAGGG
GGATGCTGACCGCCAACAGGCATCACCGCTCTTGACCCCTTTGAAGTCCCTCTCTTAAACACCGCCGTAC
TTCTCGCCTCCGGTGTAACCGTTACATGGGCCCATCACAGCATTATGGAAGGTGAACGAAAACAGACAAT
TCAATCTCTAGCCCTCACAATCCTCCTAGGCTTCTACTTCACCTTCCTACAAGGCATGGAATACTACGAA
GCCCCCTTTACAATCGCTGATGGAGTCTACGGCTCAACTTTCTTTGTCGCAACCGGCTTCCACGGACTTC
ACGTAATTATTGGCTCTACCTTTTTAGCCGTATGCCTTCTACGACAGATTCAGTACCACTTTACATCCCA
ACACCACTTCGGGTTTGAAGCAGCCGCATGATACTGACACTTCGTAGATGTTGTCTGACTGTTCCTTTAC
ATCTCCATCTACTGATGAGGCTCATAATCTTTCTAGTATAAAAGCTAGTACCTGTGACTTCCAATCACAC
AGACCTGGTTAAACCCCAGGGAGAGATAATGAACCTGGTCTCAACAGTACTTTTGATCGCCCTGGCCCTT
TCTTCCGTCCTAGCCTTAGTGTCCTTTTGACTCCCCCAAATTAACCCCGACACCGAAAAACTTTCACCCT
ACGAATGCGGCTTTGATCCCCTCGGGTCAGCACGTCTTCCATTCTCCCTCCGATTCTTCCTAGTCGCTAT
TTTGTTCCTCTTATTTGACCTAGAAATTGCACTCCTCCTCCCCCTCCCATGAGGGGATCAACTTGACACC
CCCACCCACACATTTTATTGAACAACAGCTGTCTTAACCCTTCTTACCCTCGGCCTAGCCTATGAGTGAA
CACAAGGCGGCCTAGAGTGAGCTGAATAGGTAATTAGTCCAAGACAAGACATTTGATTTCGGCTCAAAAG
ATCGTGGTTTAAATCCACAATTGCCTTATGACTCCCACCCACTTTGCCTTCTCATCAGCTTTTATACTAG
GCCTCATGGGACTTGCATTCCATCGAACCCACCTTTTATCTGCACTCCTCTGCCTTGAAGGAATGATGCT
ATCCCTTTTTATTGCGCTCTCCCTCTGAACCCTTCAACTGGGGGCAACCGGTTATTCTGCAGCACCCATG
CTTCTACTTGCTTTTTCAGCCTGTGAAGCTAGCGCCGGCCTAGCACTTCTAGTTGCAACCGCCCGAACCC
ACGGAACAGATCACCTCCAAAGCCTAAATCTCCTACAATGCTAAAAATCCTCCTGCCAACACTTATGCTC
TTTCCAACAATCTGACTCGCCCACAAAAAATGAATATGAACTATTACACTAACCCAAACCCTTCTTATTG
CCCTAATTAGTCTCTGCTGACTAAAGAACTCAGCAGAGACCGGGTGATCCTCCCTGAACCCCTACCTAGG
TACAGACCCCTTATCAACCCCTCTCCTAGTCCTCACATGCTGACTTCTTCCCCTCATGATCCTCGCCAGC
CGTAATCATATTTCCCCAGAGCCTGAGAACCGACAACGAACCTACCTCTCCTTACTAGCCTCCCTCCAAG
TCTTTCTTATCCTAGCCTTCGGCGCCACGGAAATCATTATGTTTTACGTCATGTTTGAAGCCACACTCGT
CCCTACACTCTTTATTATCACCCGCTGAGGTAACCAGACAGAGCGCCTGAACGCAGGTACATACTTCTTA
TTTTATACACTGGCAGGCTCTCTCCCCCTTCTCGTAGCCCTCCTCCTCCTCCAAAACGACACAGGCACTC
TCTCAATACTTACCCTCCAGTACTCAAACCCCTTAAACTTAACTGCCTGAGGTGACAAATTATGATGAGC
CGCCTGTCTTCTCGCTTTCCTGGTTAAAATACCTCTTTACGGGGTCCATCTCTGACTCCCTAAAGCCCAC
GTAGAAGCACCAGTAGCCGGATCTATGGTCCTTGCTGCAGTTCTCCTAAAACTGGGTGGATACGGCATAA
TACGAATAATGTTGGTTCTAGACCCCCTCTCTAAAGAGCTTGCCTACCCTTTTATTGTCTTGGCCCTCTG
AGGAATTATTATAACCGGTTCTATTTGCCTCCGCCAAACAGATCTCAAGTCCTTAATCGCTTATTCCTCC
GTCAGCCACATGGGCCTTGTTGCAGGGGGAATCTTAATTCAAACCCCCTGAGGATTTACCGGCGCCCTAA
TTTTAATGATTGCCCACGGCCTCGCATCCTCAGCCTTATTCTGCTTGGCTAACACCAGCTACGAACGAAC
TCATAGCCGAACCATACTCCTCGCACGAGGCATACAAATAGTTCTCCCCCTTATGGCAACCTGATGATTC
ATTGCTAATTTAGCCAACCTCGCCCTTCCCCCCCTCCCCAACCTCATAGGAGAATTAATAATTATTTCCT
CACTATTTAACTGGTCCTACTGAACCCTCATCTTAACCGGTGCCGGCACCCTAATTACTGCAGGTTACTC
CCTCTACCTCTTCCTAATAACCCAACGAGGCCCCGTCCCCCAACACATGCTTGCCCTAGACCCCTCCCAC
ACCCGTGAACACCTGCTTATTGTCCTTCACCTCCTCCCCCTCATCCTTCTAATTCTAAAACCCGAGCTAA
TCTGAGGCTGATGCTTCTGTAGACATAGTTTAACAAAAACATTAGATTGTGATTCTAAAAACAGGGGTTA
AAACCCCCTTGTCCACCGAGAGGGGCCCGTTGGCAATAATGACTGCTAATCCCTTATCCCCACGGTTAGA
CTCCGTGGCCCACTCGAGCTTCTGAAGGATAACAGTCTATCCGTTGGTCTTAGGAACCAAAAACTCTTGG
TGCAAATCCAAGCAGAAGCTATGCACCCTACCACCCTTATAATAGGTACTTCCCTCCTCCTAATTTTCTC
CCTGCTAATCTACCCCCTACTCACCACGCTCGCCCCCTCCCCCCGCCAAGAAAACTGGGCAGTTTCACAC
GTTGCAACAGCAGTAAAATTAGCATTTTTCATTAGCCTTCTCCCCCTGTTTATTTTTCTAAACGAAGGAG
CCGAAACTATTGTCACCAACTGAAGCTGAATAAACACACAAACCTTCGACATCAATCTCAGCTTCAAATT
TGACCACTACTCCGTTATCTTTACCCCCATCGCTCTTTATGTCACCTGATCTATTCTAGAGTTTGCATCT
TGATACATGCACTCTGACCCCAACATGAACCGCTTTTTCAAATACCTCCTCCTCTTTCTAGTCGCTATAA
TTATCTTAGTTACCGCTAACAACATATTCCAACTCTTTATTGGATGAGAAGGCGTCGGAATCATATCATT
CCTCCTAATCGGGTGGTGATATGGACGAGCAGATGCTAACACTGCCGCCCTCCAAGCAGTAATCTACAAC
CGAGTCGGAGACATCGGACTTATTTTAAGTATGGCCTGATTAGCCACCAACTTAAACTCCTGAGAAATAC
AACAAATGTTCGCCGCCTCTAAAGGTCAAGATCTAACTCTCCCCCTTATAGGATTAATTCTTGCAGCCAC
AGGGAAATCGGCACAATTCGGCCTCCACCCCTGACTCCCCTCAGCTATAGAAGGTCCCACCCCCGTTTCA
GCCCTTCTCCACTCAAGTACTATAGTAGTCGCAGGAATTTTCCTCCTTATCCGACTAAGCCCCCTGATAG
AAAACAACCAAACTGCTCTAACAACCTGCCTCTGCCTAGGAGCCCTAACCACCCTCTTTACAGCTACCTG
CGCACTTACCCAAAACGACATTAAAAAAATCGTAGCCTTTTCCACCTCTAGCCAACTCGGCCTAATAATG
GTCACGATCGGCCTTAACCAACCCCAACTCGCATTCCTTCACATCTGCACCCACGCCTTCTTTAAAGCAA
TGCTATTTTTATGCTCCGGCTCCATCATTCACAGCCTCAATGACGAACAAGACATCCGCAAAATGGGAGG
GCTCCAACACCTAGCCCCCTTCACCTCCTCTTGCTTCACCATTGGTAGCCTAGCCCTCACAGGCACTCCC
TTCCTGGCAGGCTTCTTCTCTAAAGATGCTATCATTGAAGCCCTCAACACATCCTACCTAAACGCCTGAG
CCCTTACCCTTACACTCCTAGCCACCTCTTTCACAGCTATCTATAGCCTCCGAGTAGTCTTCTTTGTTTC
CATAGGCCATCCCCGATTCCTCCCCCTATCCCCCATCAACGAAAATAACCCCATGGTCATTAACCCCATC
AAACGACTAGCCTGAGGTAGCATTATTGCAGGCCTGTTACTCACCTCCAACTTCCTCCCTCTGAAAACCC
CCGTTATAACTATACCCCCCCTCCTTAAGCTCTCCGCCCTGATTGTTACCATTTTAGGCCTTCTTACGGC
CCTAGAGCTAGCTTCCCTAACCGGAAAACAGTTTAAAACAACACCCTGACTTCCCGCACACAACTTCTCC
AACATGCTAGGCTACTTCCCAATGATCATTCACCGCCTAACCCCTAAGCTTAACCTAGTCCTAGGCCAAT
CAATCGCAAGTCAAATAGTAGATCAAACATGATTAGAAAAAACAGGCCCCAAAGCAACCGCAACTATCCT
AGCACCTTTAGCCTCCGCTACAAGTAACATTCAACAGGGTATAATCAAAACCTATTTGACACTCTTCCTC
CTAACCCTAGCCCTTACAACTTTAATTATCTTCTATTAAACTGCCCGAAGCGTACCACGACTAAGCCCCC
GCGTCAACTCTAAAACAACCAGCAGTGCAAGAAGTAAAACTCACGCACAAATCACAAGCATTCCTCCCCC
AAACGAGTACATTAGGGCCACCCCTCCTACATCTCCCCGCAACACAACAAACTCTTTAAATTCATCCACC
GCAACCCAAGACACCCCGTATCAATCTCCCCCAAATCACCCAGCGCTTAACAATACCCCTCCTAAATAAA
ACGTCACATAACCTAGAACCGACCGATCTCCCCAAGATGCAGGAAACGGCTCAGCAGCCAAAGCTGCCGA
ATAAGCAAATACTACAAGCATTCCCCCTAAATAAATTAAAAACAGCACCAAAGACAAGAAAGAACCCCCT
TGCGCCACTAACAACCCACAGCCAAACCCCGCTGTCAAGACCAACCCCAGCGCTGCAAAATACGGCGCAG
GATTAGAAGCAACTGCAATTAACCCAACCACTAAACCAAATAAAAACAAAGACATAAAATAGGTCATAAT
TCCTGCCCGGATTTTAACCAGGACCAATGACTTGAAAAACCACCGTTGTGACTCAACTACAGGAACTCTA
ATGGCCCTCCGAAAAACCCACCCCCTACTAAAAATTGCAAACGACGCCCTAGTCGACCTCCCAGCCCCCT
CTAATATCTCAGCCTGATGAAACTTTGGTTCTCTTCTTGGACTTTGTCTAATTACACAGATCCTCACAGG
CCTATTTTTAGCAATACATTATACCTCCGATATTGCCACAGCCTTTTCCTCGGTCACCCATATCTGCCGT
GATGTAAACTACGGCTGACTTATCCGTAATATACATGCTAACGGTGCCTCCTTCTTTTTTATCTGCATCT
ACATGCACATTGCACGAGGACTATACTACGGATCCTACCTCTACAAGGCAACCTGAAATGTAGGCGTAGT
ACTACTCCTCCTAGTGATAGTAACCGCTTTCGTAGGCTACGTACTTCCCTGAGGACAAATGTCCTTCTGA
GGTGCAACAGTAATTACCAATCTCCTTTCAGCAGTGCCATACGTCGGAAACACCCTCGTACAATGAATCT
GAGGAGGTTTCTCCGTCGACAACGCCACGCTTACTCGCTTCTTTGCCTTCCACTTTCTATTCCCCTTCGT
TATTTTGGCTGCTACACTAATCCACCTCCTTTTTCTCCACGAAACCGGCTCAAACAACCCTGTAGGAATC
AACTCAGACGCAGACAAAATCTCCTTCCACCCCTACTTCATCTATAAAGACCTCCTCGGCTTTGTTGTGA
TGCTGGTAGCCCTCACATCCCTTGCCCTCTTCACTCCCAACCTCCTAGGAGACCCCGACAATTTTATCCC
CGCCAACCCCCTGGTTACACCGCCCCACATCAAGCCTGAGTGGTATTTCCTCTTCGCATACGCCATTTTA
CGCTCCATTCCAAATAAACTTGGCGGGGTACTAGCTCTCCTGGCCTCCATCCTAGTTCTTATTCTAGTCC
CATTCCTCCACACCTCTAAACAACGAGGCCTTACATTCCGACCCTTAACCCAACTTTTATTCTGGGCCTT
CGTTGCCAACGTCATTATTCTAACCTGAATCGGCGGAATACCTGTAGAACACCCCTTCATTATCATCGGC
CAAATTGCATCCTTCCTCTACTTCCTCCTCCTGCTTATCCTTTCACCCCTTGCAGGCTGAGTGGAAAATA
AAGCCCTTAAATGAGCTTGCCCTAGTAGCTCAGTTTCAGAGCGCCGGTTTTGTAATCCGGAGGTCTGAGG
TTAGATTCCTCCCTAGTGCTCAGAGAGAGGAGATTTTAACTCCCACCTTTAGCTCCCAAAGCTAATATTC
TTAATTTAACTACCCCCTGACACAACTTTGTATACTAATACCCCACCGCGCCCCCACCCGGCGCAACTTT
TATACGCTATGTACCAATTCATACTATGTTTTTACCCATAGATTTTTCGAAAGATATGGATAGCCTTTCA
ATACATTTTGTAGTATATTAATACATTATTATGTATAATCAACATTACTTGTATTGTCACCCTAACACAT
CACTATCATTCATAATAAATTACATCACCCATCCCTATACAAATTACAAATTAGTGGAATAAAGGTATTT
CCTTGGTTTATCCCCTTATCTTGATTAAACGGGCTTACATATTATTGATTCATCAAATTAACGTTCACAA
TAAATTAATGTAGCAAGAAACCACCAAAAGTGTTGTCTAATGGCCGCCTTCCGGTCGCATGATAGGTCAG
GGATATTAATTGTTATCCGGCTCA

>LN680921.1 Bos indicus mitochondrial partial 12S rRNA gene, breed Amrit Mahal, isolate Isolate #2
AATAAAACGAAATTATTCGCCAGAGTACTACTAGCAACAGCTTAAAACTCAAAGGACTTGGCGGTGCTTT
ATATCCTTCTAGAGGAGCCTGTTCTATAATCGATAAACCCCGATAAACCCTCACCAATTCTTGCTAATAC
AGTCTATATACCGCCATCTTCAGCAAACCCTAAAAAGGAAAAAAAGTAAGCGTAATTATGATACATAAAA
ACGTTAGGTCAAGGTGTAACCTATGAAATGGGAAGAAATGGGCTACATTCTCTACACTAAGAGAATCAAG
CACGAAAGTTATTATGAAACCAATAACCAAAGGAGGATTTAGCAGTAAACTAAGAATAGAGTGCTTAGTT
GAATTAGGCCATGAAGCACGCACACACCGCCGTTAACCTCAA

>LN609192.1 Bos indicus partial 12S rRNA gene, isolate 1
ATATCCTTCTAGAGGAGCCTGTTCTATAATCGATAAACCCCGATAAACCTCACCAATTCTTGCTAATACA
GTCTATATACCGCCATCTTCAGCAAACCCTAAAAAGGAAAAAAAGTAAGCGTAATTATGATACATAAAAA
CGTTAGGTCAAGGTGTAACCTATGAAATGGGAAGAAATGGGCTACATTCTCTACACTAAGAGAATCAAGC
ACGAAAGTTATTATGAAACCAATAACCAAAGGAGGATTTAGCAGTAAACTAAGAATAGAGTGCTTAGTTG
AATTAGGCCATGAAGCACGCACACACCGCCCGTCACCCTCA

>HG962379.1 Microsciurus alfari mitochondrial partial 12S rRNA gene, specimen voucher 575653-Smithsonian National Museum of Natural History-USA
ATAGATACCCCACTATGCTTAGCCCTAAACATAAGTACTCAACTAACAAGAATACTCGCCAGAGAACTAC
TAGCTACTGCTTAAAACTCAAAGGACTTGGCGGTGCTTTACACCCCTCTAGAGGAGCCTGTTCTGTAATC
GATAAACCCCGCTAAACCTGACCACTCTTTGCAACGTCAGCTTATATACCGCCATCTTCAGCAAACCCTA
ACAAGGCACCATAGTAAGCACAATAATTACACATAAAAACGTTAGGTCAAGGTGTAGCCTATAGAGTGGG
AAGAAATGGGCTACATTTTCTAACTCCTAGAACATCTCACGACAGCTGTCATGAAATATGATTAGCCTAA
GGCGGATTTAGTAGTAAGCTGGGAATAGAGTGCCCGGCTGAATCGGGCAATAAAGCACGCACACACCG

>HG962392.1 Sciurus flammifer mitochondrial partial 12S rRNA gene, specimen voucher 1904.5.7.29-Natural History Museum-London-UK
CTAACAAGAATATTCGCCAGAGAACTACTAGCCACTGCTTAAAACTCAAAGGACTTGGCGGTGCTTTATA
TCCCTCTAGAGGAGCCTGTTCTATAATCGATAAACCCCGTTAAACCTCACCACTCTTTGCAGTATCAGCC
TATATACCGCCATCTTCAGCAAACCCTAACAAGGCATCATAGTAAGCATAATAACTCTACATAAAAACGT
TAGGTCAAGGTGTAGCCTATAGAGTGGGAAGAAATGGGCTACATTTTCTAATTCTCTAGAACATTTCACG
ATAGCCGTCATGAAACATGACCAGCCCAAGGCGGATTTAGTAGTAAGTTGGGAATAGAGTGCCCAACTGA
ATTGGGCAATAAAGCACGC

>HG962399.1 Sciurus granatensis mitochondrial partial 12S rRNA gene, specimen voucher 449881-Smithsonian National Museum of Natural History-USA
ACCCCACTATGCTTAGCCCTAAACATAAATATTCAACTAACAAGAATATTCGCCAGAGAACTACTAGCCA
CTGCTTAAAACTCAAAGGACTTGGCGGTGCTTTATACCCCTCTAGAGGAGCCTGTTCTATAATCGATAAA
CCCCGTTAAACCTGACCACTCTTTGCAATATCAGCCTATATACCGCCATCTTCAGCAAACCCTAACAAGG
CACTATAGTAAGCACAATAATTTTACATAAAAACGTTAGGTCAAGGTGTAGCCTATAGAGTGGGAAGAAA
TGGGCTACATTTTCTAACCCTAGAACATCTCACGATAGCTGTCATGAAATATGACTAGCCCAAGGCGGAT
TTAGTAGTAAGCTAGGAATAGAGCGCCTGGCTGAATTGGGCAATAAAGCACGCACACACCGCG

>HG962402.1 Sciurus igniventris mitochondrial partial 12S rRNA gene, specimen voucher 1928.7.21.68-Natural History Museum-London-UK
CTGGGGGAGTGATACCCCACTATGCTTAGCCCTAAACATAAATATTCAACTAACAAGAATATTCGCCAGA
GAACTACTAGCCACAGCTTAAAACTCAAAGGACTTGGCGGTGCTTTATACCCCTCTAGAGGAGCCTGTTC
TATAATCGATAAACCCCGTTAAACCTCACCACTCTTTGCAATATCAGCCTATATACCGCCATCTTCAGCA
AACCCTAACAAGGCATCATAGTAAGCATAATAACTCTACATAAAAACGTTAGGTCAAGGTGTAGCCTATA
GAGTGGGAAGAAATGGGCTACATTTTCTAATTCTCTAGAACATTCCACGATAGCCGTCATGAAACATGAC
TAGCCCGAGGCGGATTTAGTAGTAAGTTGGGAATAGAGTGCCCAACTGAATTGGGCAATAAAGCACGCAC
ACAC

>HG962412.1 Sciurus spadiceus mitochondrial partial 12S rRNA gene, specimen voucher Sspa1-Smithsonian National Museum of Natural History-USA
GATACCCCACTATGCTTAGCCCTAAACATAAGTACTCAATTAACAAGAATACTCGCCAGAGAACTACTAG
CCACTGCTTAAAACTCAAAGGACTTGGCGGTGCTTTATACCCCTCTAGAGGAGCCTGTTCTATAACCGAT
AAACCCCGTTAAACCTCACCACTCTTTGCAATGTCAGCCTATATACCGCCATCTTCAGCAAACCCTAACA
AGGTACCACAGTAAGCATAATTATTCTACATAAAAACGTTAGGTCAAGGTGTAGCCTATAGAGTGGGAAG
AAATGGGCTACATTTTCTAATTCCCTAGAACACTTCACGACAGCTGCCATGAAACATGACTAGCCCAAGG
CGGATTTAGTAGTAAGTTGGGAATAGAGCGCCCAACTGAATTGGGCAATAAAGCACGCACACACCG

>HG003307.1 Anoura caudifer complete mitochondrial genome
GTTAATGTAGCTTAATACAAAAGCAAGGCACTGAAAATGCCTAGATGAGTTTTTAAAACTCCATAAACAA
ACAGGTTTGGTCCCAGCCTTTCTATTAACTGTAAACAAACTTACACATGCAAGTATCCGCATTCCAGTGA
GAATGCCCTATAAATCGCCCTTAGCGATATAAAGGAGCGGGTATCAAGCACACCAACAGGTAGCTCACAA
CACCTTGCTCAACCACACCCCCACGGGAAACAGCAGTGATAAAAATTAAGCAATAAACGAAAGTTTGACT
AAGTTATATTTACTTTAGGGTTGGTAAATTTCGTGCCAGCCACCGCGGTCATACGATTAACCCAAGTCAA
TAGATCCACGGCGTAAAACGTGTTTAAGACAATTAAATGATAAAGCCAAACTCTAACTACGCTGTAAAAA
GCCACAGTTACCGTAAGCCCTACAACGAAAGTGACTTTAGATAATCTGAATACACGACAGCTAAGATCCA
AACTGGGATTAGATACCCCACTATGCTTAGCCCTAAACCTAAAGAATCCACATAACAAGATTCTTCGCCA
GAGTACTACTAGCCAAAGCTTAAAACTCAAAGGACTTGGCGGTGCTTTATATCCTTCTAGAGGAGCCTGT
TCTATAATTGATACACCCCGATAAACCTCACCAACCCTTGCCAACTCAGCCTATATACCGCCATCTTCAG
CAAACCCTAAAAAGGACCTACAGTAAGCCCAATTATAGTACATAAAAACGTTAGGTCAAGGTGTAGCTTA
TGGGTTGGAAAGAAATGGGCTACATTTCCTATCAACAGGATAAGATTTTCCCTTAAACGAAAGTCCTCGT
GAAATCGAGAACTAAAGATGGATTTAGTAGTAAACTAAGAATAGAGTGCTTAGTTGAATAAGGCCATGAA
GCACGCACACACCGCCCGTCACCCTCCTCAAGTGTCAACGATGCCCTCAATTCTATTTTTACATATCACA
ACCACTAGAGGAGATAAGTCGTAACAAGGTAAGCATACTGGAAAGTGTGCTTGGATAACCCAAAGTGTAG
CTTAACCCCAAAGCATCTAGCTTACACCTAGAAGATATTATACAAATAATCACTTTGAGCTGTACTTAGC
CCATCACAGATAAAATACAACCATATAATCTTAACCAAAACAAAACATTTACCTTAAACATAAAAGTATA
GGAGATAGAAATTATAATTGGCGCTATAGAGATAGTACCGTAAGGGAACAATGAAAGAATCAACTAAAGC
AAAAAATAGCAAAGCTTACCCCTTGTACCTTTTGCATAATGAATTAACTAGAACATACTTAGCAAAGAGA
ACTTAAGTTAATAACCCCGAAACCAGACGAGCTATTTATGAGCAGCCCCCAAAGAGCACACTCATCTATG
TAGCAAAATAGTGAGAAGACTTATGAATAGAGGTGACAAGCCTACCGAGCCTGGTGATAGCTGGTTGTCC
AGAAAAGAATTTTAGTTCTAACTTAAGCCTACCAACCAACATCATAATTTCACTGTAGTCTTAAGGAATA
GTCTGAAAAGGGACAGCTTTTCAGATATAGGATACAACCTTTGCTAGAGAGTAAGTACAATAAAAAATCA
TAGTTGGCTTAAAAGCAGCCATCAATAAAGAAAGCGTTCAAGCTCAACAATAAAATCAATTTAATTCCAA
CAATAAAAACCAACTCCTAGCATTAAAACTGGACCATTCTATAATCATATAGAAGAGATACTGTTAATAT
GAGTAACAAGAAATCAATTCTCCTCGCGCAAGTTTATATCAGAACGAATACCCACTGATAGTTAACGCAA
ACAAAGTAGACTTAAAAAACAAGCCCTTTGTCACCCACCCGTTAACCCAACACAGGAGCGCCCCAAGGAA
AGATTACAAGGAGTAAAAGGAACTCGGCAAACACAAACCCCGCCTGTTTACCAAAAACATCACCTCTAGC
ATAGCCAGTATTAGAGGCACTGCCTGCCCAGTGACATAAGTTCAACGGCCGCGGTATCCTGACCGTGCAA
AGGTAGCATAATCACTTGTTCTCTAAATAAGGACTTGTATGAATGGCCACACGAGGGTTTTACTGTCTCT
TACTCCCAATCAGTGAAATTGACCTTCCCGTGAAGAGGCGGGATTATTAAAATAAGACGAGAAGACCCTG
TGGAGCTTTAATTAATTAACCCAAGAGTAAATGCTTAATACCAAAAGGAATAAAACAATCTCATATGGGT
TAACAATTTAGGTTGGGGTGACCTCGGAGTATAAACAACCCTCCGAGCATTTTAAGCCAAGACTTACCAG
TCAAAGCCACATTACTTATTGATCCAAACTCTTTGATCAACGGAACAAGTTACCCCAGGGATAACAGCGC
AATCCTATTTAAGAGTCCCTATCGACAATAGGGTTTACGACCTCGATGTTGGATCAGGACATCCTAATGG
TGCAGCAGCTATCAAGGGTTCGTTTGTTCAACGATTAAAGTCCTACGTGATCTGAGTTCAGACCGGAGTA
ATCCAGGTCGGTTTCTATCTATTATTATGCCTCTCCCAGTACGAAAGGACAAGAGAGACAAGGCCTCCTT
AAACTAAGCGCCTTCCAGCTAAACAGATGTCACCACCTTAATCTGATAAGCAATAAATAAATCACCCCAA
GACCAGGGGTTTGTTAAAGTGGCAGAGACCGGTAATTGCATAAAACTTAAGCCTTTATTATCAGAGGTTC
AAATCCTCTCTTTAACAAAATGTATTTTATTAATCTACTGACTACAATCGTTCCCATTTTACTAGCTGTA
GCATTCCTAACCCTAGTCGAACGAAAAATCTTAGGCTACATACAGTTACGTAAAGGACCAAACGTTGTAG
GCCCCCACGGCCTGCTCCAACCAATCGCAGACGCAGTAAAACTATTCACGAAGGAACCCCTCCACCCATC
AACATCATCTACAACCATATTCATCACCGCCCCTATCCTAGCACTAACACTAGCACTAACTATGTGAATT
CCCCTACCAATACCCCACCCATTAATCAATATAAACCTTAGCGTACTATTCCTCCTTGCCATATCGAGCC
TAGCAGTATACGCTATTCTATGATCCGGATGAGCATCCAACTCTAAATACGCACTCATTGGGGCCCTACG
GGCTGTAGCCCAGACAATCTCCTACGAAGTAACCTTAGCAATCATTCTACTATCCGTACTACTAATAAGT
GGCTCCTACTCATTGTCAACCCTAATCATCACCCAAGAATATATATGACTAATCTTCCCCTCATGACCCC
TAGCAATAATATGATTTATCTCAACTCTAGCAGAAACTAATCGGGCTCCCTTCGACCTAACAGAAGGTGA
ATCAGAATTAGTCTCCGGATTCAATGTAGAATACGCAGGAGGTCCCTTCGCCCTATTTTTCCTAGCAGAA
TACGCCAATATTATCATAATAAATGCACTAACAACCATCTTATTTCTAGGCACATATAACAACCCAGCAA
TCCCCGAACTCTACACCATTAACTTCGCAGCTAAAACACTACTCCTTACGATAATATTCCTATGAATCCG
TGCATCCTACCCCCGCTTTCGCTATGACCAACTAATACATCTTCTATGAAAAAATTTCCTTCCCCTAACA
TTAGCCCTATGCATATGACACATTACCATACCCATTACAACAGCAACTATCCCACCACAAACATAAGAAA
TATGTCTGATAAAAGAGTTACTTTGATAGAGTAAATCATAGGGGCTAAAATCCCCTTATTTCTAGGATTA
TAGGACTCGAACCTAACCCTAAGAATTCAAAAATCTTCGTGCTACCACAATACACTAAATCCTAGTAAGG
TCAGCTAAATAAGCTATCGGGCCCATACCCCGAAAATGTTGGTTTATATCCTTCCCGTACTAATAAATCC
TATCATCTTTTCCTTAATCATATCGACTGTTATCCTAGGAACAATCATTGTAATAACGAGCTCACACTGA
CTAACCGTTTGAATTGGATTCGAAATAAATATGCTAGCCATAATTCCTGTACTAATAAAAAATCACCACC
CCCGTTCCACAGAAGCAGCAACTAAATACTTTTTCACACAAGCTACAGCATCCATACTACTAATATTAGC
CGTAGTAATTAACCTATTATACTCCGGTCAATGAACCATTACCAATATAATTAACCCTACGGCACTAAAC
ATCCTAACCCTAGCACTCGGCATAAAACTTGGTCTCTCCCCCTTTCATTTCTGAGTCCCAGAAGTCACAC
AGGGCATCCCCCTAACATCAGGCCTACTCCTACTAACCTGACAAAAACTAGCTCCACTATCCATCATATG
CACAATCTCCTCCAATATTAATTTAGACATATTACTAACCCTGTCTATCCTATCCGTATTAATTGGGGGC
TGAGGAGGACTAAACCAAACCCAACTGCGCAAAATTATAGCCTATTCATCCATCGCCCACATAGGATGAA
TAACCGCTATCATAACCTACAACCCTACCATAACATTACTTAATCTTACTATCTATATCCTAATAACAAC
CACAATGTTCATACTCCTTACCATAACTGCAACTACAACAACACTCTCTCTATCCCACACATGAAACAAG
ATACCCCTAATCACTATTATTATCTTAACAACCCTGCTATCTCTGGGAGGACTTCCTCCCCTAACAGGAT
TTATACCAAAATGAATAATTATCCAAGAACTAACAAAAAATGACAGCCTTATCCTACCTACTATAATAGC
CATCACAGCCCTACTCAACCTTTACTTTTACATACGACTAACATACGCAACATCACTAACAATATTCCCC
ACAATAAACAGCACCAAAATCAAATGACACTTTAACAATATAAAACAGACACCCTATCTACCACCCCTAA
TTATTCTCTCAACAATAACCCTTCCACTAACACCCATAATAGCCATCCTACACTAGGAGTTTAGGTTAAA
CAGACCGAGAGCCTTCAAAGCCCTAAGTAAATAACATCTATTTAACTCCTGATACCTAAGGGCTGCAAGA
CTTCACCTTACATCTGCTGAATGCAAATCAACTACTTTCATTAAGCTAAACCCTCACTAGATTGATGGGA
TTCGAACCCACAAAACTTTAGTTAACAGCTAAACACCCTAACCAACTGGCTTCAATCTACTTCTCCCGCC
GTTAATAAAAAAAAGGCGGGAGAAGCCCCGGCAGGATTGAAGCTGCTTCTTTGAATTTGCAATTCAATGT
GTTTTACACTACAGGGCCTGGTAATAAGAGGATTTAACCTCTGTCCTTAGATTTACAGTCTAATGCCTAC
TTCACTCGGCCATACTACCTATGTTCATCTCTCGTTGACTATTCTCAACTAACCATAAAGATATCGGCAC
TCTGTACTTACTATTCGGCGCCTGAGCTGGCATAGTAGGTACCGCACTAAGCCTTCTCATCCGTGCTGAG
CTAGGCCAACCCGGAGCCCTGTTAGGTGATGATCAAATTTATAATGTAATCGTAACAGCCCATGCCTTTG
TAATAATTTTCTTCATAGTTATGCCAATTATAATCGGAGGCTTTGGCAATTGACTAATCCCCCTAATAAT
TGGAGCACCTGATATAGCATTTCCTCGGATGAATAATATAAGCTTCTGACTTCTTCCCCCCTCTTTCCTA
CTATTACTGGCCTCCTCTACAGTCGAAGCCGGAGTAGGAACTGGCTGAACTGTTTATCCCCCCTTAGCAG
GAAACCTAGCACATGCCGGGGCCTCTGTCGATCTGGCAATCTTTTCCTTACATTTAGCGGGTGTATCATC
TATCTTAGGAGCTATTAACTTTATTACTACTATTATTAATATAAAACCCCCAGCACTTTCCCAATATCAA
ACACCCTTATTCGTATGATCTGTATTAATCACAGCCGTTTTATTACTGCTATCTCTCCCTGTACTGGCAG
CAGGAATCACTATACTACTTACTGATCGAAATCTGAATACTACCTTTTTTGACCCTGCAGGAGGAGGAGA
TCCTATCTTGTATCAACATTTATTCTGATTTTTTGGTCACCCCGAAGTATATATTCTCATTTTACCAGGC
TTCGGAATTATTTCCCATGTAGTAACTTACTATTCAGGCAAAAAAGAACCATTTGGGTATATAGGCATGG
TCTGGGCTATAATATCTATCGGATTTCTAGGATTCATTGTATGAGCTCACCATATGTTTACCGTTGGAAT
GGATGTTGACACACGAGCATACTTCACGTCCGCCACTATAATCATCGCTATTCCTACTGGGGTAAAAGTT
TTCAGTTGATTGGCTACCCTGCATGGTGGCAACATCAAATGAGCCCCCGCAATACTCTGAGCTCTTGGCT
TCATCTTCCTCTTTACCGTAGGAGGCCTAACGGGCATTGTCTTGGCTAACTCATCACTAGACATTGTCCT
GCATGATACCTATTATGTAGTAGCACATTTCCACTATGTACTATCTATGGGAGCTGTATTTGCTATTATA
GGAGGATTTGTACACTGATTTCCTCTGTTTACAGGATATACGTTAAATTCAACCTGAGCAAAAATCCACT
TCCTAGTTATATTCGTAGGAGTAAACATAACTTTCTTCCCACAACATTTCCTAGGCCTATCCGGAATACC
ACGACGATATTCTGACTACCCAGATGCCTATACCACTTGAAATACTGTCTCTTCAATAGGCTCCTTCATC
TCACTTACGGCAGTAATGTTAATAGTATTCATAGTGTGAGAAGCATTCGCAGCTAAACGAGGAGTCTCAA
TCGCAGAACTAACTACCACTAATATTGAGTGACTACACGGATGTCCTCCTCCCTACCATACATTTGAAGA
ACCCACATACGTTAACCCAAAATAAGAAAGGAAGGAATCGAACCTCCTAAAATTGGTTTCAAGCCAACAT
CATAACCACTATGTCTTTCTCTACAAGCGAGGTATTAGTAAAACTTACGTAACTTTGTCGAAGTTAAATT
ACGGATGAGACTTCCGTATATCTCCATGGCATATCCTTTTCAATTAGGGCTTCAAGATGCAACCTCACCT
ATTATAGAGGAATTATTACATTTTCATGATCACACCTTAATAATTGTATTCATAATCAGCTCTTTGGTAT
TATATCTTATTTCCTCAATGCTGACTACTCGCTTAACTCATACAAGTACAATAGATGCTCAAGAAGTAGA
AACAATCTGAACAATCCTTCCCGCTATTATCCTTATCACAATTGCTCTTCCATCTCTACGAATCTTATAC
ATAATAGATGAAATTAACAACCCCCTCATGACAGTCAAAACTATGGGTCATCAATGATACTGAAGTTACG
AGTATACTGACTACGCAGAGCTATGTTTTGACTCATATATAATTCCCACACCCGACTTAAAAATAGGGGA
TCTTCGTCTTCTAGAAGTAGACAACCGAGTAGTTCTTCCCATAGAAACTACCATCCGCATACTTATTTCT
TCTGAGGATGTTCTTCACTCTTGAGCCGTTCCATCCCTAGGTTTAAAAACCGACGCCATTCCTGGTCGAC
TTAACCAAACTACACTCCTTTCTACTCGACCTGGCCTCTATTACGGTCAATGCTCTGAAATCTGCGGCTC
AAATCACAGTTTTATGCCTATTGTCCTTGAAATAGTTACTCTAAAATGCTTCGAGAAATGATCAGCATCC
ATACTATAACATCATTAAGAAGCTAGTTTAGCATTAACCTTTTAAGTTAAAGATTGGGAAATGAAATTCT
CCTTAATGATATGCCCCAACTAGATACATCAACATGATTTATCACAATTTTTTCTACAATCATTACATTA
TTCATTATTATACAACTGAAAATTTCCAGCTATAACTACCCCCATAACCCAGAACCAAAAACAGCCAAAA
TTACTAAATCCTTAACCCCCTGAAACACTAAATGAACGAAAATCTATTCGCCTCTTTCATTACCCCTACA
ATAATAGGACTTCCTATTGTCGTCCTTATTATTATATTTCCCACTATACTATTTCCATCAACTAACCGAC
TAATCAACAATCGGTTAGTCGCTATTCAACAATGATTACTCCACCTAACATCTAAGCAAATACTTTCTAT
CCACAACAATAAAGGCCAAACATGAGCCCTAATATTAATGTCCTTAATTTTATTCATTGGGTCTACAAAC
CTACTAGGACTACTCCCCCATTCCTTTACTCCAACAACCCAACTATCAATAAACCTTGGTATAGCCATTC
CACTATGAGCCGGAACTGTTATTCTTGGTTTCCGACACAAAACCAAAGCCTCTTTAGCACACTTTCTACC
ACAAGGTACTCCCCTACCCTTAATTCCTATACTAATTATTATCGAGACTATTAGTTTATTTATTCAACCC
ATGGCACTAGCCGTACGATTAACCGCCAACATTACCGCTGGTCACCTATTAATTCACCTAATTGGTGGAG
CCACTCTTGCTTTAATAAGTATCAGTACAGCTACTGCCCTGATTACATTTATCATTTTAATATTACTTAC
AATTCTAGAATTCGCCGTGGCCCTAATTCAAGCCTACGTTTTTACATTATTAATCAGCTTATACCTACAT
GATAATGCCTAATGACCCACCAATCACACGCATACCATATAGTTAACCCTAGCCCTTGACCACTTACTGG
AGCCCTTTCAGCCCTTCTACTGACCTCAGGATTAGTGATATGATTCCACTTTAACTCTGTATCATTACTA
ATATTAGGAGTCCTAACAAACACCCTAACAATATATCAATGATGACGCGACATTGTACGGGAAGGCACCT
TTCAAGGTCACCATACACCAGTAGTCCAAAAAGGACTTCGCTACGGAATAATTCTATTTATTGTATCAGA
AGTATTCTTCTTTTCCGGATTTTTCTGAGCCTTTTACCATTCAAGCCTTGCTCCGACCCCAGAATTAGGA
GGATATTGACCACCAGCAGGTATCACTCCTCTAAACCCCTTAGACATACCCCTTCTAAATACATCCGTCC
TACTCGCTTCAGGCGTAACAATTACCTGAGCCCACCATAGCCTTATAGAAGGAAACCGTAAGCACATACT
CCAAGCTCTATTCATTACAATTTGTCTGGGTTTATATTTCACCCTATTACAAGCATCAGAATACTATGAA
ACACCCTTTACAATCGCAGACGGAATTTACGGATCTACATTCTTCATAGCCACCGGATTTCACGGCCTCC
ATGTTATTATCGGCTCTACATTTCTAATTGTATGCTTTCTACGACAATTAAACTACCATTTCACATCAAG
TCACCACTTCGGATTTGAAGCTGCCGCATGATATTGACATTTTGTAGATGTCGTATGACTTTTCTTATAT
GTCTCAATCTATTGATGAGGATCATATTCTTTTAGTATTAACTAGTACAACTGACTTCCAATCAGTTAGT
TCCGGTACAACTCGGAAAAGAATAATCAACCTAGCTATTACACTACTTACAAACACACTATTAGCATCCC
TTCTAGTAACTATTGCATTCTGACTTCCCCAAACCAACACATATACAGAAAAAACAAGTCCCTACGAATG
CGGATTTGATCCCTTAGGATCAGCTCGCCTACCCTTTTCAATAAAGTTCTTCCTGGTGGCTATTACATTT
TTACTATTTGATCTAGAAATTGCACTTCTCCTACCCCTACCCTGAGCATCCCAAACTAATAACCTACAAA
CCATACTCCCCACAGCCCTAGTATTAATCTCACTTCTGGCTATCAGCCTAGCCTATGAATGATCACAAGA
CGGATTAGAATGATCAGAATACGATAATTAGTTTAAACAAAACAAGTGATTTCGACTCACTAGATTATGA
TAAAAATCATAATTATCTAATGTCCCTTGTCTATATAAATATACTTACAGCATTCACAATCTCATTCATT
GGCTTATTAATATATCGATCCCATATTATATCCTCACTCCTCTGTTTAGAAGGAATAATATTATCTCTAT
TCGTAATAATAACAGTAACTATCTTGAATAACCATATAATACTAGCAAGCATACTCCCTATTATCCTTTT
AGTATTTGCTGCCTGTGAAGCAGCACTAGGCCTATCACTTCTAGTAATAGTATCAACCAATTACGGAATT
GATTATGTACAAAACCTTAATCTTCTCCAATGTTAAAAATTATTATCCCCACTATCATGCTAATTCCACT
TACTTGAATTTCTCCCCCCAAAATAATCTGAATTAATACCACAACCCACAGCCTAATGATTAGCATTTTA
TGGATTCCCCTTATCAATCAATTTACAGATAACAGCCTAAACTTATCCCCTATATTCTTCTCTGACTCTT
TATCCACCCCTCTACTTATGCTAACCATATGACTACTCCCTCTCATAATCATCGCCAGCCAATTTCATCT
CATCAACGAAACTCTAACCCGAAAAAAACTCTATATCACTATATTAATTCTACTCCAAATTTTTCTAATT
ATAACATTCACGGCCACAGAACTAATTATATTTTATATCCTATTTGAAGCCACATTACTCCCAACCTTAA
TTATTATCACTCGCTGAGGCAACCAGACAGAACGACTAAACGCCGGCCTTTATTTTTTATTTTATACACT
GGTGGGCTCTCTCCCTCTACTCATCGCACTAGTCCACTTACAAAATTCAATCGGCACACTAAACTTTCTA
CTAATACAATACTGAATTAAACCCCTTCCAACTTCCTGAGACTCTACCTTCCTATGATTAGCCTGCATAT
TAGCCTTCATAGTAAAAATACCATTATATGGATTACACTTATGATTACCTAAAGCCCATGTCGAAGCTCC
CATCGCAGGCTCCATAGTATTAGCAGCAGTACTACTAAAACTAGGAGGCTACGGAATATTACGAATCACT
ATTCTACTAGATCCATTCACCAAATCCATAGCCTATCCGTTCATAATATTATCCCTATGAGGAATAATCA
TAACCAGCTCCATCTGTCTACGCCAAACAGATCTAAAATCACTTATCGCTTATTCCTCGGTAAGCCACAT
GGCCCTTGTTATCGTAGCCATCTTAATCCAAACCCCCTGGAGTTTCATAGGAGCAACAGCATTAATAGTT
GCCCATGGCTTAACTTCATCAATAATATTTTGTCTAGCTAACTCAAACTATGAACGAGTACACAGTCGAA
CTATACTCCTAGCCCGAGGACTCCAAACCCTTCTACCCTTAATAGCAGCCTGATGACTCCTAGCAAGCCT
TACAAATTTAGCCCTACCTCCTACTATTAACTTAATTGGGGAACTATTTGTAATAATATCTATATTCACC
TGATCCAGCTTTTCCCTTATCCTCCTAGGCCTAAATATCATCATTACAGCTCTCTACACCTTATACATGT
TAATTACTACTCAACGAGGTAAACATACCCCCCACATCAATAATATTTCACCCTCATACACACGAGAAAA
CACTCTCATAACTATACATCTTCTCCCACTCTTACTCCTATCTATTAAACCCATAATTATTCTAGGAACC
CCTTACTGTAAGTATAGTTTAATTAAAACTTTAGATTGTGAATCTAACAATAGAAATTAACACTTCTTAC
TTACCGAGAGAGTATGCAAGAACTGCTAATTCTTCGTCTCCGCACCTAACAACGCGGCTCTCTCATACTT
TTAAAGGATAGAAGTTATCCGTTGGTCTTAGGAATCAAAAAATTGGTGCAACTCCAAATAAAAGTAATAA
ATTTAATGTCCCTTATAATATTTCTATCACTAATTATACTAACTATCCCTATCTTAACGACGATTCTAAA
CCCCCAAAACCATCCCAACTTCCCCTACTATGTAAAAACTATAGTATTTTACTCCTTCCTAATTAGCCTG
ATCCCTATAACTATATTTATATACTCCAACCAAGAAATAATAATTTCCAACTGACATTGAACCTCCATTC
AAACCCTAAAAATATCACTTAGCTTTAAACTAGACTTCTTCTCAGCACTATTTATACCAGTAGCACTATT
CGTAACATGATCTATCTTGGAATTTTCAATATGATACATAAAATCAGATCCTAACATTGACCGATTTTTT
AAATATCTCTTAATATTCCTAATTACAATACTCATTCTAGTAACAGCAAACAATCTCTTCCAACTATTTA
TCGGATGGGAAGGTGTAGGAATTATATCCTTTCTCCTAATCGGCTGATGATATGGCCGAGCAGACGCTAA
TACAGCAGCCCTACAGGCAATTATCTACAACCGCATTGGAGACGTTGGCTTTGTCCTATCAATAGCATGA
TTCTTAGTCAATTTTAACACATGAGAACTTCAACAAATCTTCCTGCTTAACTCCAATGTAACCCCTCTTC
CCCTTATAGGCCTTCTTCTAGCTGCAACAGGAAAATCTGCCCAATTCGGCCTACATCCCTGACTCCCCTC
CGCCATGGAAGGTCCAACTCCCGTTTCAGCCTTACTCCACTCAAGTACAATAGTCGTAGCAGGAATCTTT
CTACTAATTCGATTCTATCCATTAATAGAAAACAACCCTATAGTCCAAACAATAACCATATGCCTGGGAG
CCATCACAACCCTGTTTACAGCATTATGTGCACTCACCCAAAATGACATCAAAAAAATTATCGCATTCTC
TACATCAAGTCAACTAGGCTTAATAATAGTCACTATCGGAATCAACCAACCGCACCTAGCATTTCTACAT
ATCTGTACACACGCCTTCTTCAAAGCTATACTATTTATGTGCTCAGGATCAATTATTCACAGCCTAAATG
ATGAACAAGACATCCGAAAAATAGGAGGTCTGCTTAAAACCATGCCTTTCACCACAACAGCCATAACAGT
AGGTAGCCTGGCACTAACCGGCACTCCCTTTCTAACAGGCTTCTACTCAAAAGACCTAATCATCGAAGCA
GCCAATACCTCTTATACCAACGCCTGAGCCCTTATCCTAACCTTAATTGCCACTACCTTTACAGCCATCT
ACAGTACTCGAATTATCTTCTTCGCATTACTAGGCCAACCTCGCTTACCCACCCTAATCCTAATTAACGA
AAACAACCCCCTTCTCCTCAACGCTATCAAACGCCTCTTAATTGGAAGTATTTTTGCCGGGTTCCTAATC
TCAAAAAACATCCCCCCTATAACTATCCCTCCAATAACAATGCCCCTCTACTTAAAACTCACGGCACTAG
CAGTAACCCTGATAGGATTTATTCTGGCCTTAGAACTAAATACTACAACACTCAACCTAAAATTTAATCC
CCCCTCCAATATAATTAAATTCTCCAATCTCCTAGGCTACTTTCCAACCATCATCCACCGACTCACCCCC
ATGATAAACCTGACAATAAGTCAAAAATCAGCATCCATACTACTAGACCTTTCCTGATTAGAAATCATTC
TTCCCAAAACAATTTCTTTCACCCAACTAAAATCCTCAATCCTAGTTTCAAATCAAAAGGGACTAATTAA
ACTCTACTTTCTATCATTCCTAATTACTCTATCACTAGCCCTCATACTACTTATCCCCCACGCGTAACCT
CCATAACCACTACCACCGCGATAAAAAGAGACCAACCAGTAATAACAACTAATCAACTACCATAACTATA
CAAACCCGCAACCCCAATCACTTCCTCACTAACAGTCTCTAAGCCCTCCTCATCCAAAACAACTCAATCT
CCTAAACCGCTGAATTTAAAGATAGCCTCCAACTCTATATTTTTCAATACAATAAAAACTAGAGCAAACT
CTATAACTACCCCAACAATAAAAGCCCCTAAAACTGTTTTATTAGAGATTCAAACCTCCGGGTATTGTTC
TGTAGCCATAGCCGTAGTATACCCAAAAACTACAAGTATGCCCCCTAAATAAATTAAAAATACTATTAAC
CCCAAAAACGACCCATTAAAATTCATTACAATCCCGCACCCAGCACCTCCACCCACAATCAAACCTAATC
CACCATAAATTGGAGATGGCTTTGAAGAAAATCCAACAAAGCTTAAAACAAAAACGATACTTAGTATAAA
TACAATATATCCTAACATTATTCTTACATGGCCTATATCCATGACCAGTGACATGAAAAATCACCGTTGT
GTTTTCAACTATAAGAACCGCAATTAATGACCAACATTCGAAAAACCCACCCCCTCCTAAAAATTATCAA
CAATTCCCTCGTGGACTTACCCGCTCCCTCAAATCTATCCGCATGATGAAACTTCGGCTCTCTTTTAGGA
GTATGCTTAGCCGTACAGATCTTAACAGGATTATTCCTAGCTATACACTATACACCCGACACAACCACCG
CATTCAACTCCGTAACCCATATCTGCCGAGACGTCAACTACGGCTGAGTTCTCCGCTACTTTCATGCTAA
TGGAGCTTCTATATTTTTCATCTGCCTATACATGCATGTAGGCCGAGGACTATACTATGGATCTTATACA
TATTCAGAAACATGAAATATTGGAATTCTTCTCCTATTTGCCGTAATAGCCACTGCCTTCATAGGATACG
TTCTACCCTGAGGACAAATATCCTTTTGAGGAGCTACAGTTATCACTAACCTTCTCTCCGCTATCCCCTA
TATCGGAACCGACCTAGTTCAGTGAATCTGAGGGGGCTTCTCTGTAGATAAAGCCACCCTTACTCGCTTC
TTCGCTTTCCACTTCTTATTCCCCTTTATCGTGGCCGCCCTAGTAATAGTCCACCTCCTATTCTTACATG
AAACAGGCTCTAACAACCCTACAGGCATCCCATCAGATCCAGACATAATTCCATTTCACCCATACTATAC
TATTAAAGATATTTTAGGGTTCCTAATTATATTAACAGTCCTATCTTCACTAGTTCTATTTTCACCAGAC
CTCCTAGGAGACCCCGATAACTACATACCAGCTAATCCACTTAATACTCCCCCACATATTAAGCCAGAAT
GATACTTCCTATTTGCCTACGCAATCCTACGCTCCATTCCAAATAAACTCGGAGGAGTCCTGGCCCTAGT
ATTTTCAATTCTAATTCTAGCTATTATTCCAATCCTCCATACATCCAAACAACGAAGTATAATATTTCGC
CCCCTCAGTCAATCCTTATTCTGAACACTAGTAGCAGTACTATTAACACTAACATGAATCGGAGGACAGC
CAGTTGAACACCCCTATATTATTATTGGCCAGTTGGCCTCCCTCCTTTACTTTCTCATTCTTTTAGTTTT
TATACCCTTAGTTAGCATACTAGAAAATTATCTATTAAAATGAAGAGTCCTTGTAGTATATCTATTACAC
TGGTCTTGTAAGCCAGAAAAGGGGGTAACTCCCCCATGGACTCAAGGAGAAGACACTAAATCTCACCTTC
AGCACCCAAAGCTGAAATTCTACTTAAACTACTCCTTGAAGCGCCTATGTAATTTGTGCATATTTATTAT
TACCCCATATTAATTATGTACATATATGTATAATAGTACATTATATTAAGTACCCCATGCATATTAAGTA
CGTAAATAATATTAAAGTATTAATGACATACTACTGCAGACTGACATTAACTACTATATAAAACACGTCT
ATGCAAGAAATGATTACTCATGATTAATCAACTGGAGTACATATATTCATTGATCGTACATACACCATTA
AATTCTATTTAATCCTTGTCAATATGACTATCCACACCCAAAGGGTGTCCCTTGATCTACCTACCTCCGT
GAAACCAGCAACCCGCCCAATCAGTACGCCCCTTCTTGTCCCAGGCCCATTTAACTTGGGGGTTTCTAAC
TTGGGTCGTAAACGGCATCTGGTTCTTGCTTCAGGGCCATGGCAGTTTAGAATCGCCCATTCGTTCCCCT
TAAATAAGACATCACGATGGATTAATGACTAATCAGCCCATGCCGCGGCATAACTGTGGTGTCATGCCTT
TAGTAGGATTTTTTTCGGGGTATGCTTGGACTCAACTATGGCCGTAGAGGCCTGGGTTCAGGAGCTTAAA
GTCAAGCTGGACTTTTTAATGTACCTTCCCCACCAGCATAATGAGGACCCGGGACATGAACTCAATGATT
CAAGGACATGGGGATTAATGAGTTGAGGACATAAAATCAATGGTTACAGGACATATAACACCCACCTTTT
CCCCCCCCCCGACACGTGTGTACGCTCACACGTGTGTACGCTCACACGTGTGTACGCTCACACGTATGTA
CGCTCACACGTGTGTACGCTCACACGTGTGTACGCTCACACGTGTGTACCGCGGCAGCAGGGACATGGTC
CCTTAAGTCGACAAACCCCCCTACCCCCCGTTAGGCTCCTCGTGCTACGTATTAATTAACCTTGCCAAAC
CCCGAAAACAAGGATATACAAAGCATGATACAAACCTAACTTTAAATCAATCGACCCTTATTGATTGAAC
GCTACCACTTTGAGGAATTTATTTTCCTTAGACAGCCATCCCTCTAGATCCGCCAAAATTTTTAAACATG
TTCTCTCCACACAACTATCAACCAAC

>HG003309.1 Carollia perspicillata complete mitochondrial genome
GTTAATGTAGCTTAACATCAAAGCAAGGCACTGAAAATGCCTAGATGAGTCAATTAAGACTCCATAAACA
CATAGGTTTGGTCCCAGCCTTTCTATTGGTTTTTAGCAAAACTACACATGCAAGTATCCGCACTCCAGTG
AGAATGCCCCCTAAATCATTATCATGATAAAAAGGAGCAGGCATCAAGCACACCACCAGGTAGCTCATAA
CGCCTTGCTCAACCACACCCCCACGGGAAACAGCAGTGATAGAAATTAAGCAATGAACGAAAGTTTGACT
AAGTTATGCTAACAAGGGTTGGTAAATTTCGTGCCAGCCACCGCGGTCATACGATTAACCCTAATCAATA
GACTTACGGCGTAAAACGTGTTTAAGATTTCCCCTCCATTCTAAAGCGAAACTTTAGCCATGCTGTAAAA
AGCCCCAGGTACTGTAAGCCCTACCACGAAAGCAGCTTTAAACTATCTGAATACACGACAGCTAAGACCC
AAACTGGGATTAGATACCCCACTATGCTTAGCCCTAAACCTAAAGAATCTACCAAACAAGATTCTTCGCC
AGAGAACTACTAGCCAAAGCCTAAAACTCAAGGGACTTGGCGGTGCTTTATATCCTTCTAGAGGAGCCTG
TTCTATAATCGATAAACCCCGATAAACCTCACCAACCCTTGCCAACTCAGCCTATATACCGCCATCTTCA
GCAAACCCTGAAAAGGACCCACAGTAAGCTCAATAATAGTACATAAAGACGTTAGGTCAAGGTGTAGCCT
ATGGGTTGGAAAGAAATGGGCTACATTTCCTAATATTAGGGCACCACTAACTCATACGAAAACTCTTCTG
AAACCAAGAGTTAAAGGTGGATTTAGCAGTAAATTAAGAATAGAGTGCTTAGTTGAATAAGGCCATGAAG
CACGCACACACCGCCCGTCACCCTCCTCAAATACAAGTAACAATTACTAACCCTATAATCACCTGTTATA
GCTACTAGAGGAGATAAGTCGTAACAAGGTAAGCGTACTGGAAAGTGCGCTTGGATAACCCAAAGCATAG
CTTAAAACAAAGCATCTAGCTTACACCTAGAAGATATCATATAAAATGACTGCTTTGAGCCGTACTTAGC
CCCATATAATCATAACACAAATACCAATCTTAACTAAAACAAAACATTTACCTATTATAAAAGTATAGGA
GATAGAAATTCTAACCGGGCGCTATAGAGAAAGTACCGTAAGGGAACAATGAAAGAAATTACCAAAGCAA
TAAACAGCAAAGCTTACCCCTTGTACCTTTTGGATAATGATTTAACTAGAATATTTTAGCAAAGAGAACT
TAAGTTAACACCCCCGAAACCAGACGAGCTACTCACGAACAGTCTAACAGGGCAAACTCATCTATGTGGC
AAAATAGTGAGATGATTTATGAGTAGAGGTGATAAGCCTATCGAGCCTGGTGATAGCTGGTTGTCCAGTA
AAAGAATCTTAGTTCAAACTTAAGCCTACCCATAAACTTGTATAATTTTACTGTAGACTTAAAGTATAAT
CTAAAGAGGGACAGCTCTTTAGATACAGGCTACAACCTTAACTAGCGAGTAAGTGTAAAACCCCACCATA
GTTGGCCTAAAAGCAGCCACCAATAAAGAAAGCGTTCAAGCTCAACAACCCAAATATCTTAATCCCTACT
ATTAACACCAACTCCTAGTGTTAAACTGGACCATTCTATAACTATATAGAAGAGATACTGTTAATATGAG
TAACAAGAACTTGATTCTCCCTGCACAAGTGTATATCAGATCGAATAATCACTGATAGTTAACGTACATA
AAGCAAGCCAAATGACAAGCCCTTTATACCCTTCCCTCGTTAATCCAACACAGGAGTGCCTAAAGGAAAG
ATTAAAAGGAGTAAAAGGAACTCGGCAAATACAAACCCCGCCTGTTTACCAAAAACATCACCTCTAGCAT
TATCAGTATTAGAGGCACTGCCTGCCCAGTGACATACGTTCAACGGCCGCGGTATCCTGACCGTGCAAAG
GTAGCATAATCACTTGTTCTCTAAATAAGGACTTGTATGAATGGCCACACGAGGGTTTTACTGTCTCTTA
CTCCCAATCAGTGAAATTGACCTCCCCGTGAAGAGGCGGGGATACTACAATAAGACGAGAAGACCCTATG
GAGCTTTAATTAATTAGCCTAAGAGCTATACACTAACAACCAAAAGGCACAAAACAACCTCAAATAGGCT
AACAATTTAGGTTGGGGTGACCTCGGAGCATAAAAGACCCTCCGAGCAAATACAAGCTAAGACCTACTAG
TCAAAGCCACTTAACTTATTGATCCAATTCTTTTTGATCAACGAAACAAGTTACCCTAGGGATAACAGCG
CAATCCTATTTAAGAGTCCATATCGACAATAGGGTTTACGACCTCGATGTTGGATCAGGACATCCCAATG
GTGCAGCAGCTATTAAGGGTTCGTTTGTTCAACGATTAAAGTCCTACGTGATCTGAGTTCAGACCGGAGT
AATCCAGGTCGGTTTCTATCTATTTTACGCCTCTCCCAGTACGAAAGGACAAGAGAGACAAGGCCTCCTT
CATACCAAGCGCCTTCTAGCTTAACAGATGACCTAATCTTAATCTGACATGCAACAACCATACCACCCCT
AGACCAGGGCTATGTTAAAGTGGCAGAGACCGGTAATTGCATAAAACTTAAACCTTTACCCATCAGAGGT
TCAAATCCTCTCTTTAACATAATGTACCTAATTAATCTTCTAACAACAATCGTTCCAGTTCTCCTAGCCG
TAGCATTCTTAACCCTAGTAGAACGAAAGATCCTAGGCTACATACAATTACGCAAAGGACCCAATGTTGT
AGGCCCCTATGGTCTACTCCAGCCAATCGCAGACGCCGTAAAACTATTTACCAAAGAACCCCTACGACCA
CTAACATCATCCATTATTATATTCATCATTGCCCCCATTCTAGCCCTAACCCTAGCCCTAACAATATGAA
TTCCCCTACCAATACCTCACCCCCTAGTCAACATAAATCTCAGCGTACTATTTATGCTCGCCATATCAAG
CCTAGCAGTATACGCTATCCTATGGTCTGGCTGAGCCTCCAACTCAAAATATGCCCTAATCGGAGCCCTA
CGAGCCGTAGCCCAAACAATCTCCTATGAAGTCACCCTAGCAATTATCTTATTATCCGTACTATTAATAA
ACGGTTCCTACTCCCTATCAACCCTAATCACCACCCAAGAATTTATCTGACTTATCTTTCCCTCATGACC
CCTTACAATAATATGATTCATCTCCACCTTAGCAGAGACCAACCGAGCACCCTTCGACCTAACAGAAGGA
GAATCCGAACTAGTATCAGGCTTCAATGTAGAATACGCAGGAGGACCATTCGCCCTATTCTTCCTAGCAG
AATATGCTAACATCATCATAATAAATGCCCTAACCACAATTCTTTTCCTAGGAGCCTACCACAGCCCAAC
TTTTCCAGAATTATTCACCACAAACTTTGCAATCAAAACCCTTATTCTCACAATATCGTTCCTATGAATC
CGCGCATCCTACCCCCGCTTCCGATATGACCAATTAATACACCTTCTATGAAAAAACTTCCTACCACTCA
CATTAGCACTCTGCATATGATATGTTACAATACCAATCACAATAGCTGGCATTCCACCACAAACATAAGA
AATATGTCTGACAAAAGAGTTACTTTGATAGAGTAAATCATAGGGGCTAAAATCCCCTTATTTCTAGGAC
TCTAGGATTTGAACCCAATCCTGAGAACTCAAAAATCTCCGTGCTACCACACTACACCATGTCCTAGTAA
GGTCAGCTAAATAAGCTATCGGGCCCATACCCCGAAAATGTTGGTTTATATCCTTCCCGTACTAATAAAT
CCAATTACTTTCCCCATAATCATATCCACCATCATTCTAGGCACCATAATCGTAATCACAAGTTCACACT
GACTAACAGTATGAATCGGATTTGAAATAAACATACTAGCAATTATCCCTGTACTAATAAAAACTCACCA
CCCCCGCTCCACAGAAGCAGCAACTAAATATTTCCTTACCCAAGCCACAGCATCCATACTGCTCCTACTA
GCCGTAATTATTAATCTACTTTACTCAGGCCAGTGAACCGTAACAAACATCATTAACCCTACAGCATCCA
CCATTCTAACCCTAGCTATAACTATAAAACTTGGCCTATCCCCCTTCCACTTTTGAGTCCCAGAAGTCAC
ACAAGGCATCCCCCTATCATCAGGCCTAATCCTTCTGACCTGACAAAAACTAGCCCCCTTATCCATCTTA
TACTCCATCTTCCCTAGCATTAACCTAAACCTACTTCTCACTATATCTTTACTCTCCGTAATAGTAGGCG
GCTGAGGAGGACTAAACCAAACACAACTACGTAAAATCATAGCATACTCATCTATCGCCCACATAGGCTG
AATAACCTCTATCCTAATCTACAACCCAACAATAACCCTCCTTAACCTGACAATTTACATCATAATAACA
CTTACCATATTTATACTCCTCATCACTACAACAACCACCACCACCCTATCTATAGCCCACACCTGAAACA
AAATACCTCTAATCACTGTAATCATACTAACAACCCTACTATCCCTAGGAGGTCTCCCACCACTAACAGG
CTTCCTACCAAAATGAATAATTATTCAAGAACTTACAAAAAACAATAACATCATCCTTCCCACTATTATA
GCCATCACTGCCCTGCTAAACCTCTACTTCTACATACGCTTAACATACGCAACATCACTAACCATATTCC
CAACAACAAACAACATCAAAACCAAATGACACTTCAATACCACAAAACAGACACCCCTCATCTCACCCCT
AACTGTTATCTCAACAATAACCCTTCCACTAGCCCCCATACTAATAATCCTATACTAAGAAGTTTAGGTT
AATCCAGACCAAGGGCCTTCAAAGCCCTAAGTAAATAATAACTATTTAGCTTCTGCTCACTAAGGACTGC
AAGATTCTATCCTACATCTACTGAATGCAAATCAGCCACTTTTCTTAAGCTAAGCCCTTCCTAGATTGAC
GGGCTTCAAACCCGCGAAACTTTAGTTAACAGCTAAACACCCTAAACAACTGGCTTCAATCTACTTCTCC
CGCCGCGAGAAAAAAAAAGGCGGGAGAAGCCCCGGCAGGGTTGAAGCTGCTTCTTTGAACTTGCAATTCA
ATATGTAATACACCACAGGGCTTGGTAATAAGAGGATTCCACCTCTGTCTTTAGATTTACAGTCTAATGC
TTACTCAGCCATATTACCTATGTTCATCTCTCGTTGATTATTCTCAACAAACCATAAAGATATCGGCACC
CTTTATCTTCTGTTTGGTGCTTGAGCAGGCATAGTAGGCACTGCACTAAGCCTTCTTATCCGTGCTGAGC
TCGGCCAACCCGGAGCCTTATTAGGTGATGATCAGATCTATAATGTAATTGTAACAGCTCATGCCTTTGT
GATAATCTTCTTTATAGTTATACCTATTATAATTGGAGGTTTTGGTAACTGACTGATTCCTCTAATAATT
GGTGCCCCTGACATAGCCTTTCCCCGAATAAACAATATAAGCTTCTGACTCCTACCTCCCTCTTTCTTAT
TATTACTAGCCTCTTCAACAGTCGAAGCAGGAGTAGGTACCGGCTGAACCGTATACCCACCCCTAGCAGG
CAATCTCGCACATGCAGGAGCTTCTGTAGATCTAGCTATTTTTTCTCTCCACCTTGCAGGAGTCTCATCA
ATTCTAGGCGCTATCAACTTTATTACCACTATTATTAATATGAAGCCCCCTGCTCTCTCTCAATATCAAA
CACCCCTGTTCGTCTGATCTGTCCTAATTACAGCCGTCTTACTACTTCTGTCTCTTCCTGTTCTAGCAGC
AGGTATCACTATACTACTAACAGACCGAAACCTTAATACCACCTTCTTTGACCCTGCTGGAGGAGGAGAC
CCCATCCTATATCAACACCTATTCTGATTCTTCGGACATCCTGAAGTCTACATCTTAATCCTTCCAGGCT
TCGGGATTATCTCTCATGTTGTAACATACTACTCAGGTAAAAAAGAACCTTTCGGCTATATGGGTATAGT
CTGAGCTATAATATCTATTGGATTCCTTGGATTTATCGTGTGAGCCCACCACATATTCACAGTCGGTATA
GACGTTGACACACGAGCATATTTTACATCCGCTACTATGATTATCGCAATTCCTACAGGAGTAAAAGTAT
TCAGCTGACTAGCCACTTTACATGGAGGCAATATTAAATGATCTCCTGATATGCTTTGAGCCCTCGGTTT
TATTGTTCTATTCACAGTCGGAGGCCTAACAGGCATTGTTTTAGCCAACTCCTCACTAGACATCGTATTA
CATGATACTTACTACGTAGTAGCCCATTTCCACTACGTCCTATCTATAGGAGCTGTATTTGCTATTATAG
GAGGATTTGTACATTGATTCCCTCTATTTACAGGCTATACATTAAACTCAACCTGAGCAAAAATTCACTT
CCTAGTAATATTCGTGGGTGTAAACATAACCTTCTTCCCACAACATTTCCTAGGTCTATCAGGAATACCA
CGACGTTACTCTGACTACCCAGATGCTTACACTACCTGAAACACCGTATCCTCCATAGGCTCTTTCATTT
CACTTACTGCTGTGATGCTAATAGTGTTTATGATATGAGAAGCTTTCGCAGCTAAACGAGAAGTCTCAAT
TGCAGAACTAACCACTACAAACATTGAGTGACTACACGGATGCCCTCCTCCTTATCACACATTTGAAGAA
CCCACATACGTCAATCCTAAATAAGAAAGGAAGGAATCGAACCCCCTAAAGCTGGTTTCAAGCCAACGTC
ATATCCATTATGTCTTTCTCTATAAGAGGTATTAGTAAAACTTACGTAACTTTGTCAAAGTTAAATTACA
GGTGAAATTCCCGTATACCTCTATGGCATACCCATTCCAACTAGGACTTCAAGACGCTACTTCCCCTATT
ATAGAAGAGCTACTACACTTTCACGACCATACTCTCATGATTGTCTTTATAATTAGTTCCTTAGTGCTCT
ATATTATTTCCTCTATGTTAACGACTCGTTTAACCCATACAAGTACTATAGATGCCCAAGAAGTAGAAAC
AATCTGAACAATCCTCCCGGCTGTTATTCTAATTACAATCGCCCTACCATCTCTACGCATTCTCTACATA
ATGGATGAAATCAATAACCCCTTTATAACAGTTAAGACTATAGGCCATCAATGGTACTGAAGCTATGAAT
ATACCGATTACACAGATCTATGCTTCGACTCCTACATAATCCCCACCTCTGATTTAAAGGCGGGAGACCT
ACGCCTTCTAGAAGTAGATAACCGAGTAGTCTTACCTATAGAAACAACTATCCGTATACTAATTTCCTCT
GAAGACGTCCTCCACTCATGAGCCGTCCCTTCCCTGGGCCTAAAAACAGATGCAATCCCTGGGCGACTTA
ACCAAACAACTCTTCTATCCACTCGCCCAGGGCTATACTACGGCCAATGCTCCGAAATCTGCGGATCAAA
TCATAGCTTCATGCCTATTGTCCTCGAGATAGTCCCCCTAAAATATTTCGAAAAATGATCAACATCTATA
CTATAATCTCATCAAGAAGCTAACTTAGCGCTAACCTTTTAAGTTAGAGATTGGAAGAACCAAGTCTTCC
CTTGATGATATGCCTCAACTGGACACATCAACATGATTCATTACAATCCTCTCTACATTAATCACCCTGT
TTATCATTATACAATTAAAAGTTTCAAGCCATTATTATTATTCAACCCCAGAACCAAAGACGACCAAAAC
TACTAAATCTCTAATCCCTTGAGAAACTAAATGAACGAAAATTTATTCGCCTCTTTCATTACCCCTACGA
TAATAGGCCTTCCTATTGTTATATTAATTATTATATTTCCCACTATCATATTTCCTTCAACTAACCGACT
AATCAATAATCGGCTACTAGCAATTCAGCAATGATTAGTCCACCTTACATCTAAACAAATACTTTCTATC
CACAGCCATAAAGGTCAAACATGAGCCTTAATACTAATATCCCTAATCCTATTCATTGGCTCCACAAACC
TACTAGGCCTTTTGCCACATTCATTTACCCCAACTACACAACTCTCAATAAACCTTGGTATGGCTATCCC
TCTATGAACTGGTACAGTAATTCTAGGTTTCCGACATAAAACTAAGGCTTCCTTAGCACATTTTCTCCCA
CAAGGCACCCCACTTCCCCTAATTCCTATGCTAATTGTCATCGAAACAATCAGTCTGTTTATTCAACCAG
TAGCACTAGCCGTACGACTAACCGCTAATATTACAGCTGGTCACCTGCTAATTCACTTAATTGGAGGAGC
TACCCTCGCACTCATAAGCATTAGCACAGCCACTGCCTTCATTACATTCGTAATTCTAGTCCTATTAACA
GTATTAGAATTTGCCGTGGCCCTTATCCAAGCTTATGTATTTACTCTACTTGTCAGCCTGTACCTACATG
ATAATGCCTAATGACCCACCAAACCCACGCATTTCATATAGTTAACCCTAGCCCCTGACCACTTACAGGG
GCCCTATCCGCCCTACTATTAACCTCAGGATTAGTAATATGATTCCACTACAACTCTATAGCCTTACTCT
CCCTAGGGTTGCTTACCAATTCACTAACAATATATCAATGATGACGCGACGTAGTACGAGAAGGGACTTT
CCAAGGTCACCATACTCCAGTAGTCCAAAAAGGATTACGCTACGGAATAATCCTGTTTATTGTCTCAGAA
GTATTTTTCTTCTCAGGGTTCTTCTGAGCTTTTTACCACTCAAGCCTAGCCCCCACTCCAGAATTAGGAG
GATACTGACCTCCAGCAGGCATTACCCCACTAAATCCCCTAGACGTCCCACTCCTAAACACATCAGTCTT
ATTAGCATCAGGTGTCTCCATTACCTGAGCCCACCACAGCCTAATAGAAGGGAACCGTAAGCACATAATC
CAATCCCTACTCATTACAATTTGCCTCGGCCTGTATTTTACTCTCCTGCAAGCATCAGAATACTATGAAA
CACCCTTCACAATCTCCGACGGAGTCTACGGCTCCACATTCTTCATAGCTACAGGATTCCATGGCCTACA
CGTCATTATTGGCTCAACTTTCCTAATTGTATGTCTCCTACGACAATTAAAATACCATTTCACGTCTAGT
CACCACTTCGGCTTTGAAGCCGCCGCCTGATATTGACACTTCGTAGATGTAGTCTGACTCTTCCTATATG
TATCCATCTATTGATGAGGATCTTACCCCTCTAGTATCAACTAGTACATCTGACTTCCAATCAGTTAGTT
CCGGCACAACCCGGAGAGGAGTAATTAACATAGCTATTACACTGCTAACGAACACACTACTAGCCAGCCT
CCTTGTAACAATCGCATTCTGACTGCCCCAAATAAATACCTATGCAGAAAAATCAAGTCCATACGAGTGC
GGCTTTGACCCCCTAGGATCAGCTCGTCTCCCTTTCTCAATAAAATTTTTCCTAGTAGCCATCACATTTC
TACTTTTTGACCTGGAAATCGCACTTCTCCTCCCCCTCCCATGAGCATCCCAAACCGATAGTCTACAAGT
TATACTCCCAATGGCCCTAATGCTAATCTCTCTCCTAGCTATCAGCCTAGCATATGAATGACTACAAGAG
GGGCTAGAATGGTCCGAATAATGATAATTAGTTTAAACAAAACAAGTGATTTCGACTCACTAGATTATGA
TAACCATCATAATTATCTAATGTCCCTAACCTATATAAACATATTCTTAGCATTCACAATCTCCCTAATT
GGCCTATTAATATATCGATCCCACATAATATCCTCCCTCCTCTGCCTAGAAGGCATAATACTGTCCCTAT
TCGTAATAATAACAGTAACCATCTTAACCACACATTTAACCCTGGCCAGCATACTACCTATTATCCTACT
AGTATTTGCAGCGTGCGAAGCAGCACTAGGCTTATCTCTCCTAGTAATAGTATCCACTACCTATGGAATG
GACTACGTACAAAACCTCAATCTTCTACAATGCTAAAAATTATTATTCCCACTGTTATACTTATCCCTCT
TACATGATTCTCTAAACCAAAAATAATTTGAATTAACACCACAACCTACAGCCTAATAATCAGCATTCTA
TGATTCCCCCTAGTTAACCAATTCACTGACAATAGCCTAAACTTCTCCCTTATATTCTTCTCCGACCCTT
TATCCACTCCGTTACTTATATTAACGTTATGACTACTCCCTCTAATAATTATTGCCAGCCAATCCCACCT
GACTAATGAAACCCCCCAACGAAAAAAACTCTACATTACTATGCTAGTTCTACTACAGATTTTCCTACTT
ATAACATTTACAGCCACTGAACTCATTTTATTCTACATTTTATTTGAAGCAACACTCTTACCAACCCTAA
TTATTATCACACGATGGGGCAATCAGGCAGAACGTCTAAACGCAGGACTCTACTTTCTATTCTACACCTT
ATTAGGCTCTCTCCCACTACTCGTCGCCCTACTTCACCTTCAAAACCTATCCGGTACTTTAAACTTCCTC
CTAGCACAATACTATAATACCCCCCTTTCAACTTCCTGAAACACCTCCCTACTATGACTAGCATGCATAA
TAGCATTTATAGTAAAAATACCCCTGTACGGGGTACACCTCTGACTACCAAAAGCTCATGTAGAAGCTCC
CATTGCAGGATCTATAGTACTAGCAGCAGTATTACTCAAACTAGGCGGGTACGGCATACTTCGTATCACA
ATTCTCCTAGAACCCCTAACCCAATCCATAGCATATCCCTTTATAATACTATCCCTATGGGGCATGATTA
TAACTAGCTCAATCTGCCTCCGCCAAACAGACCTAAAATCTTTAATCGCTTACTCTTCAGTAAGCCACAT
GGCCTTAGTTATCGTAGCCGTCCTAATCCAAACTCCATGAAGCTTCATAGGAGCAACAGCACTAATAATC
GCCCATGGCCTAACTTCCTCCCTATTATTTTGCCTTGCCAACTCAAACTACGAACGCATCCATAGTCGTA
CAATAATTCTAGCCCGAGGCCTACAAACACTTCTTCCCCTGATAGCAGCCTGATGGCTCCTGGCAAGCCT
AACCAACCTTGCCCTCCCTCCAACTATTAACCTAATTGGAGAACTATTCGTTATTATATCTACATTTTCT
TGGTCCAGCATATCCCTTATCCTCATAGGCCTAAACATTACTATTACAGCCCTATATTCCCTATATATAC
TAATTATAACTCAACGAGGCAAACACACCCAACATATCAATAATATCCTTCCATCCTTTACACGAGAAAA
TACCCTTATAACCATGCATATTATCCCCCTACTGCTCCTATCCTTAAGCCCCAAAATCATCTTAGGGACC
CCTTACTGTAAGTATAGTTTAACAAAAACATTAGATTGTGAATCTAACAATAGAACCTGAAGCTTTCTTA
CTTACCGAAAAAGCACGCAAGAACTGCTAATTCCATGCTTCCGCACCTAACAGTGCGGCTTTTTCGCACT
TTTAAAGGATAGAAGTTATCCGTTGGTCTTAGGAACCAAAAAATTGGTGCAACTCCAAATAAAAGTAATA
AACCTCTTCTCCTCTATAATAATTGCATCTATAATCACCCTAATTACACCAATCCTGATAAACATATTAA
ATCCCCAAAATAACTCTAACTTCCCCCACTACGTAAAAACCATAGTCTCCTATGCTTTCCTGATCAGTAT
AATTCCCACCACAATATTCATCTACTCTGGCCAAGAAATAATCATCTCAAACTGACACTGAATTACCATC
CAAACCCTAAAATTATCTATAAGCTTTAAACTAGACTTCTTCTCTATACTATTTATACCCGTAGCATTAT
TCGTAACCTGATCTATTATAGAGTTCTCAATATGATATATGCATTCTGACCCTAACATTAACCGGTTCTT
CAAATACCTCCTAACATTTTTAATCACTATACTAATTCTAGTTACAGCTAACAATCTCTTCCAACTTTTT
ATTGGCTGAGAGGGAGTCGGTATCATATCCTTTCTACTAATCGGATGATGATATGGCCGAGCAGATGCCA
ACACAGCAGCTCTACAAGCAATTCTTTACAACCGAATTGGAGACGTAGGCTTTATCCTATCAATAGCATG
ATTCCTTGCCAACTTCAACACATGAGAACTCCAACAAATCTTTTCCCTCACCCCAAACACAACCTCCCTA
CCCCTTATAGGACTACTCCTAGCAGCCACAGGCAAATCAGCCCAATTTGGTCTGCACCCATGACTTCCAT
CTGCTATAGAAGGCCCCACTCCCGTCTCAGCCCTACTCCACTCAAGCACAATAGTTGTAGCAGGCGTCTT
TCTCTTAATCCGTTTTTATCCCCTAATGGAAAACAACCCTCTAGTCCAAACAACAACCTTATGCCTAGGA
GCTATCACCACCCTCTTTACAGCAGTATGTGCACTCACCCAAAATGACATCAAAAAAATCATCGCATTCT
CAACCTCAAGCCAACTAGGCTTAATAATAGTAACTATCGGAATCAACCAGCCACACCTGGCATTCCTACA
TATCTGCACCCACGCCTTCTTTAAAGCTATGCTCTTCATATGCTCCGGATCAATCATTCACAGCCTAAAT
GACGAACAAGACATCCGCAAAATAGGAGGCCTATACAAATCAATACCCTTCACCACTACCGCTATAACTG
TAGGAAGCCTGGCATTAACAGGAACCCCCTTCCTAACAGGCTTTTACTCAAAAGACCTAATCATTGAAGC
AGCTAACACTTCTTATGCCAACGCCTGAGCCCTACTCATAACCCTCATTGCAACCTCCCTAACCGCCGTA
TATAGCACCCGAATTATCTTCTTTGCACTACTAGGACAACCACGCCTTCCCTCCCTGATTTTAATTAATG
AAAATAATCCCCTACTCCTCAACGCTATCAAACGCCTCCTTATCGGAAGCATTTTCGCTGGCTTCCTAAT
CTCAAAAAATATTCCACCCACATCCATCCTTCCAATAACCATACCCTCATACCTCAAACTCACTGCCCTA
ACCGTGACACTAGCTGGATTTATCTTAGCCCTAGAACTTAATCTAGCAACATTAAACCTAAAATTCAAAG
GCCCTTCTAACACCCTCAAATTCTCCAATCTTCTAGGCTATTTCCCAACTATCATCCACCGACTCCCCCC
AATAATCAACCTAACAACGGGCCAAAAATCCGCCTCCATACTACTTGATCTAACTTGACTAGAAACGCTA
TTCCCTAAAACCATCTCACTCTTCCAACTAAAAACCTCCATTATAGTATCAACCCAAAAAGGCCTCATTA
AACTTTATTTCCTATCCTTCCTAATCACACTCCTACTAGTCATTCTCCTACTTACCCCCCACGCGTAACT
TCCATAATCACTATAACAGCAACAAGCAACGATCAACCCGTAACTAAAATCAATCAACCCCCATAACTAT
ACAATCCACTAACACCAGCTACCTCCTTACTAATAAACCCAACATCCTCCAAATTACAAACAACCCAATC
CCCCAGCCCATTAAACTTAAACACAGCTTCCAACTCTATCTCTTTCAGCACAACAAAAACCAAAATAAAC
TCCATAACCATACCTACAACAAAAGCCCCCAAAACCGTCTTATTAGAAACCCACACTTCCGGATACTGCT
CCGTAGCCATGGCCGTAGTATAACCAAACACAACCAACATACCTCCCAAATAGATTAAAAAAACTATCAA
CCCCAAAAATGAACCATTAAAATTCATCACAATACCACACCCCGCACCCCCACTCACAATTAAACCCAAT
CCTCCATAAATAGGTGAAGGCTTTGAAGAAAATCCAACAAAGCTTAACACAAAGATAATACTCAAAATAA
ATACAATATATAGAACCATTGTTCTCACATGGCTACACCCATGACCAATGACATGAAAAATCACCGTTGT
ATTTCAACTATAAGAACCTTAATGACCAACATTCGAAAAACTCACCCACTCCTAAAAATTGTTAATAGCT
CATTCGTAGACCTCCCCGCTCCTTCCAGCCTATCTTCCTGATGAAACTTTGGTTCTCTTTTAGGAGTATG
CCTAGCTGTCCAAATTTTAACAGGATTATTCCTAGCTATACACTATACATCTGACACAGCTACCGCATTC
AACTCCGTTACCCATATTTGCCGAGATGTCAACTACGGATGAGTCCTTCGCTATCTTCACGCCAACGGAG
CATCTATATTCTTCATTTGCCTATACTTACATGTAGGCCGAGGCCTATACTACGGATCCTACACATATTC
AGAAACCTGAAACGTCGGTATCCTCCTACTATTTGCCGTTATAGCAACAGCATTCATAGGATACGTCCTA
CCATGAGGACAAATATCTTTTTGAGGAGCAACAGTCATCACCAACCTTCTCTCAGCCATCCCCTATATTG
GAACAGACCTAGTACAATGAATCTGAGGAGGCTTTTCTGTAGACAAAGCTACCCTCACTCGATTCTTTGC
CTTCCATTTCCTACTTCCCTTTGTAGTAGCAGCCCTAGTAATAGTGCATCTCCTATTCCTACACGAAACC
GGGTCTAACAACCCAACAGGCATCCCATCAGACTCAGATATAATTCCATTCCACCCTTACTACACTATCA
AAGATATCCTGGGCTTTTTAGTAATACTCACTGCTCTATCAACACTAGTACTATTCTCACCCGACCTCCT
AGGGGACCCTGACAATTACACACCAGCCAACCCCCTCAGCACACCCCCACATATCAAGCCAGAATGGTAC
TTCCTATTCGCCTACGCAATTCTACGCTCAATTCCAAATAAACTTGGAGGTGTACTAGCCCTAGTTCTGT
CAATCCTAATCCTAGCAATTGTACCAATACTCCATGTATCTAAACAACGAAGTATGATATTTCGTCCTCT
CAGTCAATGCCTATTCTGACTCCTCGTGGCAGTTCTATTCACACTAACATGAATCGGAGGACAACCTGTC
GAACATCCCTATATCATTATCGGTCAAATAGCATCCGTCCTATATTTCCTAATCATCCTAGTCCTTATAC
CCTTAACTAGCATTGTAGAAAATCGTCTCTTAAACTGAAGAGTCCATGTAGTATATTCATTACACCGGTC
TTGTAAACCGTAAAAGGGATATAAACTTCCCCATAGACTCAAGGAGAAGGCACTACGCCTCACCCTCAAC
ACCCAAAGCTGAGATTCTAGTTAAACTACTCCTTGAACCCTTATGTTATTCGTGCATATATTCTATAGCC
CCATATTAAATCATGTACATCTATGTATTATAGTACATTCATACCATGTCCACATGAATATTAAGCAGGT
AAATTCATTTAATGTATTAACGACATACATCTTAGACGTACATTATATTATCTAAGTACATGAATATGTA
TATATGGATTATAAATCCTTAATCACTTGAGGACATACTATTTAATGATCGTGCATAGACCATACTATTA
CGTAATCCTTGTCAATACGACTATTGTCCCACCCAATGGTGTCCCTTGATCTACCTACCTCCGTGAAACC
AGCAACCCGCCCAATAAGTGTCCCTCTTCTTGTCCCAGGCCCATTTAACTTGGGGGTTTCTAACTTGGGT
CGTAAACGGCATCTGGTTCTTGCTTCAGGGCCATGACCACTTAGAATCGCCCATTCGTTCCCCTTAAATA
AGACATCACGATGGATTAATGACTAATCAGCCCATGCCGCGGCATAACTGTGGTGTCATGCCTTTAGTAG
GATTTTATTTGGGGGATGCTTGGACTCAGCTAAGGCCGTAGAGGCCGGAAATCAAGAGCATTTCCGTCAA
GCTGGACCTTTTAATGTACCTCCTCCACCCGCATAATGGTGAGCCGGGTCATTGAGTGAATGAATTCAAG
GACATAAGACATGTTTGTTCAGCTAGTTTTTATTCCTCATGAAGTGACTAACTTACGGATTATAGGATTC
ATGGTTACAGGACATACCACACTTATACTCACACCCCCGTGTACGCACACACCCCCGTGTACGCACACAC
CCCCGTGTACGCACACCCCCGTGTACGCACACCCCCGTGTACGCACACCCCCGTGTACGCACACACCCGT
GTACGCACACACCCGTGTACGCACACACCCGTGCACGCACACACCCGTGTACGCACACACCCGTGTACGC
ACACACACCCGTGTACGCACACACCCGTGTACGCACGCGCGAACAGCATGTACATGGTCTTTTAAGTCGA
CAAACCCCCCTACCCCCCGTTAGAACCCCATACACAATGCATTAATTAGCCTTGCCAAACCCCGAAAACA
AGGACAATACAAAGTATATTAAGGAGCCCCATCGGAAATCAAATAACATTGTTATCTAATCAAGTAACCA
TACCCTCGGTCGACCCTTATTAATTGAACGCTGCCACTTTAAGGAATTCATTTTCCTTAGACAGCTACCT
CCCTAGATCCGTCAAATTTTCCGCAAAAAGTCTCTCCATCCCCCAATCAAC

>HG003310.1 Desmodus rotundus complete mitochondrial genome
GTTAATGTAGCTTAACCACCAAAGCGAGGCACTGAAGATGCCTAGATGAGACCATAAAACTCCATAAACA
CATAGGTTTGGTCCCGGCCTTTCCGTTAGCTACAGGCAAGCTTACACATGCAAGCATCCGCCCCCCTGTG
AAAATGCCCTCCAAAACGCCTACGCGACCAAGAGGAGCAGGTATCAAGCACGCCACTAGGGCTGCTCACG
ACGCCTTGCTTAGCCACGCCCCCACGGGAAACAGCAGTGACAAATATTAAGCAATGAACGAAAGTTTGAC
TAAACTATGCCTCTTAAGGGTTGGTAAACTTCGTGCCAGCCACCGCGGTCATACGATTAACCCCAGTTAA
CAGACGTACGGCGTAAAGCGTGTTTAAGGGAATCCCGCAAATAGAGCCAAACCCTAGCTACGCCGTAAAA
AGCCCTAGCTACTGGAAGCCCCCCCACGAAAGTGGCTTTAAAAATGCCCAAAGACACGACAGCTAAGGCT
CAAACTGGGATTAGATACCCCACTATGCTTAGCCCTAAACCTACAGAGTTCTACATAACAAAATTCTTCG
CCAGAGTACTACGAGCCACCGCTTAAAACTCAAAGGACTTGGCGGTGCTTCACATCCACCTAGAGGAGCC
TGCTCTATAATCGATAAACCTCGATAAACCCCACCAACCCTTGCCACCCCAGCCTGTATACCGCCATCTT
CAGCAAACCTTGAAAAGGAAGTGCAGTAAGCCCAACCGCAGTACGCAAAAACGTTAGGTCAAGGTGCAGC
CCATGGGTTGGGAAGTAGTGGGCTACATTTCCTATGCCCGGGACACCACACGAAAGTCCCCGTGAAACCG
GTGACTAAAGGAGGATTTAGCAGTAAACTGGGAATAGAGTGCTCAGTTGAACAAGGCCATGAAGCACGCA
CACACCGCCCGTCACCCTCCTCAAATACCAACAACACACCCAGATCCTCTCTACACGTGTTACACCTACT
AGAGGAGACAAGTCGTAACAAGGTAAGCGTACTGGAAAGTGCGCTTGGATTATCCAAAGTGTAGCTTAAA
TCCTAAAGCATCTAGCCTACGCCTAGAAGATATCATACAAACTGACCACTTTGAGCCGTACCTAGCCCGA
ACCAACCACAACAAAACCACCATCACCGGATTAATCAAAACATTTACCCTTAAAAAGTATAGGAGATAGA
AAGTCCAATCGGCGCAATAGAGAAAGTACCGCAAGGGAATGCTGAAAGAAACCACCAAAGCAACAAACAG
CAAAGCTTACCCCTTGTACCTTTCGCATAATGATTTAACTAGACTGACTTAGCAAAGAGATACTTAAGTT
AATGACCCCGAAACCAGACGAGCTATTTACAAGCAGCCTAACAGGGCAAACTCATCTATGTGGCAAAATA
GTGAGAAGACTTATAAATAGAGGTGACACGCCTACCGAGCCTGGTGATAGCTGGTTGTCCAGTAAAAGAA
CCTTAGTTCAAACTTAAGCCTACCCAAAACACCCACAATTATTCCGTAGACTTAAGAACTAGTCTAAAAA
GGGACAGCTTTTTAGACACAGGCTACAACCTTTACTAGAGAGTAAAAAAACCCAAACCCGTCCCATAGTG
GGCCAAAGAGCAGCCACCAATAAAGAAAGCGTTCAAGCTCAACAACCTACCAAGAACTAATAATTCAACT
CCTAGAGTAAACCTGGACCATTCTATAGCAGCATAGAAGAGACAATGTTAATATGAGTAACAAGAAATAT
TTTCTCCCCGCACAAGTGTATATCACGAACGAATGCCCACTGATAGTTAACGCACATGAACCTGGCACAA
ACAGCAAGCCTTTCATCCACCTAACCGTTAACCCAACACAGGAGTGCCTCAGGGAAAGATTAAAAGGAGC
AAAAGGAACTCGGCAAGCACAAACCCCGCCTGTTTACCAAAAACATCACCTCTAGCATCCAAAGTATTAG
AGGCACTGCCTGCCCAGTGACATATACGTTCAACGGCCGCGGTATCCTAACCGTGCAAAGGTAGCACAAT
CACTTGTTCCCTAAATAGGGACTTGTATGAATGGCCACACGAGGGTTTCACTGTCTCTTTCTCCCAATCC
GTGAAATTGACCTCCCCGTGAAGAGGCGGGGATGCCACGACAAGACGAGAAGACCCTATGGAGCTTCAAT
TAACCAGCCTAAGAACACGCCCCTCTCCTCCCAAGGGACTCAAAACAACACCCAACTAGGCTGGCAATTT
AGGTTGGGGCGACCTCGGAGTATAAAAAACCCTCCAAGCAGCTACAAGCTCAGACTTACCAGTCAAAGCC
ACATGAACCACCACGATCCAAGGCCTTTGATCAACGAAACAAGTTACCCTAGGGATAACAGCGCAATCCT
ATTCAAGAGTCCATATCGACAATTAGGGTTTACGACCTCGATGTTGGATCAGGACATCCCGATGGTGCAG
CAGCTATCAACGGTTCGTTTGTTCAACGATTAAAGTCCTACGTGATCTGAGTTCAGACCGGAGCAATCCA
GGTCGGTTTCTATCTATCCTAACGCCTCTCCCAGTACGAAAGGACAAGAGAAGCGGGGCCCCCCTGAAAC
AAGCGCCCTCTACACAAACAACGGATGACAAAACTCTCAACCCGACATGTAGTAAACAAACCCGCCCTAA
ACCAGGGCCCAATTAGAGTGGCAGAGACCGGTTACTGCTTAAAACTTAAGCCTTTACTCACAGAGGTTCA
AATCCTCTCTCTAATAAAATGTTCTTGCCAAACCTCTTAATAACAATCGCCCCCATTCTCCTAGCCGTAG
CCTTCCTGACCCTCATCGAACGAAAAATCTTAGGCTATATACAGCTACGCAAGGGGCCCCTGGTAGTAGG
GCCATACGGACTCCTACAGCCAATCGCAGACGCCATAAAACTATTCACAAAAGAACCACTACGCCCACTC
ACATCCTCCACAACCATATTCCTACTAGCCCCTGTCCTAGCCCTCACCCTGGCCCTCACCATGTGAATCC
CCATACCAATACCCCACCCCCTCACCAACATAAACCTAAGCCTGCTCTTCATACTAGCCATATCCAGCCT
GGCAGTATACTCCATCCTCTGATCTGGCTGAGCCTCAAACTCGAACTACGCACTAATCGGGGCCCTACGA
GCTGTAGCCCAAACTATCTCCTATGAAGTAACCCTAGCCATAATCCTCCTATCAGTCCTCCTCATAAACG
GCTCATACTCACTCTCCTCCCTAATCCTAACCCAAGAGCACACATGATTAATACTCCCCTCCTGGCCCCT
GATAATAATATGATTCACCTCTACCCTAGCAGAAACCAACCGAGCACCCTTTGACCTCACAGAAGGTGAA
TCGGAGCTTGTCTCTGGCTTCAATGTGGAATACGCGGGGGGACCCTTCGCCCTATTTTTCCTAGCAGAGT
ACACAAACATTATCATAATGAACACCCTCACCACAACTCTCTTTCTGGGGGCATACAACAACCCAAACAC
CCCAGAACTATATACCACCAATCTCGCAACCAAAACCCTCCTCCTCACCACAACATTCTTATGAATTCGG
GCCTCCTACCCCCGCTTCCGATACGATCAACTAATACACCTCCTATGAAAAAATTTCCTGCCCCTGACCC
TAGCCCTATGCATATGACACACAACCCTACCAACCACCACAGCCGCCACCCCTCCCCAAACCTAAGAAAT
ATGTCTGATAAAAGAGTTACTTTGATAGAGTAAAGCATAGAGGCCACAAACCCTCTTATTTCTAGGACTA
TAGGAATCGAACCTAACCCTAAGAACCCAAAAATCTTCGTGCCACCACACTACACCAAGTCCTAGTAAGG
TCAGCTAATTAAGCTACCGGGCCCATACCCCGGAAATGTCGGTTCATATCCCTCCCATACTAATAAACCC
CCTTGTCTCCACCACAATTATGTCAACAATGATCTTAGGGACAACCATCGTAATAACTAGCTCACACTGG
CTGATAGTGTGAATAGGCTTCGAAATAAACATACTAGCCGTCATCCCAATACTGACAAAGACCCACCACC
CACGCTCCACAGAAGCAGCCACCAAATACTTCCTCACCCAGACCACCGCATCCATGCTACTAATACTAGC
CGTAATCACCAACCTACTAGACTCCAACCAATGAACTACCACAAGTATAACCAACCCCACAGCCTCAACT
ATCCTAACCCTAGCCCTAGCAATAAAACTAGGCCTCTCCCCCTTCCACTTCTGAGTACCAGAAACCACCC
AAGGCATCCCTCTATTCCCCGGCCTAATCCTACTCACCTGACAAAAACTAGCCCCACTATCAGTCCTATA
TGACCTATACACCAACATCAACCCCAACCTATTACTCACATTATCTATCCTATCCATCCTAGTCGGCGGT
TGAGGAGGCCTCAACCAAACACAATTGCGCAAAATCATAGCCTATTCATCTATCGCCCACATAGGATGAA
TGACAGCCATCCTCATCTACAACCCCACCATAACTACCCTAAACCTATCAATCTATATTACACTAACTCT
CACAATGTTCCTGCTACTTATCTCCACAAAAACCACCACAACCCTATCCCTATCTCACATCTGAAACAAG
ACCCCCCTAATTACAACAATCGCCCTAACAACCCTCCTATCACTAGGAGGCCTTCCCCCCTTAACCGGCT
TCACACCCAAGTGAATAATTATTCAAGAACTAACAAAAAACAACAACATCATCCTCCCTACCATAATAAC
TATAACAGCCCTCCTCAACCTCTACTTCTACATGCGCCTAACCTACGCCACTTCCCTAACAATGCTCCCC
GCAGCAAACAACACCAAGACAAAATGACACCTTACAACCACAAAACAAACAACACACCTAGCCCCCCTAA
CCATCACCTCAACAATACTCCTACCACTAACACCCATACTATCAACCTTGCACTAGAAGCTTAGGTTAAC
CACAGACCGGGGGCCTTCAAAGCCCCAAGTAAATAACAACTATTTAGCTCCTGACTAGGGACTGCAAGAC
CCCGCCTTGCATCTTCTGAACGCAAATCAACCGCTTTTCTTAAGCTAAGCCCCTCCTAGATTGGTGGGCT
TCAACCCACGAAACTTTAGTTAACAGCTAAACACCCTAGTCAACTGGCTTCAATCTACTTCTCCCGCCGC
CAAGAAAAAAAAGGCGGGAGAAGCCCCGGCAGGATTGAAGCTGCTACTTTGAACTTGCAATTCAATATGC
TTAGCACCACAGGGCCTGGTAACAAGAAGACTCAACTCCTGTCTTTAGATTTACAGTCTAATGCCTACTC
GGCCATATTACCTATGTTCGTCACTCGTTGACTCTTCTCTACAAACCACAAAGACATCGGCACCCTCTAC
ATAATGTTCGGGGCCTGAGCTGGCATGGTGGGGACTGCACTCAGCCTGCTCATCCGGGCTGAGCTCGGCC
AGCCAGGGGCTCTTTTGGGCGATGACCAGATCTATAATGTAGTGGTAACAGCCCATGCTTTCGTAATAAT
CTTTTTCATAGTGATGCCAATTATGATCGGGGGCTTTGGCAACTGACTAGTCCCCCTAATAATCGGAGCC
CCTGACATGGCCTTCCCCCGAATAAACAACATGAGCTTTTGACTTTTACCTCCCTCATTCCTACTCCTGC
TTGCCTCCTCAACAATTGAAGCAGGCGCTGGCACCGGCTGAACTGTTTACCCCCCTTTAGCGGGAAACCT
GGCCCATGCCGGAGCCTCTGTAGCACTAGCAATCTTCTCCCTCCACCTCGCAGGCGTATCCTCTATCCTA
GGGGCCATTAACTTCATTACGACCATCATCAACATGAAGCCCCCAGCCACCTCCCAATACCAAACACCCC
TGTTTGTCTGATCCGTTCTAATTACAGCAGTACTACTACTGCTTTCTCTCCCTGTTCTTGCAGCTGGCAT
CACCATACTACTATCAGACCGAAATCTAAACACAACTTTCTTTGACCCCGCTGGGGGAGGAGACCCTATC
CTATACCAACACCTATTCTGATTTTTCGGCCACCCTGAAGTCTACATTCTCATCCTCCCAGGCTTCGGTA
TCATCTCCCACATTGTAACCTACTACTCCGGCAAAAAAGAGCCTTTTGGTTATATGGGCATGGTGTGAGC
CATAATATCTATTGGCTTCTTGGGATTTATCGTATGAGCTCACCACATGTTCACCGTGGGAATAGATGTA
GACACACGAGCATACTTTACCTCTGCCACTATAATCATCGCTATCCCTACTGGGGTAAAAGTCTTCAGTT
GACTAGCCACTCTGCACGGCGGAAACATTAAATGATCCCCGGCCATACTCTGAGCCCTCGGATTCATCTT
TTTATTTACAGTCGGCGGCCTAAAGGGCATTGTTCTCGCCAACTCCTCTCTAGATATCATTCTACACGAC
ACATACTATGTAGTAGCCCACTTCCACTACGTCCTATCCATGGGAGCAGTCTTCGCCATTATAGCCGGCT
TTGTGCACTGATTCCCACTATTTACTGGCTACACTCTGAGCGAGACCTGAGCAAAGATCCACTTCCTGGT
AATGTTTGTGGGAGTAAATACAACCTTCTTCCCCCAGCACTTCCTAGGCCTGTCCGGCATGCCTCGACGC
TACTCTGACTACCCCGACGCCTACACCACCTGAAACACTGTATCCTCCATAGGCTCATTCATCTCCCTTA
CAGCAGTAATTCTAATGGTATTCATGGTATGAGAAGCATTTATCGCCAAACGAGAAGTCCTCCTGGTAGA
GTCAACTACCACAAACCTTGAGTGACTCTACGGATGTCCTCCTCCCTACCATACATGGGAGAAGCCTACA
TACGTCCATCCAAAATAAGAAAGGAAGGCATCGACCCCCCTAAAAATTAGTTTCAAGCCAACAGCATATC
CTCTATGTCTTTCTCCACAAGGAGGCATTAGTAAAAATTACATGACTTTGTCAAAGTTAAGTTATAGGTG
AAACCCCTATATGCCCCCATGGCACACCCCTTCCAATTAGGCCTCCAAGACGCAACCTCCCCCATCATGG
AAGAGTTATTACACTTCCACGACCACGCTCTAATGATCGTATTTATAATTAGCTCCCTAGTGTTATATAT
CATTGCGTCCATGCTAACAACCCCACTAACACACACAAGCACAATAGACGCCCAAGAAGTAGAGACCATC
TGAACTATCCTACCAGCCATTATCCTAATCACTATTGCCCTCCCGTCTTTGCGAATCCTATATATAATAG
ACGAGATTAACAACCCGTGCATAACAGTTAAGGCCATAGGACACCAATGATACTGAAGCTACGAGTACAA
CGACTACGCAGACCTGTCCTTCGACTCCTACATGATCTCCACACCAGACCTAAAGTCCGGAGGCCTCCGC
CTGCTGGAAGTAGACAACCGAACAGTTCTGCCCATGGAAATAACTGTTCGAGTACTAGTTTCCTCCGAAG
ATGTCCTGCACTCCTGAGCCATCCCCTCCCTGGGTCTAAAAACGGACGCCGTTCCAGGCCGACTCAACCA
GGCGACGCTCCTATCCACCCGACCAGGCCTGTATTACGGACAATGCTCTGAAATCTGCGGCTCAAACCAC
AGCTTCATGCCCATTGTTCTCGAAACAGTCCCCCTGACGCACTTTGAGAAATGATCTACAACAATACAAT
AGCCTATTAAGAAGCTATTCAGCGCTAGCCTTTTAAGCTAGAGATCGGGACTACAACTTCCCCTAATAGA
CATGCCCCAGCTAGACACATCAACATGATCGACCACCGTCTTCTCCACAGTACTCGCCCTATTCACTATT
ATACAACTAAAAATCTCCACCTACCTGTACCACACAGAACCCGAGCCCAAATCAGCTAAAATAGCCACGC
CTCAGACCCCGTGAGAAACTAAATGAACGAAAACCTATTCGCCTCTTTCATTACCCCTGTAATAGCAGGA
CTGCCCATCGTCACCGCGATCATCATATTCCCTACCCTCCTATTCCCGTCAACGGGCCGACTGGTTAATA
ACCGTCTAGTGGCCATCCAACAGTGACTCCTCCGCCTGACAGCCAAACAAATACTCTCTCTACACAACCC
TAAGGCCCAAACATGAGCCCTTATATTAATATCCCTGATCATATTCATTGGCTCAACAAACCTCCTAGGA
CTACTGCCCTACTCATTCACCCCTACAACACAACTATCAACCAACCTCAGCATGGCCATTCCCCTATGGG
CAGGAACCGTTATCTTAGGTTTCCGACGTAAGACTAAGACATCCTTAGCACATTTCCTACCCCAAGGAAC
CCCTCTGACCTTAATCCCGATACTAGTAATTATTGAAACAATCAGCCTATTCATCCAACCAATAGCGCTG
GCCGTACGCTTAACTGCCAACATCACTGCCGGACACCTGTTAATTCACCTAATCGGAGGGGCAACCCTAG
CCCTAATAGACATCAACATATCCGTCAGCTTCATCACATTCGTAATCCTAGTGCTCCTGACAATCCTAGA
ATTTGCTGTGGCCCTGATCCAAGCCTATGTCTTCACTCTGCTAGTTAGCTTATACCTACATGACAACACT
TAATGACCCACCAGATGCACCCCTACCACATAGTTAACCCCAGCCCCTGACCACTTACTGGGGCCCTATC
CGCCCTACTACTAACCTCTGGACTAGCAATGTGATTCCACCATAACTCTGTCACACTGCTAGTTCTGAGT
TTTTTAACCAACACTCTCACTATTTGACAATGATGACGAGACATTATCCGAGAAAGTACATTCCAAGGAC
ATCATACACCCGCCGTCCAAAAGGGCCTCCGCTACGGAATAGTCCTCTTCATTATCTCAGAGGTTTTCTT
TTTCTCTGGTTTTTTCTGGGCCTTCTACCACTCAAGCCTAGCCCCAACACCAGAGCTGGGGGGTCAGTGA
CCTCCGACAGGCATCACCCCACTTAACCCCATGGATGTTCCCCTTCTAAATACCTCCGTCCTACTAGCCT
CTGGCGTATCCATTACCTGAGCCCACCACAGCCTCATAGAGGCAAACCGCAAGCACACAATCCAAGCCCT
ACTCGTCACAATTATTCTAGGCCTATACTTCACCTTCCTACAAGCATCAGAATACTACGAAGCACCATTT
ACAATCTCGGATGGGGTCTACGGCTCTACATTCTTTGTAGCCACTGGCTTCCACGGCCTACACGTCATCA
TCGGCACAACATTCCTCTCTGTGTGCTTCCTACGACAACTAAAATTTCACTTCACCTCCTCCCACCACTT
TGGGTTCGAGGCCGCTGCCTGATATTGACACTTCGTGGACGTGGTCTGACTCTTCCTATATGTCTCTATT
TACTGATGAGGCTCTTGTTCCCTTAGTATCAACTAGTACATCTGACTTCCAATCAGCTAGCTCCGGTGCA
CCCCGGAAAGGAATAATTAATATATTTATTACCCTCCTCACCAATACACTACTAGCCACCGCTCTCACCA
CCCTCGCATTCTGACTCCCCCAAACAAACACCTATACAGAAAAGCTGGGCCCCTATGAATGCGGCTTTGA
CCCAGTGAGCTCCGCCCGACTACCTTTCTCAATAAAATTTTTCCTAGTAGCAATCACATTCCTACTATTC
GACCTAGAAATCGCACTCCTCCTCCCCCTCCCATGAGCCACCCAAGCTAAAAACCTAACAACCGTGCTCC
CCCTGGCCCTAATGCTGATAGTCCTCCTAGCCCTCGGCTTAGTCTACGAATGATATCAAGGAGGGCTAGA
GTGATCAGAATAATGATAATTAGTTTAAACAAAACAAGTGATTTCGACTCACTAGACTATGACAGCCCTC
ATAATTATCTAATGACCCTAACCCATCTAAACACCCTCCTGGCATTCGCAATCTCCCTCTCGGGCTTACT
CATTTACCGGTCCCACATAATATCTTCACTGCTATGCCTAGAGGGCATAGTTCTATCCCTATTTATAATA
ATAACAATAAGCACCCTGACCAGTCAGGCAACCCTAACCAACATGCTACCCATTGCCCTATTGGTCTTTG
CGGCCTTCGAAGCTGCCCTAGGCCTCTCCCTCCTGGTCACAGTATCAAACACCTACGGAACGGACCACGT
ACAAAACCTTAACCTACTACAATGCTAAAAATCATTACTCCCACAGTCATACTCATTCCCCTCGCCTGAC
TGTCAACTACCAAAACCATTTGAATCAACACCACAATACACAGCCTGATAATCTGTATTCTATGCCTCCC
CCTCACCAACCAGCCTACCGATAACAGCCTCAACTTCTCCCCTCTATTTTTCTCAGACCCACTATCCACC
CCCCTGCTAATGCTGACCACATGACTCCTCCCTCTTATAATCATGGCCTCCCAGTCCCACTTATCCAAAG
AACCCCTAGTCCGAAAGAAACTGTACATTACGATACTTATCCTTCTCCAAACTTCTTTAATCCTAACCTT
CACGGCCACAGAGCTAATAATATTCTATGTCCTATTTGAAGCAACCCTAATCCCAACTTTAATCATTATC
ACACGATGAGGAAATCAAGCGGACCGCCTAAACGCAGGGTCCTACTTCCTATTCTACACACTAGCAGGCT
CTCTACCACTACTAGTTGCACTAACCTACATCCAAAGCTCAATGGGCACTCTAAACCTCTTGCTAATACA
GCATTGAACCACTCCCCTACAAACCTCATGAAACACAAACCTCCTGTGACTGGCGTGTATAATAGCTTTC
ATGGTAAAAATGCCCCTCTACGGGCTACACCTCTGACTACCAAAAGCTCATGTAGAAGCCCCCATTGCAG
GCTCCATGGCCCTAGCAGCCATCCTCCTCAAGCTAGGGGGCTACGGCATCCTACGTATCACAATTTTACT
CGACCCAGCCACTGAACCAATGGCCTACCCCTTCATAGTGCTCTCCATATGAGGAATAATTATAACCAGC
TCCCTCTGCCTTCGCCAAACAGACCTTAAATCACTCATCGCCTACTCCTCAGTCAGCCACATGGCCTTAG
TCATTGCCGCCGCCCTAATTCAAAGCCCCTGAAGCTTTATAGGAGCCACAGCTCTAATAATCGCACATGG
CCTAACCTCCTCCCTGCTATTCTGCCTAGCAAACTCAAACTACGAACGAGTGCATAGCCGAACAATACTC
CTAGCCCGGGGCCTACAAACCCTGCTGCCCCTAACAGCCATCTGATGACTCCTCGCAAGCCTCACCAACC
TTGCCCTCCCGCCCACCATCAACATAATCGGAGAGCTGTTCGTAGTCATATCAATATTCTCCTGATCAAG
CCCATCAATTACCCTCATAGGACTCAACATCCTCATCACAGCCCTATACTCACTATACATGTTAATCACC
ACCCAACGAGGCAAGCACTCACACCACATCAACAATATCTCCCCGGCCTACACACGAGAAAACACCCTAG
CAGCCATGCACATCCTCCCCCTGCTACTCCTATCCATTAACCCCAAGATCATTCTGGGAATACTATACTG
TAGACATAGTTTAACAAAGACACCAGCATGTGACCCTGGAGATAGAGAATAAGACCTCTTGTCCACCGAA
AAAGTACGCAAGAACTGCTAACTCTTCACACCATGCCCAACAACATGGCTTTTTCAAACTTTTAAAGGAT
AGAAGTTATCCACTGGTCTTAGGAGCCAAGGAATTGGTGCAACTCCAAATAAAAGTAATTAACCTGACCC
CCTCCACAACACTTATAGCACTAGCCACGCTAATTATCCCAATTGTAAAAACCCCAGACCCCAAAAACTA
CCCCTACTACGTAAAAACCACAGTCCTCTACTCTTTCTTGATCAGTATGACCTCCACCACCCTGTACATT
TGATCCAACCAAGAAACCATAATCTCCAACTGACACTGAACCACCATCCAGACCCTAAAACTGTCCCTCA
GCTTCAAACTAGACTTTTTCTCAATACTATTTATACCAGTGGCCCTGTTCGTAACCTGGTCTATCATAGA
ATTCTCTATGTGATATATAGCCTCAGACCCAGACATCAACCGATTCTTCAAGTACCTCTTAACATTCCTA
ATAACAATAATAATCCTAGTCACAGCCAACAATCTCTTCCAACTCTTCGTCGGCTGGGAGGGAGTAGGAA
TCATGTCCTTCTTGCTAATCGGCTGATGATACGCCCGAGCAGACGCTAACACTGCAGCCCTACAGGCCAT
TCTCTACAACCGCATTGGAGACGTCGGCTTCATCCTGTCCATAGCCTGATTCCTCACTAACTCCAACACA
TGAGAGCTCCAACAGATCTTCCTACTCAACCCCGACTGCCCCATGCTCCCCCTCGCAGGCCTAATTCTAG
CAGCCGTCGGGAAATCTGCCCAATTCGGCTTACACCCCTGGCTCCCCTCTGCCATAGAAGGCCCAACCCC
TGTCTCAGCCCTACTCCACTCCAGCACAATAGTCGTAGCGGGCATCTTCCTACTAATTCGATTCCACCCT
TTATTGGAAAGCAACACCCTAGCACAAACAACCATCCTAATCGCAGGGGCTATCACGACTCTATTCGCCG
CAATATGCGCCCTCACCCAAAATGATATCAAAAAAATCGTAGCATTCTCCACCTCAAGCCAACTAGGACT
AATGATGGTTACCATCGGAATCAACCAGCCCCACCTGGCATTTCTACACATCTGCACCCACGCCTTCTTT
AAAGCAATACTATTTATATGCTCAGGCTCAATCATCCACAACCTCCATGACGAACAAGACATCCGAAAAA
TAGGGGGCCTGTTCAAGACAATACCCCTCACCTCAACCGCAACAACAGTAGGGGCCCTAGCCCTAACAGG
AGCCCCCTTCCTAACAGGATTCTACTCCAAAGACGCAATCATCGAAGCAGCTAACACCTCCTACACCAAC
GCCTGGGCCATCTTAATCACCCTAATCGCCACCACCTTCACTGCCACATACAGTACCCGAATAATTCTTC
ACACGCTACTAGGGCAACCACGCTCACCCGGCCTGACACCAATCAACGAAAACAACCCCCTCCTACTAAA
ACCCATCAAGCGCCTCCTCGCCGGAAGCATCTTCGCCGGCTATCTTCTCTCAGCAAACATCCCACCAATA
ACCACCCCCCTGATAACTATACCAACCCACCTAAAACTCACCGCCCTAACTGTAACACTAGCTGGACTTA
TCCTAGGCCTAGAGCTCTCCCTAATGACACTCAACCTAAAACTTACATCCCCCTCAAGCCCCACAAAATT
CCTAAGCCTACTAGGCTACTTCCCAACCATCCTACACCGACTCCCCCCCGCAGCAAGCCTTTCAATGGGC
CAGAAATCAGCATCCACCCTGTTAGACTCTACCTGAACAGAAATTATCCTTCCCAAAACAGCCTCCCTCC
TCCAAACAAATCTCGCCGCCCTAACTTCCAATCAAAAAGGACTCGTCAAACTATATTTCCTATCTTTCCT
AATTACCCTAATACTAGCCTCCACCTTACTTATCCCCCACGCGTAACCTCTATGACAACCACAACAGCAA
TAAACAAACACCACCCAGTAATCAACACCAGCCAGATGCCATAATCATATAGACCCGCCACACCCATCAC
CTCTTTGCCAACAGCCTCTAGCCCGCCCCCACCCCGAACAGCCCAATCACCCAATACATCTAACCCAAAA
ACCACCCCCAATCCCCCTCCCCCCAACACAGCAAAAACCAACACAAACTCCATAGCCAAACCCACACCAA
GAGACCCCAGTAAGACCCCATTAGAAACCCACACCTCCGGGTATTGCTCCATAGCCATTGCCGCCGTATA
CCCAAAAACCACTAACATTCCACCCAAATAAATCAAAAAGACCATAAGACCCAAAAACGAACCCCCAAAC
CCCACCACCACCCCACACCCAACACCCCCACTCACAATCAGACCCAACCCCCCATACACCGGAGAAGGCT
TAGAAGAGACCCCCACAAAGCCTACCACAAAGACAACACTCAAGACAAATACGACATATTCTGCCATTAT
TCCTACATGGCTACACCCACGACCAGTGACACGAAGAACCACCGTTGTATTTCAACTACAGGAACAATAA
TGGCCCACCCCCGAAAAACCCATCCCCTACTAAAAATTATCAACAACTCACTCACAGACCTCCCCACCCC
CTCAAACCTCTCAACCTGATGAAACTTTGGCTCCCTCCTAGGAGTCTGCCTGACCACACAAATCCTAACA
GGACTATTCCTAGCCATACACTACGCCTCTGACACAGCCACCGCATTCAACTCCGTAGCCCACATCTGCC
GAGATGTAAACTACGGATGAGTTCTCCGCTACCTCCACGCCAACGGAGCATCCATATTCTTTATTTGCCT
ATATATTCACGTAGGCCGAGGACTATACTATGGATCCTACACATACTTAGAAACATGAAACATCGGCATC
CTACTCCTCTTCACCACCATAGCCACGGCATTCATAGGCTATGTGCTACCATGAGGGCAGATATCCTTCT
GAGGGGCAACCGTCATCACCAACCTCCTATCAGCCATCCCCTACATTGGCACAGACCTTGTCCAATGAAT
CTGAGGGGGCTTCTCCGTAGACAAAGCCACCCTCTCCCGATTCTTCGCCTTCCACTTCCTAGTCCCCTTC
ATCATTTCGGCCCTAGTAGCAGTACACCTCCTATTCTTGCACGAAACCGGATCCAACAACCCAACAGGAA
TCCCCTCAGACCCCGACACAATCCCCTTTCACCCCTACTTCACGATTAAAGACATCCTAGGCTTCCTAAT
AATACTAATTCTCCTATCAGCCCTAACCCTTTTCTCACCGGACCTACTAGGAGACCCAGACAACTACACA
CAAGCCAACCCCCTCAACACACCCCCACACATCAAACCAGAGTGATATTTCCTCTTCGCCTACGCAATCC
TACGATCAATCCCCAACAAACTAGGGGGAGTCCTGGCACTAGTCATATCCATTCTAATCCTCGCCATCCT
ACCCTTCCTCCACACCTCCAAACAACGAAGTATAGCATTCCGCCCCCTAAGCCAATGCCTATTCTGACTA
CTAATAGCGACACTACTCACACTAACATGGGTTGGAGGCCAGCCCGTCGAACACCCTTACGTCATCATCG
GCCAAGTGGCATCCATCCTATATTTCCTAACACTCCTTGCCCTCATGCCACTAACAAGCACCATGGAAAA
CCGCCTACTGAAATGAAGAGTCCCTGTAGTATACAACATTACATTGGTCTTGTAAGCCAAAAAAGGGGAT
AACTCCCCCATGGACTTCAAGGAGAGGGCCCAAACCCCACCTTCAACACCCAAAGCTGAAATTCTGTATT
AAACTACTCCTTGCCCTCTTTACGGACGCCAACAGATGTCATGTGCTACGTCAGCACTGATCCCACGGCT
AGCCGTGCACATATGCATAACAGTACATACATGTACTACTACATGTATATGTATAATAGTGCATTATATT
ATATACCCCATGAATGATTAAGCAAGTATATTAATTTAATGTTCTAGGACATTTACTATGATATACGTAC
ATGCTTATATCTCAGTAGGACATAGTACATATATATTATTAGCCGTGCATACATCGTCCAGACTACGAAT
ATTCAAGTCAATACGAATATTCCGCAAGTAAAAGGAATCTCATAATCTACCAACCTCCGTGAAACCAGCA
ACCCGCCCAATACGGATCCCTCTTCTTGTCCCAGGCCCATTTAACTTGGGGGTTTCTAACTTGGGTCGTA
AACGGCATCTGGTTCTTGCTTCAGGGCCATACAACCTTAGAATCGCCCATACGTTCCCCTTAAATAAGAC
ATCTCGATGGATTAATGACTAATCAGCCCATGCCGCGGCATAACTGTGGTGTCATGCCTTTAGTAGGTTT
TTATTTGGGGTATGCTTGGACTCAGCCCTGGCCGTAGAGGCCGGGGTTCAGGAGCATAAAATCCCTACGA
GCCTTTTAATGTACCTTCCCCACCAGCATAATGAGGTAGCAGGTCATTCAGTCCATGGAACAAGGACATG
CCCAGTCATGTGGAGTGCTTGATTATTGATCCTCGGAAGGTTTGAACCATATGGGGTTATAGGATTCATG
GTTACAGGACATACTATGCCCTAAGCCTCCCCGTGCACGTACGTGTATGTGTATGTGCACGTACGTGTAT
GTGTATGTGCACGTACGTGTATGTGTATGTGCACGTACGTGTATGTGTATGTGTGTATGTGTGTATGTGT
GTATGTGTGTATGTGTGTATGTGTGTATGTGTGTATGTGTGTATACGTATACCCGATAACGAAAACATGA
TCTTTTTAACCGAACAACCCCCCCCTACCCCCCCGTTAAGCCCTGTACTCAATATGCCTATTAATTCTGC
CAAACCCCAAAAACAGAATTGACATAAAGCGCACGACAAGCCTAACTAAGACAAAACAACCGCACTACCA
CACCAAGCAACCAGGCCCCCATACACATACAACCAATTGAACGCCATCACTTTAAGGAAATCATTTTCCT
TAAACAGACATCCCCCTAAGTCCATTAAAATTTAGCGGCGCATCCGCTCCAAACCCTAATCAAACAAGC

>HG003311.1 Lophostoma silvicolum complete mitochondrial genome
GTTAATGTAGCTTAATTTATAAAGCAAGGCACTGAAAATGCCTAGATGAGTCCACAAACTCCATAAACAC
ATAGGTTTGGTCCCAGCCTTTCTATTGGTTGCTAGCAAAACTACACATGCAAGTATCCGCGCTCCAGTGA
GGATGCCCTACAAGTTCTAACCCCAACAAAAAGGAGCTGGTATCAAGCACACTCCCAAGTAGCTCACAAC
GCCTTGCTCAACCACACCCCCACGGGAAACGAGCAGTGATAAAATTTAAGCAATAAACGAAAGTTTGACT
AAGTTATGCTTGCAAGGGTTGGTAAATTTCGTGCCAGCCACCGCGGTCATACGATTAACCCTAATCAATA
GACTTACGGCGTAAAACGTGTTTAAGATACCCCTACAAACTAAAGTCAAACTCTAGCCACGCTGTAAAAA
GCCCCAGCTACCGTAAGACCCACTACGAAAGTGACTTTAAACCAACTGAATACACGACAGCTGGGGCCCA
AACTGGGATTAGATACCCCACTATGCCCAGCCTTAAACTTAAGGGATTCATACAACAAAATCCTTCGCCA
GAGTACTACTAGCCAAAGCTTAAAACTCAAAGGACTTGGCGGTGCTTCATATCCCTCTAGAGGAGCCTGT
TCTATAATCGATAAACCCCGATAAACCTCACCAACCCTTGCCAACTCAGCCTATATACCGCCATCTCCAG
CAAACCCTAAAAAGGAACTATAGTAAGCTCAATCACAATTACGCAAAGACGTTAGGTCAAGGTGTAGCCT
ATGGGTTGGGAAGAAATGGGCTACATTTCCTACTATAAGGCCACTCCACACGAAAGTCCCTGTGAAATCA
ACGGACTAAAGGCGGATTTAGCAGTAAGCTAAGAATAGAGCGCTTAGCTGAATCAGGCCATGAAGCACGC
ACACACCGCCCGTCACCCTCCTCAAATATTAACGGTGTACCCTAACCCTATTAACCCACACTACAAGTAC
TAGAGGAGACAAGTCGTAACAAGGTAAGCGTACTGGAAAGTGCGCTTGGACAATACAAAGTATAGCTTAA
ACCCAAAGCATCTAGCTTACACCTAGAAGATCTCATATAAAATGAATACTTTGAGCTGTACCTAGCCCAA
AACCCCCCCAAAACACAACTACAATCACTAACCAAAACAAAACATTTAACCATCACCTAAAGTATAGGAG
ATAGAAATTACAACAAGGCGCTATAGAGAAAGTACCGTAAGGGAACGATGAAAGAACCATTCCAAAGCAC
CAAACAGCAAAGATTACCCCTTGTACCTTTTGCATGATGATTTAACTAGAATAACTTAGCAAAGAGACCT
TAAGTTAAGCCCCCCGAAACCAGACGAGCTATTCATGAGCAGCTTCACAGAGCAAACTCATCTATGTAGC
AAAATAGTGAGAAGACTTATGAATAGAGGTGACAAGCCTACCGAGCCTGGTGATAGCTGGTTGTCCAGAA
AAGAACTTCAGTTCAACTTTAAGCCTACCTAAAAACTCCCCTAATTCAACTGTAGACTTAAAATATAGTC
TAAAAAGGTACAGCCTTTTAGACGTAGGATACAACCCTAACTAGAGAGCAAGCCTAAAAACAACCAATAG
TGGCCCAAAAACCAGCCACCAATAAAGAAAGCGTTCAAGCTCAACAATCCACCCCACCTTAATCCCAATA
ATAAACACCAACTCCTAGTACCAAAACTGGACCATTCTATAAATATATAGAAGAGACACTGTTAATATAA
GTAACAAGAATTCTATTCTCCCTAGCACAAGTGTATATCAGAACGAATCCTCACTGATAGTTAACATTAA
TAAAGCCAAACCAAACAACAAGTTCTTTATTCCATTAATGTTGACCCAACACAGGAGTGCCCCAAGGAAA
GATTAAAAGGAGCGAAAGGAACTCGGCAAACACAAACCCCCCCTGTTTACCAAAAACATCACCTCTAGCA
TACTAAGTATTAGAGGCACTGCCTGCCCAGTGACATACGTTCAACGGCCGCGGTATCCTGACCGTGCAAA
GGTAGCATAATCACTTGTTCTCTAAATAAGGACTTGTATGAATGGCCACACGAGGGTTTCACTGTCTCTC
GCTCCCAATCAGTGAAATTGACCTCCCCGTGAAGAGGCGGGGATACAATAATAAGACGAGAAGACCCTAT
GGAGCTTTAATTAATTAGCCTAAGAACAAGCATCTAAAACCAATAAGGAATAAAAATCTTCCAATAGGCT
AACAATTTAGGTTGGGGTGACCTCGGAGCACAAAACAACCTCCGAGCAATTACAAATCTAAACCTACCAG
TTAAGACTTCATCACTTATTGATCCAAAACTTTTGATCAACGGAACAAGTTACCCTAGGGATAACAGCGC
AATCCTATTTAAGAGTCCCTATCGACAATAGGGTTTACGACCTCGATGTTGGATCAGGACACCCTAATGG
TGCAGCAGCTATTAACGGTTCGTTTGTTCAACGATTAAAGTCCTACGTGATCTGAGTTCAGACCGGAGCA
ATCCAGGTCGGTTTCTATCTATTTTACGTCTCTCCCAGTACGAAAGGACAAGAAAGACAAGGCCTCCTTA
AACCTAAGCGCCTTCCAGCCCAACAGATGACATAATCTTAATCTGATACGCTACAACCACCAAACCCCTA
GATACAGGGCTTAGTTAAAGTGGCAGAGACCGGTAATTGCATAAAACTTAAACCTTTACTACCAGAGGTT
CAAATCCTCTCTTTAACACAATGTATCTGATTACACTTCTTTCCACCATTATCCCAATTCTTCTAGCCGT
AGCATTCCTAACCCTAGTCGAACGTAAAGTTCTAGGATATATACAACTGCGCAAAGGACCAAACGTCGTA
GGACCTCACGGACTACTCCAACCCATCGCAGACGCTGTAAAATTATTCACCAAAGAACCCCTACGCCCAC
TAGCATCCTCCATTTCCATATTCATTATTGCCCCCATTCTAGCCCTAACCCTAGCCCTAACCATATGAAC
CCCTCTACCTATACCCCACCCACTAATCAACATAAACCTTGGCGTATTATTCATACTCGCAATATCCAGC
TTAGCAGTCTACGCTATCCTCTGATCCGGATGAGCCTCAAACTCAAAGTACGCCCTAATTGGAGCCCTAC
GAGCCGTCGCCCAAACAATCTCCTATGAAGTAACACTAGCAATCATCTTACTATCTATCCTACTAATAAA
TGGCTCTTACTCTCTATCAACCCTAATCACTACCCAAGAATACACATGACTAATCCTCCCCTCCTGACCC
CTCGCAATAATATGATTTATCTCTACTCTAGCAGAAACCAACCGCGCCCCCTTCGACCTAACAGAAGGAG
AATCAGAACTAGTTTCTGGCTTCAACGTCGAATATGCAGGCGGACCCTTCGCCCTATTCTTTCTAGCAGA
ATATGCTAACATCATCATAATAAATGCCCTAACAACAGTCCTATTCCTAGGAGCCCATAATAACCCTATC
ACACCTGAACTATACACCATCAACTTCGCAATCAAAACCCTAATACTCACAATAACATTTCTATGAATCC
GCGCATCCTACCCACGCTTCCGATATGACCAACTAATACACTTACTATGAAAAAATTTCCTACCAATAAC
ACTCGCCCTATGCATATGACACGTTGCCATACCAATCATAACAGCTGGAATTCCACCCCAAACATAGAAA
TATGTCTGATAAAAGAGTTACTTTGATAGAGTAAAGCATAGAGGCTAAAATCCTCTTATTTCTAGGACTA
TAGGACTCGAACCTAACCTTAAGAATCCAAAAATCTTCGTGCTACCACACTACACCAAATCCTAAGTAAG
GTCAGCTAAATTAAGCTATCGGGCCCATACCCCGAAAATGTTGGTTTATATCCTTCCCGTACTAATAAAC
CCAATAATTTTCTCCCTAATTATATCAACTATTATTCTAGGAACAATAATTGTAATAACCAGCTCCCACT
GACTAACAGTATGAATAGGCTTCGAAATAAATATACTAGCCATCATCCCCATACTAACAAAGACCCACCA
CCCTCGATCCACAGAAGCAGCAACCAAATATTTTCTCACCCAAGCCACAGCCTCAATGTTACTATTACTA
GCCATTATTATTAACCTACTACACTCAGGCCAATGAACAATCACAAGTATAACCAACCCAACAGCCTCAA
TTATCCTAACCCTCTCCCTCACCATAAAACTAGGCCTCTCCCCCTTCCACTTCTGAGTCCCAGAAGTCAC
ACAAGGCATTCCACTATCATCAGGTCTTATTCTCTTAACTTGACAAAAACTAGCCCCCCTATCTATCCTA
TATACCATCTCCCCCAGCATCAACACAGATCTACTCCTAACCCTATCCTACTTATCCGTAATAATCGGAG
GCTGAGGAGGCCTCAACCAAACCCAACTCCGCAAAATCATAGCCTACTCATCCATCGCTCACATAGGATG
AATAACAGCAATCCTAGCCTACAACCCCACCCTAACCCTTCTCAACCTTACACTCTACATCATAATAACC
CTAACAATATTTATACTCCTCATCACAACCGCAACAACCACAACTTCATCATTATCCCACACATGAAACA
AAATACCCCTAATTACCACCATTATACTAACCACACTACTATCACTCGGAGGCCTCCCACCCCTAACAGG
CTTCATACCAAAATGAATAATTATCCAAGAATTAACAAAAAATGACAACATCATCCTACCCACCCTCATA
GCAATCACAGCCCTTCTCAACCTATATTTCTATATACGCCTAACATACGCAACATCCTTAACCATATTTC
CTACAACAAACACCACCAAAATCAAATGACACTTCAAAACTACCAAACAAATAATCTGTCTGCCCCCTCT
AATCATTATCTCAACAATAATCCTCCCACTAACCCCCATCACAATAATCCTCAACTAGGAGTTTAGGTTA
ACTCAGACCAAGAGCCTTCAAAGCTCTAAGCAAATACTAATTATTTAACTCCTGCCAACACTAAGGGCTG
CAAGACTCCATCCTACATCTGCTGAATGCAAATCAGCTACTTTCCTTAAGCTAAACCCTTACTAGATTGG
TGGGACTCAAACCCACAAAACTTTAGTTAACAGCTAAACACCCTAAACAACTGGCTTCAATCTACTTCTC
CCGCCGTATAGGAAAAAAAAGGCGGGAGAAGCCCCGGCAGGATTGAAGCTGCTTCCTTGAATTTGCAATT
CAATATGCAATTACACCACAGAGCTTGGTAACAAGAGGAATCAACCTCTGTCTTTAGATTTACAGTCTAA
TACCTACTCGGCCATATTACCTATGTTCATCTCCCGTTGACTATTCTCAACAAACCATAAAGACATCGGC
ACCCTATACCTCCTATTCGGCGCTTGAGCGGGCATAGTAGGAACCGCACTAAGCCTCCTTATTCGTGCTG
AACTCGGGCAACCCGGAGCTCTACTAGGCGATGACCAGATTTACAACGTTGTAGTAACAGCCCATGCCTT
CGTAATAATTTTCTTTATAGTTATACCCATCATAATTGGAGGATTCGGCAATTGACTAGTTCCCCTGATA
ATTGGTGCCCCCGACATAGCCTTCCCTCGTATAAATAACATAAGCTTCTGACTTCTACCTCCTTCCTTTC
TACTACTCCTTGCTTCTTCTACAGTAGAAGCTGGAGTTGGTACGGGCTGAACAGTTTACCCTCCCCTAGC
AGGCAATCTAGCACATGCCGGAGCTTCCGTTGACTTAGCAATCTTCTCCCTTCACTTAGCTGGAGTCTCC
TCCATTCTAGGGGCTATTAACTTTATTACTACAATTATTAATATAAAACCCCCCGCCCTATCCCAATATC
AAACGCCCCTATTCGTTTGATCAGTCCTAATCACAGCTGTCTTACTACTCTTATCCCTTCCTGTCTTAGC
AGCAGGTATCACTATGCTACTAACAGATCGAAACCTCAACACTACATTCTTTGACCCCGCTGGAGGAGGA
GACCCTATCCTGTACCAACACTTGTTTTGATTCTTTGGTCACCCTGAAGTGTATATCTTGATTCTACCCG
GATTTGGAATTATTTCTCATGTAGTAACCTATTACTCAGGCAAAAAAGAACCCTTCGGCTATATAGGAAT
AGTATGAGCCATAATATCTATCGGATTCCTTGGTTTCATTGTATGAGCTCACCACATATTTACAGTTGGA
ATAGATGTTGACACACGAGCATATTTTACATCAGCTACCATAATTATTGCTATCCCAACAGGGGTAAAAG
TATTTAGTTGACTTGCCACCCTACACGGAGGAAACATCAAATGATCCCCCGCCATGCTCTGAGCACTCGG
CTTTATCTTCCTATTTACTGTAGGGGGCCTAACAGGAATTGTCTTAGCCAACTCATCACTAGATATTGTA
CTACACGATACTTATTATGTAGTAGCCCACTTCCACTATGTCCTATCCATAGGGGCTGTATTTGCCATTA
TAGGGGGATTCGTACATTGATTTCCACTCCTCACAGGCTACACTCTAAATACAGTATGAGCAAAAATTCA
CTTCCTAGTTATATTTGTAGGAGTTAATATAACTTTCTTCCCACAACACTTTCTAGGCCTCTCAGGTATA
CCTCGACGATACTCCGACTACCCTGACGCATACACCACCTGAAATACAGTATCTTCTATAGGCTCTTTTA
TCTCCCTCACAGCGGTAATACTAATAGTCTTCATAGTATGAGAGGCATTCGCCGCTAAACGAGAAGTCTC
AGTTACAGAACTAACTACCACAAATCTTGAGTGACTTCACGGATGTCCTCCCCCTTACCACACATTTGAA
GAACCTACATACGTCAACCCTAAATAATTAAGAAAGGAAGGAATCGAACCCCCTTTAATTGGTTTCAAGC
CAATACCATAACCATTATGTCTTTCTCCACAAGTGAGATATTAGTAAAAATTACATAACTTTGTCAAAGT
TAAATTACAGGTGAAACTCCCGTATATCTCTATGGCATACCCATTCCAATTAGGATTCCAAGACGCAACC
TCACCAATTATAGAAGAACTTCTACATTTTCACGACCATACTCTAATAATCGTATTCATAATTAGCTCCC
TAGTCCTATATCTTATTTCTTCCATGCTAACAACCCGCCTAACTCACACAAGCACAATAGATGCCCAAGA
AGTAGAAACAATCTGAACAGTTCTCCCCGCTGTCATTTTAATTACAATCGCCCTTCCATCCCTACGGATC
CTGTACATAATAGACGAAATCAATAACCCATCCATAACAATCAAAACCATAGGACACCAATGATACTGAA
GCTACGAATATACGGACTACTCAGACCTATGCTTTGACTCCTATATGATTCCTACATCTGACCTAAAATC
AGGAGACCTACGCCTCCTAGAAGTAGATAACCGAGTAGTAATTCCAATAGAAATAACGGTTCGCATACTC
ATCTCATCTGAAGACGTACTCCACTCCTGAGCTGTCCCATCTCTAGGCCTAAAAACAGATGCAGTCCCAG
GTCGACTCAATCAAACTACTCTATTAGCCACCCGACCTGGACTATACTACGGACAATGCTCCGAAATCTG
CGGCTCCAATCACAGCTTCATACCTATCGTTCTCGAAATAGTAACCCTAAACTGCTTCGAGAAATGATCT
GCATCCATAACATAATCTCATTAAGAAGCTAACCAGCATTAACCTTTTAAGTTAAAGATTGGGAGACTCT
ACCTCCCCTTAATGACATGCCACAATTAGACACATCCACATGGTTCATTACTATCCTCTCCACTATTATC
ACCCTATTTATTATTATACAACTGAAAATCTCCAGCCACCAATATTACACCAACCCAGAGCCAAAAACAA
CTAAAACCACTAAATCTTTAACTCCTTGAGAAACCAAATGAACGAAAATCTATTCGCCTCTTTCATTACC
CCAACGATAATAGGTCTCCCTATTGTTACACTAATCATTATATTCCCTACTATACTATTCCCATCAACTA
ACCGACTAATCAACAACCGACTAGTGGCTATCCAACAATGACTAATTTACCTAACATCCAAACAAATACT
CTCTATTCACAACCACAAAGGTCAAACGTGAGCCCTAATATTAATATCTCTAATCCTATTTATCGGCTCA
ACAAACCTATTAGGCCTACTACCACACTCATTTACCCCAACAACACAACTATCAATAAACCTCGGTATGG
CAATCCCTCTATGAGCAGGAACTGTAATTCTCGGCTTCCGCCACAAAACCAAAGCCTCTCTCGCCCACTT
CCTCCCACAGGGAACTCCTCTTCCCCTAATCCCCATACTAATTGTCATCGAAACAATTAGCCTATTTATC
CAACCTATAGCTCTCGCCGTCCGATTAACAGCCAACATCACTGCTGGTCACCTGTTAATTCACCTAATTG
GAGGGGCAACACTAGCCCTCATAAGCATCAGCACAGCCACCGCCCTCCTCACATTCATAGTCCTGATCCT
ACTAACAATCCTGGAATTCGCGGTAGCTCTAATTCAAGCCTATGTTTTCACACTACTAGTTAGCCTATAC
CTACACGACAATGCCTAATGACCCACCAAACACACGCCTACCATATAGTTAACCCCAGCCCCTGACCACT
TACAGGAGCCCTATCCGCCCTTCTATTAACCTCAGGACTAGTAATATGATTCCACTTTAACTCCACAATT
CTCTTGACCCTAGGCCTACTAACCAACACACTAACTATATATCAATGATGACGAGACATTATCCGAGAAG
GTACCTTCCAAGGCCACCATACTCCAGTAGTCCAAAAAGGCCTTCGTTACGGAATAATTCTATTCATCAT
CTCAGAAGTCTTCTTCTTCTCCGGCTTCTTCTGGGCTTTTTACCACTCAAGCCTAGCCCCAACCCCTGAA
TTAGGTGGATACTGACCTCCAGCAGGCATCACCCCTCTAAACCCACTAGACGTCCCCCTTCTAAATACAT
CAGTACTACTAGCCTCCGGAGTATCTATTACCTGAGCCCACCATAGCCTTATAGAAGGAAACCGCAAACA
TATAATTCAAGCCTTATCCATCACAATTGCTCTAGGTCTATATTTTACTCTTCTACAAGCATCAGAATAT
TACGAAACCCCCTTCACCATCTCAGACGGAGTATACGGCTCTACATTCTTTATAGCTACCGGATTCCACG
GCCTCCATGTCATTATTGGATCAACTTTCCTAATTGTGTGCCTCCTACGACAACTAAAATTCCACTTTAC
ATCCAGCCACCATTTCGGATTTGAAGCCGCTGCCTGATACTGACACTTTGTAGACGTCGTCTGACTATTC
TTATACGTATCCATTTATTGATGAGGCTCTTACTCTTTTAGTATTAATCAGTACAACTGACTTCCAATCA
GTTAGTTCCGACAAACCCCGGAAAAGAGTAATAAACATAGCTATCACCCTTTTAACAAACACAACCTTGG
CCTCCCTCCTTGTCACTATCGCATTCTGACTCCCCCAAACGAGTTCCTACGCAGAAAAAGCCAGCCCCTA
CGAATGCGGATTCGACCCCCTAGGATCAGCACGCCTCCCCTTTTCAATAAAATTCTTCCTTGTAGCTATC
ACATTCCTGCTATTCGACCTAGAAATTGCACTCTTACTACCCTTACCATGAGCATCCCAAACTAACAACC
TCCAAACCATACTACCAATGGCCCTAATCTTAATCACCCTCTTAGCAGCCAGCCTAGCCTACGAATGATT
ACAAGAAGGACTAGAATGATCAGAATAACGATAGCTAGTTTAAATAAAATAAGTGATTTCGACTCACTAG
ATTATAATAAAATTTATAGCTATCCAATGTCACTTACTTACATTAATATATTCTTAGCATTCACAATCTC
TCTTATAGGATTACTAATATATCGATCCCACATAATATCCTCCCTACTGTGCCTAGAAGGAATAATACTC
TCCCTATTCGTAATAATAACTATCACCATTTTAAATACACAACTAACCCTAGCAAGCATACTACCTATTA
TTCTACTAGTATTTGCTGCATGTGAAGCAGCACTAGGACTCTCCCTCCTAGTAATAGTATCTACCACATA
TGGAACAGACTATGTCCAAAACCTAAACCTCCTCCAATGCTAAAAATCATTATTCCCACTACCATACTCA
TCCCGCTTATCTGACTCTCCAAACCCAAAATAATCTGAATTAATACCACAACCCACAGCCTAATTATCAA
CATCCTATGATTCCCCCTTATCAACCAATTCATCGATAACAGCCTCAACTTATCCACAACATTCTTCTCC
GATGCTTTATCCACCCCTCTACTCATATTAACAATATGGCTTTTTTCCCCAATAGTCATCACCCACCCAA
TCCACCCGTCCACTGAAACTCTAACACGAAAAAAACTCTATCTCACTATACTAGTCCTACTACAAGTATT
CCTAATCATAACCTTCACTGTTACAGAACTCATCATATTCTACATCCTATTTGAAGCAACCCTCCTCCCA
ACCCTAATTATTATCACACGCTGAGGTAATCAAGCAGAACGCCTAAACGCAGGCCTCTACTTCCTATTTT
ACACCTTAGTAGGATCCCTCCCCTTACTAATTGCATTAGTACACATCCAAAACATTACAGGCTCACTAAA
CTTCCTTCTAATACAACACTGATTAACTCCTCTACCCACTTCCTGAAGTACCTCCCTCCTATGACTAGCG
TGCATAATAGCCTTCATAGTAAAAATACCACTATACGGTCTTCACTTATGACTGCCCAAAGCACACGTAG
AAGCCCCCATTGCAGGCTCAATAGTCCTTGCAGCAATCTTACTAAAACTAGGAGGCTACGGCATACTACG
CATCACAATCCTACTCGACCCCCTTACCGAATTCATAGCCTACCCCTTCATAATACTATCCTTATGAGGA
ATAATTATAACTAGCTCCATTTGCTTACGCCAAACAGACCTCAAATCCCTCATCGCTTACTCCTCAGTAA
GTCACATAGCCCTAGTTATCGTAGCTATCCTAATTCAAACCCCTTGAAGCTTTATAGGAGCAACAGCATT
AATAATTGCACATGGCCTAACCTCCTCTATACTATTTTGCCTAGCCAACTCAAACTACGAACGAATCCAT
AGCCGAACAATAATCCTAGCTCGAGGCCTACAAACCATTCTACCATTAATAGCAGCCTGATGACTTCTAG
CAAGCCTCACCAATCTAGCCCTACCCCCTACCATCAACCTAATCGGGGAACTATTCGTAGTAATATCAAT
ATTCTCCTGATCTAACCTCTCCCTAATTCTCCTAGGATTAAATATTGTTATTACAGCTCTATACTCCCTC
TACATACTAATTACAACCCAACGAGGAAATCACACCCCACATATTAACAACATTCCCCCCTCATACACAC
GAGAAAACACCCTCATAACTATACACATTTTACCCCTCTTACTCCTTTCTATTAATCCTACAATTATTTT
AGGCACCCCCTACTGTAAGTATAGTTTAAAATAAAACATCAGATTGTGAATCTGATATTAGAAACTAAAC
TTTCTTACTTACCGGAAAAGCATGCAAGAACTGCTAACTCTATGCCCCCGTGTCTAACAACACGGCTTCT
CCGCACTTTTAAAGGATAGTAGTTATCCATTGGTCTTAGGAACCAAAAAATTGGTGCAACTCCAAATAAA
AGTAATAAATCTATTTCACTCTACTATAATCATATCCCTAACCATTCTAACCCTACCCATCCTAATAACA
ATCTTAAACCCCCAAAACAACTCTAAATTCCCCTATCACGTGAAAACCATAGTATCCTACTCCTTCTTTA
TTAGTATAATCCCCACCATCATCTTCATTTATTCCGGACAAGAAGCAGTAATCTCCAACTGACACTGAAT
CACTCTACACACTTTAAAACTATCTCTAAGCTTCAAACTAGATTTTTTCTCAATACTATTTATGCCTATC
GCACTATTCGTAACCTGATCCATCCTGGAATTCTCAATATGATACATACACTCAGACCCAAATATTAACC
GATTCTTCAAATATCTCCTAATATTTTTAATTACAATACTAATTCTAGTCACAGCCAACAATCTCTTTCA
ACTATTCATCGGCTGAGAAGGAGTAGGAATTATATCTTTCTTACTTATCGGCTGATGATACGGCCGAACA
GACGCTAATACAGCAGCCCTACAAGCCATCCTCTATAACCGAATTGGAGATATCGGTTTTATCCTATCCA
TAGCATGATTTCTCATCAACTCCAACACATGAGAACTCCAACAAATTTTTCTCCTAAACCCATCCACACC
TCCCCTACCCTTAGCAGGCCTCCTCCTTGCCGCAGCAGGAAAATCAGCCCAATTTGGACTCCACCCCTGA
CTCCCCTCAGCCATAGAAGGCCCAACCCCTGTCTCAGCCCTACTCCACTCAAGCACCATAGTCGTAGCCG
GCGTATTCCTACTAATCCGATTCCACCCTCTAATAGAAAATAACGCTATTATCCAAACAACAACCCTATG
CCTAGGAGCTATCACAACACTATTCACAGCAATATGCGCACTAACCCAAAATGATATCAAAAAAATCATT
GCATTCTCTACCTCAAGCCAACTAGGACTAATAGTAGTGACCATCGGAATTAACCAACCTCACCTAGCAT
TCTTACACATTTGTACCCACGCCTTTTTCAAGGCTATACTCTTTATATGCTCCGGATCTATCATTCACAG
CCTCAACGACGAGCAAGACATCCGAAAAATAGGAGGCCTATACAAGTCCATACCATATACCGCAACAGCA
ATAACAGTAGGAAGCCTAGCATTAACTGGCACCCCCTTTCTAACAGGTTTTTACTCCAAAGACCTAATTA
TTGAAGCAGCTAACATCTCTTATACCAACGCCTGAGCCCTCCTCATAACCCTAATCGCCACCACCCTCAC
AGCCGTATACAGCACCCGAATCATCTTCTTTGCCCTCCTAGGACAACCCCGCCTCCCCACTCTCATCCTA
ATTAACGAAAACAACCCCCTTCTACTCAACGCCATCAAACGCCTTCTTATCGGAAGTATCTTCGCCGGGT
TCTTAATCTCAAAAAACATCCCCCCAATAACAGCCCCCCCAATAACCATACCCCCCTACCTTAAACTCAC
CGCATTAACTATCACCCTAATCGGATTTATCCTAGCTCTAGAACTCAATCTAGCAACACTCAACTTAAAA
TATAAAACCCCATCACACCTATTCAAATTCTCCAACCTTCTAGGCTACTTCCCAACTATTATACACCGAC
TCCCCCCAATAACAAACCTAACCCTCAGCCAAAAATCAGCATCCTCACTACTAGACCTCGCCTGACTTGA
AATTCTCCTTCCCAAATCAATCTCCACAATCCAACTAAAAACCTCAAATCTAGTATCAACCCAAAAAGGA
CTAATCAAACTTTATTTTCTATCTTTCCTAGTCACCTTCTTATTAACACTAATAATACTTAACCCCCACG
CGTAATCTCTATAATTACCACAACAGCAATAAGCAAAGACCACCCAGTAATCACTACCAACCACACTCCA
TAAGTATATAAACTCCCAACACCCATCACCTCCTTCCCAACAGACCCCGTCTCCCCCATATTACAAACAA
CCCAATCTCCCAACCCACTAAAACCAAAAACCGCCTCCAACCCCACATCCTTAAACACAACATAAACCAA
AGCCAACTCCATAAACACCCCTACAACAAGACTCCCTAACAATGTCTTATTAGAGATCCAAACCTCCGGA
TACTGCTCTGTAGCTATCGCCGTAGTATAACCAAATACCACCAACATCCCCCCTAAATAAATCAAAAATA
CCATTAACCCTAAAAAAGGTCCATTAAAACTTATTACAATTCCACATCCCACACCCCCACCCACAATTAA
CCCTAACCCCCCATAAATAGGAGAAGGCTTTGAAGAAACCCCAACAAAGCTCAACACAAAAACAACACTC
AAAATAAATACAACATATACTGTCATTATTCTTACATGGTTCCACCCATGACCAATGACATGAAAAGCCA
CCGTTGTATTTCAACTATAAGAACAATAATGACCAACATTCGAAAAACCCACCCTCTTCTAAAAATCATT
AATAACTCCCTCGTAGACCTCCCCGCTCCCTCTAGCCTATCCTCATGATGAAATTTTGGATCTCTTTTAG
GAGTATGCCTAATAGTACAAATTCTAACAGGACTATTCCTAGCTATGCACTACACATCCGACACAACCAC
CGCATTCAACTCTGTAGCTCATATCTGCCGAGACGTCAACTACGGCTGACTCCTCCGATACCTACACGCC
AATGGAGCATCTATATTCTTTATCTGCCTCTACCTTCATGTAGGACGAGGACTCTACTACGGATCCTACC
TGTTTTCAGAAACATGAAATGTCGGCATCCTCCTCCTCTTTGCAGTCATAGCCACAGCATTTATAGGCTA
CGTATTACCCTGAGGACAAATATCCTTCTGAGGAGCTACAGTCATTACCAACCTTCTCTCCGCCATCCCC
TATATTGGTACAGACCTCGTTCAATGAATCTGAGGTGGTTTCTCCGTAGACAAGGCTACCCTGACCCGAT
TCTTCGCCTTCCACTTCCTCCTACCATTTCTAGTAACAGCCTTAGTGATAGTTCACCTTCTATTCTTACA
CGAAACAGGATCCAACAATCCCACAGGTATCCCATCAGACCCCGACCTCATCCCATTTCACCCCTATTAC
ACTATCAAAGACGCCCTAGGATTCTTAATTATACTTACCGCCCTATCAACACTAGTCCTATTTTCCCCAG
ACCTCCTGGGAGACCCAGACAACTATATACCAGCAAACCCACTCAACACTCCACCACACATCAAACCAGA
ATGATATTTCCTCTTCGCCTACGCTATCCTACGCTCCATCCCAAACAAACTTGGAGGGGTACTAGCACTA
GTATTCTCCATCCTAGTCCTGGCCATCATTCCAATACTCCACACATCCAAACAACGAAGCATAATATTTC
GTCCCCTCAGCCAATGCCTATTCTGACTACTCGTAGCAGTACTACTCACACTAACATGAATTGGAGGCCA
ACCAGTCGAACACCCCTACATTATCATTGGACAACTAGCATCAATCCTATACTTCCTAATCCTACTAGTC
TTTATACCCTTAGTCAGCATGATAGAAAACTATCTATTAAAATGAAGAGTCCATGTAGTATATTTCATTA
TCCTGGTCTTGTAAACCAGAGAAGGGAATGAACTTCCCCATAGACTCAAGGAAAAGGTATCTAAACCCCA
CCTTCAACACCCAAAGCTGAAATTCTAATTAAACTATTCCTTGCCACTATGTTATTTGTGCATATATTTT
ATCACCCCATTATTATATAGTACATATATGTATAATAGTACATTAATATATTACCCACATGAATATTAAG
CAAGTATATAATATTAATGTATTGATGACATATTAAATATTGATCAACATTCTATTTATACATGGTATGA
ATATCTAAAAGTATTATATATGTTTAATCAGCTGTAGTACATACTATTTAATAATCGTGCATACACCATC
ACTTTTCATAATTTCTTGTCAATACGACTATCCAAACCCAAAGGTGGTCCCTTGATCTACCTACCTCCGT
GAAACCAGCAACCCGCCCAATACGTGTCCCTCTTCTTGTCCCAGGCCCATTTAACTTGGGGGTTTCTAAC
TTGGGTCGTAAACGGCATCTGGTTCTTGCTTCAGGGCCATGACACCTCGTGATCGCCCACACGTTCCCCT
TAAATAAGACATCACGATGGATTCGTGACTAATCAGCCCATGCCGCGGCATAACTGTTCTGTCATGCCTT
TAGTAGGATTTTTATTTGGGGTATGCTTGGACTCAGCTAAGGCCGTGGGAAGGCCGGGGTTCAGGAGCAT
ATAGTCCAGCTGGGCTTCTTAATGTACCTTCCCTACCCGCATAATGAGGTAGCAGGACATGAAGTTAATG
AAGCAAGGACATAGGAATGTTTGATCGTACATGGTTCTTGTATCTCATTAATATGAACCATCTGGGGATT
ATAGGATTCATGGTTTCAGGACATACCCTTAACTTATTCCCCCCCGTGACCGCAGCACGTGTACACACAC
GTGTACACACACGTGTACACACACGTGTACACACACGTGTACACACACGTGTACACACACGTGTACACAC
ACGTGTACACACACGTGTACACACACGTGTACACACACGTGTACASACWCGTGTATCTACACCCGATAGC
AAGAACATGATCTTTTGGGTCGACAACCCCCCCTCCCCCCCGTTAAATCCCCTGCACAATATATCATGTA
TCCTTGCCAAACCCCAAAAACAAGGACAATATAAAGCACATTATGGATTTAACTAAAGAATAGGTAACAA
CATTACCCATTCAAGTAAACATAATACCCACCGACTCTTTTTAATTGAACGCTATCACTTTAAGGAATTC
ATTTCCCTTAAACAGCTACCTCCCTAGATCCGTCAAAAATTTTTAAATTTACCCCCCCATGCAACTCACC
TTTACT

>HG003313.1 Rhinophylla pumilio complete mitochondrial genome
GTTAATGTAGCTTAAATTTTAAAGCAAGGCACTGAAAATGCCTAGATGGGTTTTCAAAACCCCATAAACA
CAAAGGTTTGGTCCCAGCCTTTCTATTGGCTGCTAGCAAAACTACACATGCAAGTATCCGCCCACCAGTG
AGGATGCCCTATTAATCACCTTAGATGAAGAGGAGCAGATATCAGGCACACCCTAAGTAGCTCAAGACGT
CTTGCTCAACCACACCCCCACGGGAAACAGCAGTGATAAAAATTAAGCGATGAACGAAAGTTTGACTAAG
TTATGCTTGCTAAGGGTTGGTAAATCTCGTGCCAGCCACCGCGGTCATACGATTAACCCCAGTCAATAAA
CATACGGCGTAAAGCGTGTTTAAAAAACTTAATAATAAAATCAAACCTTAGCTACGCTGTAAAAAGCCCC
AGCTACTGTAAGCTCTAATGCGAAAGTAATTTTAAAATTTTGAACACACGATAGCTAGGACCCAAACTGG
GATTAGATACCCCACTATACCTAGCCTTAAACCCAAAGAGTCAGCCCAACAAGACTCTTCGCCAGAGTAC
TACTAGCCAAAGCTTAAAACTCAAAGGACTTGGCGGTGCTTTATATCCTCCTAGAGGAGCCTGTTCTATA
ATCGATACACCCCGATAAACCTCACCAACTCTTGCCAATACAGCCTATATACCGCCATCTTCAGCAAACC
CTGAAAAGGAGTCATAGTAAGCCTAATCACAATAAGTAAAAACGTTAGGTCAAGGTGTAGCCCATGAGTT
GGAAAGAAATGGGCTACATTCTCTAGTATTTAGAGTACACCACGAAAACTTTTATGAAAACTAGAAGTCA
AAGGTGGATTTAGCAGTAAGCTAAGAATAGAGTGCTTAGTTGAACAAGGCCATGAAGCACGCACACACCG
CCCGTCACCCTCCTCAATTATACAACAGCAACACATTAACCTATTAAACTAGCTCAAAACTACTAGAGGA
GATAAGTCGTAACAAGGTAAGCGTACTGGAAAGTGCGCTTGGATAATTCAAAGCATAGCTTAACCCTAAA
GCACCTAGCTTACACCTAGAAGATGTCACGCCCAAATGACTGCCTTGAGCTGTACCTAGCCCAAAACAGA
CAAAATACAACTATATATGTATTTAAAACAAAACATTTACCATACTAAAGTATAGGAGATAGAAATATAG
CCCCGGAGCAATAGAGATAGTACCGCAAGGGAATGATGAAAGAAAATACTAAAGCAATAAATAGCAAAGA
TTACACCTTGTACCTTTGGCATAATGATTTAACTAGACACATATTAGCAAAGAGAACTTAAGTTAATCCC
CCCGAAACCAGACGAGCTACTTGTAGACAGCCTTATAGGGCAAACTCGTCTATGTAGCAAAATAGTGAGA
TGATCTACAAGTAGAGGTGATAAGCCTATCGAGCCTGGTGATAGCTGGTTGTCCAATAAAAGAATCTAAG
TTCTGATTTAAGCCTACCTTCAATAATTACAACTCTACTGTAGACTTAAAACATAGTCTAAGGGAGGACA
GTTCCTTAGACAAAGGATACAACCTTTACTAGAGAGTAAGTGTAAAAAATAAACCATAGTTGGCCTAAAA
GCAGCCATCAATAAAGAAAGCGTTCAAGCTCAACAAACTATATATATAGCTTAATTCCAAAATTTAACAC
CAACTCCTAATATTATTTATTGGACTATTCCATAACTATATGGAAGAAATACTGTTAATACGAGTAACAA
GAATACTATTCTCCCGGCACAAGTATATATCAGAACGAATAATTCACTGATAGTTAACGTATACCAAGCA
AACTAATAACAAGACCCTTACCACTTAACTACGTTAATCCAACACAGGAGTGCCCCAGGGAAAGATTAAA
AGGAGTAAAAGGAACTCGGCAAACACAAACCCCGCCTGTTTACCAAAAACATCACCTCTAGCATACCCAG
TATTAGAGGCACTGCCTGCCCAGTGACATATGTTTAACGGCCGCGGTATCCTGACCGTGCAAAGGTAGCA
TAATCACTTGTTCTTTAAATAAGGACTTGTATGAATGGCCACACGAGGGTTTAACTGTCTCTTACTCCCA
ATCAGTGAAACTGACCTTCCCGTGAAGAGGCGGGGATATTATAATAAGACGAGAAGACCCTATGGAGCTT
TAATTAAGCAGTCCAACAGTAAGACAACAATCCCAAAAGGAACAAAATATCTCCTAATGGACTGACAATT
TCGGTTGGGGTGACCTCGGAGCACAAAAAACCCTCCGAGTAAGTTTAAGCTTAGACCAGCTAGTCCAAGC
CACATAATTCATTGATCCAACTTACTTGATCAACGGAACAAGTTACCCTAGGGATAACAGCGCAATCCTA
TTCAAGAGTTCCTATCGACAATAGGGTTTACGACCTCGATGTTGGATCAGGACATCCTAATGGTGCAGTC
GCTATTAATGGTTCGTTTGTTCAACGATTAAAGTCCTACGTGATCTGAGTTCAGACCGGAGCAATCCAGG
TCGGTTTCTATCTATTATATGCCTCCCCCAGTACGAAAGGACAAGGGAGACAGGGCCTCCTTACAAAAGT
GCCCTCAACTTAACAGATGATTTAATCTTAATCTGAAAATATTATAAATAACACTGCCCTAGACCAGGGC
TTAGTTAAAGTGGCAGAGACCGGTAATTGCGTAAAACTTAAACCTTTATTCCCAGAGGTTCAACTCCTCT
CTTTAACAAAATGTATTTACTAAACCTTCTAGTTATAATCGTCCCTGTTCTTCTAGCCGTCGCATTCTTA
ACTCTAGTAGAACGAAAAATCCTAGGATACATACAACTACGCAAAGGACCAAATATTGTAGGCCCTCACG
GCCTCCTACAACCTATCGCCGACGCAGTAAAACTATTTACTAAAGAGCCCCTACGACCCTCAACATCATC
TATCGCTATATTTATTACTGCCCCAATCCTAGCCCTAGCCCTGGCCCTGACCATATGAGTTCCATTACCT
ATACCCCACCCCCTAACCAATATAAATCTTAGCATCCTATTTATACTGGCTATATCTAGCCTAGCTGTTT
ACGCTATTCTATGATCTGGATGAGCATCCAACTCAAAATACGCCCTAATCGGAGCCCTCCGTGCCGTCGC
TCAGACAATTTCCTACGAAGTTACACTAGCTATTATCCTACTGTCCGTATTACTAATAAATGGCTCATAC
TCCCTTCAAACCTTAATTACGACTCAAGAATACATCTGACTTATTTTACCCTCATGACCTCTCACAATAA
TATGATTCATTTCTACCCTAGCAGAAACAAACCGAGCTCCCTTTGATCTAACAGAAGGGGAGTCCGAACT
CGTCTCTGGATTTAATGTGGAATATGCTGGAGGACCCTTCGCCCTATTTTTCCTAGCAGAGTACGCTAAT
ATTATCATAATAAATTCACTAACAACAATCTTATTTCTAGGAGCCTACAACGACCCAACATACCCTCAAC
TATACACTACTAATTTCGCAATTAAATCTCTACTACTCACTATAACATTTCTATGAATTCGCGCATCCTA
CCCTCGCTTTCGATATGATCAACTAATACATCTTCTATGAAAAAACTTTTTACCTCTAACTCTAGCTCTA
TGCATATGGTATATTACTATACCCATTATAACAGCCAGTATTCCACCCCAAACATAAGAAATATGTCTGA
TAAAAGAGTTACTTTGATAGAGTAAAGCATAGGGGTCAAAGTCCCCTTATTTCTAGGACCCTAGGAATTG
AACCTAATCTTGAGAATTCAAAAATCTCCGTGCTACCAAATTACACCAGATCTTAGTAAGGTCAGCTAAA
TAAGCTATCGGGCCCATACCCCGAAAATGTTGGTTTATACCCTTCCCGTACTAATAAACCCCTTCACCCT
GTCTATAATCACAACTACTATTATCCTAGGAACTACAATTGTAATAACTAGCTCACACTGATTAATAATC
TGAATTGGCTTTGAAATAAATATACTAGCAATCATCCCAATTCTAATAATAAATCACCACCCTCGCTCTA
CAGAAGCGGCAACCAAATATTTTTTGACACAAGCAACTGCATCAATACTGTTAATACTAGCAGTAGTTAT
TAATCTTCTATATTCTGGTCAATGAACTGTCTCCAATACAGTCAACCCAACAGCCTCAGTAATTATCACA
ATTGCAATAGCAATAAAACTCGGCTTATCCCCCTTTCACTTCTGAGTCCCAGAAGTTACACAAGGAATTC
CCTTAGTATCAGGCCTAATTCTATTAACCTGACAAAAACTTGCCCCCCTCTCTGTATTACTTATGATTTC
ACCAAATATTAACCAAAATCTTCTTCTTCCTATAGCTATTTTATCAGTACTAATTGGTGGCTGAGGAGGA
CTTAATCAAACCCAACTCCGCAAAATCATAGCATATTCGTCTATCGCCCATATAGGATGAATAACCGCAG
TACTAATATACAACCCAACTATAACCCTTCTAAACCTTGCACTCTATATCATAATAACAGCCACTATATT
CACACTCCTCATTACCACTACAACAACTACAACCCTATCTCTAACCCACACCTGAAATAAATCACCCCTA
ATTGCAACAATTATATTAACTACTCTTATGTCATTAGGAGGATTACCTCCCCTTACAGGATTTATGCCTA
AATGAATAATTATTCAAGAACTAACAAAAAACAATAACATTATCTTACCCACATTTATAGCCATCACCGC
CCTACTCAATCTGTACTTCTATATACGACTTGCCTACGCCACATCACTAACAATATTCCCAACAGCCAAT
AATTCTAAATCTAAATGATATTACACCAACAACCAAATTACACTACTCCCCTCCCTAGTTGTTATTTCAA
CAATAACTCTCCCACTAACTCCACTCTTAATCACCCTCTACTAACCATCACAGGAGTTTAGGTTAATTAT
AGACCAAGAGCCTTCAAAGCTCTAAGCAAATACTAATTATTTAACTCTTGACAATAAGGACTGCAAGACT
CTATCTTACATCAGCTGAATGCAAATCAACTACTTTCATTAAGCTAAGCCCTTCTAGATTGATGGGCTTT
AAACCCACGAAACTTTAGTTAACAGCTAAATACCCTAGTCAACTGGCTTCAATCTACTTCTCCCGCCGTT
GAGGGAAAAAAAGGCGGGAGAAGCCCCGGCAGGATTGAAGCTGCTTCTTCGAATTTGCAATTCAATATGT
TATACACTACAGGACCCTTGGTAACAAGGGGATTATGACCCCTGTCTTTAGATTTACAGTCTAATGCTTG
CTCAGCCATATTACCTATGTTCATTTCTCGTTGACTTTTCTCAACAAACCATAAAGACATCGGCACATTG
TACTTGTTATTTGGTGCCTGGGCTGGAATAGTAGGCACTGCCTTAAGCCTTCTTATTCGTGCTGAATTAG
GACAGCCAGGAGCATTACTAGGTGATGATCAGATCTATAATGTAATCGTAACAGCCCATGCCTTTGTAAT
AATTTTCTTTATAGTTATACCTATCATAATTGGAGGCTTTGGTAATTGATTAGTACCTCTAATAATTGGA
GCCCCCGATATAGCATTTCCTCGCATAAACAATATGAGTTTCTGACTTTTACCCCCATCATTTCTACTCC
TATTGGCCTCATCTACAGTTGAGGCCGGAGTAGGGACTGGTTGAACTGTTTATCCTCCACTAGCAGGGAA
CCTTGCACATGCAGGGGCCTCCGTTGATCTTGCAATTTTTTCTCTTCACCTGGCAGGTGTATCTTCTATT
CTCGGAGCTATTAATTTCATTACTACTATTATTAATATAAAACCCCCAGCTCTTTCCCAATATCAAACTC
CCTTATTTGTATGATCTGTTTTAATTACTGCTGTTTTACTCCTACTTTCCCTTCCTGTCCTAGCAGCAGG
TATTACTATACTACTAACAGATCGAAACCTCAATACTACATTTTTTGACCCAGCTGGAGGGGGGGATCCT
ATCCTCTATCAACACTTATTCTGATTCTTTGGACACCCTGAAGTATACATCCTAATTCTACCAGGCTTTG
GAATTATTTCCCATATTGTTACATACTATTCAGGCAAAAAAGAACCATTTGGTTATATAGGCATAGTCTG
GGCCATAATATCTATCGGATTCTTAGGATTTATTGTATGAGCCCACCACATATTCACAGTTGGAATAGAT
GTTGACACACGAGCATATTTTACATCAGCCACTATAATTATTGCAATCCCAACTGGAGTAAAAGTATTTA
GCTGATTAGCCACTCTTCATGGAGGAAACATTAAATGATCTCCAGCTATACTCTGAGCTCTTGGTTTTAT
CTTCCTATTTACAGTGGGAGGCCTAACGGGAATTGTTCTGGCCAACTCCTCTCTAGATATTATCTTACAT
GATACCTACTATGTAGTAGCTCATTTTCACTATGTCTTATCTATAGGAGCAGTATTTGCAATTATAGGAG
GATTTGTCCACTGATTCCCCCTATTTACAGGCTACACATTAAACACAGCTTGGGCAAAAATTCACTTCTT
AGTAATATTTGTGGGAGTAAATATAACTTTCTTTCCTCAACACTTCCTAGGACTATCTGGCATACCACGA
CGCTACTCAGACTACCCAGATGCTTATACCACTTGAAATACTGTTTCCTCAATAGGTTCTTTCATTTCAC
TGACAGCCGTAATGCTGATAGTTTTCATAATATGAGAAGCATTTGCAGCTAAACGAGAAGTATCAATAGC
AGAACTAACCACAACAAATCTTGAATGACTGCACGGATGTCCTCCTCCCTATCATACATTTGAAGAACCC
ACATATGTTAATTCTAAACAAGAAAGGAAGGAATCGAACCCCCTTAAACTGGTTTCAAGCCAGCCTCATA
ACCACTATGTCTTTCTCTATAAGGAGTATTAGTAAAATTTACATAATCTTGTCAAGATTAAATTACAGGT
GAAACTCCTGTATACTCCTATGGCATATCCTTTTCAACTAGGTCTTCAAGACGCAACCTCCCCTATTATA
GAAGAACTGTTACACTTTCACGACCATACTCTAATGATCGTATTTATAATTAGCTCTTTAGTGCTATATA
TTATCTCCTCTATACTAACTACTCGTTTAACTCACACTAGCACCATAGATGCCCAAGAAGTTGAAACAAT
TTGAACTATCCTCCCAGCCATTATCCTAATTACAATCGCCCTTCCGTCCCTGCGTATCCTGTACATAATA
GATGAAATCAATAACCCCTCAATAACTGTTAAAACCATAGGCCATCAGTGATACTGAAGCTATGAGTATA
CTGACTATACAGATCTTTGCTTTGATTCTTACATAATCCCAACAACAGACCTAAAAGCAGGAGATCTCCG
TCTCTTAGAAGTAGATAACCGAGTAGTTCTTCCTATAGAAATAACTATTCGCATGCTTATTTCTTCCGAA
GACGTCCTCCACTCTTGAGCTGTCCCATCGCTAGGTCTAAAGACAGATGCTATCCCTGGTCGACTTAATC
AAACTACTCTCCTGTCTACTCGGCCAGGCCTTTATTATGGCCAATGCTCTGAAATTTGTGGCTCAAACCA
CAGTTTTATACCAATTGTACTTGAAATAGTGCCCCTAAAACATTTCGAAAATTGATCAATGTCTATATTA
TAACCTCATTAAGAAGCTACCTTAGCGTTAACCTTTTAAGTTAAAGATAGGAAGGGACAAACCTTCCCTT
AATGACATGCCCCAACTGGACACATCCACATGATTTATCACAATTGTTTCTACCATTCTTACTCTTTTTA
CTATTATACAATTAAAAATCTCTAGTTATTATTATTATACTAACCCAGAACCTAAGATAACTAAAATGTC
CAAATCCCTAATCCCCTGACAAGTTAAATGAACGAAAATCTATTCACCTCTTTCATTACCCCTACGATAA
TAGGTCTTCCTGTTGTTATATTAATTATCATGTTTCCTACCATGCTATTTCCATCTACCAAACGGCTAAT
TAACAACCGAATATTAGCAATTCAACAATGACTTGTCCACCTGACATCTAAACAAATACTCTCAATTCAT
AACCAAAAAGGACAAACATGAGCTCTAATATTATTATCTTTAATTTTATTTATTGGCTCAACTAACCTAC
TAGGACTCCTGCCTCATTCTTTTACACCTACGACTCAATTATCAATAAACCTTGGAATAGCAATCCCCTT
ATGAGCTGGAACTGTTATCCTCGGTTTTCGACATAAAACTAAAGCTTCTCTAGCACACTTTCTTCCACAG
GGCACACCTTTACCACTGATTCCTATACTAATCATTATTGAAACAATTAGTCTATTCATTCAACCTTTAG
CTCTAGCTGTACGACTAACTGCAAACATTACTGCAGGTCACCTATTAATTCACCTTATTGGAGGAGCAAC
TCTTGCTCTTATAAATATTAGTATAACCACTGCCTTCATTACATTTATTATTTTAGTATTGTTAACTATC
TTAGAATTCGCTGTAGCTTTAATTCAAGCCTACGTATTTACTCTCCTAGTTAGTCTATATTTACACGACA
ATGCTTAATGACCCATCAAACACATGCCTATCACATAGTTAACCCAAGTCCATGACCCATTACAGCAGCC
CTATCCGCCCTCTTATTAACCTCTGGACTAGTTATATGATTTCACTTTAACTCCATAATTTTATTAACTC
TAGGACTCCTTACTAACACACTAACAATATACCAATGATGACGTGACATTGTACGAGAAGGCACTTTTCA
AGGCCACCATACCCCAGTTGTCCAAAAGGGATTACGCTATGGTATAATTCTATTCATCATTTCAGAAGTA
TTTTTCTTTACTGGATTTTTTTGAGCTTTTTATCACTCAAGCCTAGCTCCAACTCCAGAACTAGGGGGAT
ACTGACCTCCAGCGGGTATCACTCCGCTAAACCCATTAGACGTTCCCCTCCTAAATACATCTGTCCTATT
AGCATCAGGAGTATCTATTACCTGAGCTCACCACAGCCTCATAGAAGGTAACCGCAAACATATACTCCAG
TCATTACTAATCACAATCTGCCTTGGCCTCTATTTCACCTTTCTACAAGCATCTGAGTACTATGAAACAC
CCTTTACAATTTCTGATGGAGTCTACGGCTCTACCTTCTTTATAGCAACAGGTTTCCATGGCCTTCATGT
TATTATTGGCTCAACTTTCCTAATCGTATGCCTATTTCGACAGATAAAATTTCACTTCACATCCAACCAT
CACTTTGGCTTTGAGGCCGCCGCCTGATACTGACATTTCGTAGACGTAGTGTGACTTTTCCTATATGTAT
CTATCTATTGATGAGGCTCTTGTTCTTTTAGTATTAACCAGTACGGTTGACTTCCAATCAACTAGCTTCG
GTGACAACCCGAAAAAGAACAATGCATATAATAATCACCCTGTTAACAAATACACTACTAGCCCTACTCC
TTGTAACAATCGCATTCTGACTTCCTCAAACTAATACATATACAGAAAAAACAAGTCCTTATGAATGTGG
CTTTGACCCCATAGGATCCGCCCGCTTACCTTTTTCTATAAAATTCTTTCTAGTGGCCATTACATTTCTC
CTCTTTGACCTAGAAATTGCCCTCCTTCTTCCACTTCCATGAGCTTCCCAGACAAATAATCTACAAATTA
TACTCCCAATAGCTCTAGTACTAACCTCCTTGTTAGCTACTAGCTTAGCCTACGAATGAATACAAGAAGG
ACTAGAGTGATCTGAATAATGATAATTAGTTTAAACAAAACAAGTGATTTCGACTCACTAGACTATGATA
AAATTCATAATTATCTAATGTCCCTTACATATATAAATATATTTTTAGCATTCACCATTTCCCTCGTAGG
ACTTCTCATATATCGATCACACATAATATCAGCTCTTTTATGCTTAGAGGGTATAATACTTTCTCTATTT
GTAATAATAACTATCACGATTCTAAATATCCATCTAACTTTGGCAAGTATAACACCTATTATCCTATTAG
TATTTGCCGCATGTGAAGCAGCATTAGGACTCTCCCTCCTAGTAATAGTATCTACCACTTATGGCATAGA
CTATGTGCAAAATCTCAACCTTCTTCAATGCTAAAAATTATTGTTCCAACTACAATACTCATTCCCCTTG
TATGGTTTTCTAAGCCTAAAATAGTGTGAATTAACTCTACAGCCCATAGCCTACTTATTAGCATCCTATG
ACTACCTATCATAAATCAGTTTACTGATAATACCCTTAATCTTTCTATTATGTTCTTCTCAGATTCACTA
TCAACCCCCCTATTAATGTTAACATTATGACTTCTACCCCTAATAATTATTGCCAGTCAATTTCATCTCA
TAAACGAGACTATTACACGAAAAAAACTATATATTTCAATACTAGTGCTACTCCAAACATTTCTTATCAT
AACATTCACAGCTACAGAACTCATTATATTCTATATTTTATTTGAAGCTACTTTACTTCCAACACTAATC
ATTATTACCCGATGGGGTAATCAAACAGAACGACTAAATGCAGGACTCTATTTTTTATTCTACACCCTAA
TCGGCTCTCTTCCCTTACTTGTCGCCCTAACTTATTTGCAAAACTCAACAGGAACTCTTAATTTTCTACT
AATCCAATACTGATCCTCCCCTACAACTAACTCCTGATCTAACTCACTCCTATGGCTAGCCTGCATACTA
GCCTTTATAGTAAAAATACCTCTATATGGCCTCCACCTATGACTGCCCAAAGCTCATGTAGAAGCTCCCA
TTGCAGGGTCAATAGTCTTAGCAGCAGTACTATTAAAATTAGGAGGTTATGGCATGATACGTATTACAAT
TCTACTCAACCCAACCACCGAACACATGGCTTACCCATTTATAATCCTATCTCTATGAGGTATAATTATA
ACTAGCTCTATTTGTCTTCGCCAAACAGACCTCAAATCTCTTATTGCCTACTCTTCTGTAAGTCATATAG
CTCTAGTCATTGCAGCTATCCTAATCCAAACTCCCTGAAGTTTTATAGGAGCAACAGCACTAATAATTGC
ACACGGATTAACCTCTTCATTACTATTCTGTCTTGCCAATTCAAACTATGAACGAACCCACAGCCGAACA
ATAATCCTAGCCCGCGGATTACAAATATTTCTCCCTCTTATAGCAACTTGATGACTATTAGCCAGCCTCA
CAAACTTAGCCCTTCCACCAACCATTAATTTAATCGGAGAACTCTTTGTAACTATAGCAATATTCTCCTG
ATCAAATTTATCAATCAGTCTACTTGGACTAAATATTATTCTAACGGCTCTATACTCTCTTTATATACTA
ATTACTACACAACGAGGTAAACAAACACACCACATCAACAACATACTTCCTTCCTACACCCGAGAAAACA
CCCTTATAACCTTACATATTCTTCCCCTTCTACTTCTATCAATTAACCCTAAAATTATCCTGGGTACTCC
TTACTGTAAGTATAGTTTAACAAAACATTGGATTGTGAGTCTAAAAATAGAGAATACTCCTCTCTTACTT
ACCGAAAAAGTATGCAAGAACTGCTAACTCATGCCTCCGCGCCTAACAGCTCGGCTTTTTCATACTTTTA
AAGGATAGAAGTTATCCATTGGTCTTAGGAACCAAAAAATTGGTGCAACTCCAAATAAAAGTAATAAACC
TAACTTCACTATCAACACTTACATGTCTAATTATTTTAATTACACCTATTTTAACAACAATCCTAACTAC
TCAAAGCTCTCCCAATTACCCTAATTACGTAAAGACTATAGTCTCCTATGCATTCCTAACTAGTATAATC
CCAACTCTCATCTTCATTTTTTCTGAACAAGAAACAGTTATTTCCAATTGACACTGAATCTCTATCCAAA
CACTAAAACTTTCTCTCAGCTTTAAACTAGATTATTTCTCAATGTTATTCATGCCAGTAGCCCTATTCGT
AACTTGATCTATTCTCGAATTCTCTATATGATATATACACTCAGATCCCAATATTAACCGATTCTTTAAA
TATCTCCTAATATTCCTAATTACAATATTAATTTTAGTAACAGCTAACAACCTTTTCCAACTTTTTATCG
GATGAGAAGGGGTAGGAATTATATCTTTCCTACTAATTGGCTGATGATACGGACGAGCAGATGCTAATAC
AGCAGCTCTCCAAGCAATTCTCTATAACCGTATTGGAGACGTAGGCTTTATCCTCTCCATAGCATGACTC
ATAACTAACCTCAACGCATGAGACTTACAGCAGATTTTCTCTCTAGCTCCAAACACAACACTATTACCTC
TAATAGGGTTACTATTAGCAGCAACAGGAAAATCAGCCCAATTTGGACTTCACCCCTGACTTCCCTCTGC
TATAGAAGGCCCAACCCCAGTCTCCGCACTTCTTCACTCAAGCACAATAGTTGTAGCCGGAATTTTTCTT
ATGATCCGATTCTACCCCTTAATGGAAACAAATACCACTGCCCAAACAATGGCCCTCTGTCTAGGAGCAA
TTACCACACTATTTACAGCTATATGCGCACTCACTCAAAATGATATTAAAAAAATCATCGCTTTCTCCAC
TTCAAGCCAACTAGGTTTAATGATAGTTACACTAGGAATTAATCAACCTCACCTAGCATTCCTACATATC
TGTACTCACGCCTTTTTCAAAGCAATACTATTTATATGCTCCGGATCAGTAATCCACAGCTTAGCCGATG
AACAAGACATTCGAAAAATAGGTGGGCTTTTTAAAACAATACCCTTCACCACAACCGCCATAATCGTAGG
AAGTTTAGCATTAACAGGCACTCCTTTTCTTACAGGATTCTACTCAAAAGATCTTATTATTGAAGCAGCC
AACACCTCTTATACCAACGCCTGAGCCCTATTAATAACCCTAATAGCCACCTCTCTTACAGCTGTTTACA
GTACTCGAATTATCTTCTTTGCACTCCTAGGACAACCCCGCTTTCTCCCCCAGATCCTAATTAACGAAAA
CAATCCCCTCTTATTTAATCCTATTAAACGCCTCCTATTCGGAAGCATCTTTGCTGGATTCCTAATTTCC
AAAAGCATTCCCCCAATAACTATTATCCCCATAACAATACCCTCCTACCTAAAACTTACAGCTCTAATTG
TGACCCTAACAGGATTCATCTTAGCTCTAGAATTAAATATAGCTATACTCAACCTTAAATTTAATACTCC
CTCAGATCTCTTCAAATTTTCCAATCTCCTAGGATATTTTCCAACTACTATACACCGCCTCCCTCCCTTA
ACTAGCCTAACAATAAGCCAAAAATCTGCCTCCCTGACACTAGATTTAACCTGACTAGAAATAGTTCTTC
CCAAATCTATCGCCCATTTACAGCAAAAATCATCTATTCTCATCACAAACCAAAAAGGCCTAATCAAACT
TTACTTCCTATCATTCTTAATCTCTCTCTTACTAGCCCTTATCCTATTTACCCTCCACGTGTAACCTCCA
TAATAACCACCACAGCAACCAATAATGACCAACCAGTTACCACTACTAATCATCACCCATAACTATACAG
ACTTCCAACTCCAACTAACTCCTTACTAACAAAATCCAAATCGCCCTCACTAGAAATCACTCAATCCCCC
AACCCATTAAACTTAAAAACCATATCTAACCCAATATCCTTCAACACCACATATACTAAGACAAACTCTA
TTACTACTCCAATAATAAAAGCCCCCAAAACTGTTTTATTAGACACTCAAACCTCAGGGTACTGCTCAGT
TGCTATAGCTGTAGTATACCCAAACACTACTAATATCCCACCTAAATAAATTAAAAATACCATTAAACCT
AAAAATGAGCCATTAAAATTTAACACAACTCCACATCCCGCACCCCCACCAACAATTAAACCTAGTCCCC
CATAAATAGGAGACGGTTTCGAAGAGAATCCTACGAAACTTAAGACAAAAATAATACTTAAAATAAATAC
AACATATGTCATTATTCTCGCATGGACTTATCCACGACCAGTGACATGAAAAATCACCGTTGTATTTCAA
CTACAAGAACCCTTAATGACCAACATTCGAAAAACCCACCCCCTCCTAAAAATCATCAACAGTTCTTTTG
TAGATCTCCCTGCCCCCTCAAGTCTATCAACCTGATGAAACTTCGGCTCTCTCCTAGGAATCTGCTTAGC
CGTACAAATTTTAACAGGGTTATTTCTAGCCATACACTATACATCCGACACAGCCACCGCATTCAACTCT
GTCACACATATTTGTCGAGATGTAAACTATGGCTGACTTATCCGCTACCTTCATGCTAATGGAGCATCAA
TATTCTTTATCTGCCTCTACCTACACATAGGACGAGGCCTATACTACGGATCCTATACTTATTCAGAAAC
ATGAAATGTAGGAATCATTCTCCTTTTCGCAGTTATAGCCACAGCATTCATGGGCTACGTATTACCATGA
GGACAAATATCCTTTTGAGGCGCAACAGTTATCACAAATCTTCTATCCGCAATCCCCTATATCGGAACAG
ACCTTGTACAATGAATTTGAGGTGGCTTCTCCGTAGACAAAGCAACCCTAACTCGATTTTTCGCTTTCCA
TTTCTTACTTCCTTTTATCGTAGCAGCTTTAGTTATAGTCCACCTACTTTTTCTCCACGAAACTGGCTCC
AATAACCCAACAGGAATCCCATCAGACTCTGACATAATCCCATTTCACCCATACTATACTATCAAAGATA
TTTTAGGATTTCTAATTATACTGACTGCCTTATCAGGACTAGTTTTATTCTCACCAGACCTATTAGGAGA
TCCAGATAATTATACACCAGCTAACCCCCTCAATACCCCACCACATATTAAACCAGAGTGATACTTTCTC
TTTGCCTACGCAATTCTACGCTCAATTCCAAATAAACTAGGAGGCGTACTAGCCTTAGTTATATCAATCC
TAATCCTAGCAGTTATCCCAATACTACACACATCAAAACAACGAAGTATAATATTCCGCCCTCTGAGTCA
ATGCTTATTCTGACTACTCACAGCAGTCCTACTCACATTAACTTGAATCGGAGGCCAACCAGTTGAACAC
CCCTTTATCATTATTGGACAAACAGCATCCATTCTATATTTTCTAATTATCCTAGTTCTAATACCCATTA
CAAGTCTTACAGAAAACTACCTCCTAAAATGAAGGTCCATGTAGTATACTAATTACACCGGTCTTGTAAA
TCGGAAAAGGGAATAAACTTCCCCATAGACTCAAGGAGAGAGAATACAAACCCTGCCCTCAGCACCCAAA
GCTGAAATTCTAACTAAACTACTCCTTGACCCCTATGTAATTCGTGCATAAATTTATTATCAACATTAAT
AAGCATGTACATATATGTATTATAGTACATTTATATCTTGTCCACATGAATAATAAGCAAGTATATTAAC
TTAATGTATTAAGGACATTATTTGTAGACGTACATTACTATTATCATGCACATAACTATTCATATAGGTT
ATTATTGATTAATCAACTGGAGATACATATATTTAATAATCGTGCATAGACCATTCAGTTTAGTTTAATG
CTTGAGGATATGACTATCCCCTTCCAACGGGTGTCCCTTGATCTACCAACCTCCGTGAAACCAGCAACCC
GCCCGATACGTGTCCCTCTTCTTGTCCCAGGCCCATTTAACTTGGGGGTTTCTAACTTGGGTCGTAAACG
GCATCTGGTTCTTGCTTCAGGGCCATGACCACTCGTTATCGCCCATACGTTCCCCTTAAATAAGACATCA
CGATGGATTAGTGACTAATCAGCCCATGCCGCGGCATAACTGTGGTGTCATGCCTTTAGTAGGATTTTAT
TTGGGGGTATGCTTGGACTCAGCTAAGGCCGTAGAGGCCGGAGGTCAGGTGCATATTCTCCTGGCGAGCC
TTTTAATGTACCTTCTCCACCCGCATAATGAGGAAGCAGGTCATGAAGTGAATGAACTCAAGGACATAGA
CTGGTTGATTTTGCTAATTCTTATTCCTCATGAATCTGAATATCTAGTGGGTTATAGGATTAATGGTTAC
AGGACATATCACTCTTGGATTCCCCCCTGCGTACGAGTGTACGCACAGGTGTACGTACGAGTGTACGCAC
AGGTGTACGAGTGTACGCACAGGTGTACGTACGAGTGTACGCACAGGTGTACGCACGAGTGTACGCACGG
GTGTACGTACGAGTGTACGCACGGGTGTACGCACGAGTGTACGCACGGGTGTACGTACGAGTGTACGTAC
GCGCAACAGCAAGAACATGATCTTTTAAATCGACAAACCCCCTTACCCCCGTTAAAGCCCTGTACAGTAC
ACTGCTACCTTGCCAAACCCCTAAAACAAGGACAATATAAAGTACGTTACAGGCAATAACTAGAAATCAA
GCAATAAACCTCACTTGATCATGTACCTCAACCCACTGTCGACCCCCATCAATCGGATGCTGCTACTTTA
AGGAAATTATTTTTCCTTAAACAGACATGTCCCTAGATCTGAAAATGAATCGTCGCAACCGTTCTCCCAC
TAATAATTAAC

>HG003314.1 Sturnira tildae complete mitochondrial genome
GTTCATGTAGCTTAACTCAAAGCAAGGCACTGAAAATGCCTAGACGGGTCCATATATAACCCCATAAACA
CATAGGTTTGGTCCCAGCCTTTCTATTGGCTGCTAGCAAAACTACACATGCAAGTATCCGCCCTCCAGTG
AGAATGCCCTGCAAATCACCACAAATGATAAAAAGGAGCAGGTATCAAGCACACTACCCAAGTAGCTCAT
GACATCTTGCTCAACCACACCCCCACGGGAAACAGCAGTGATAAAAATTAAGCAATAAACGAAAGTTTGA
CTAAGTTATGCACATTAGGGTTGGTAAATTTCGTGCCAGCCACCGCGGTCATACGATTAACCCTAGTCAA
TAGACATACGGCGTAAAACGTGTTTAAGGGCATTTTATATAAAGTTAAACCTTAGCCACGCTGTAAAAAG
CCACAGCTACTGTAAACCCAACTACGAAAGCGACTTTAAATCACCTGAAACACGACAGCTAAGACCCAAA
CTGGGATTAGATACCCCACTATGCTTAGCCCTAAACCCAAAGAATCAACCCAACAAGATTCTTCGCCAGA
GTACTACTAGCCAAAGCTTAAAACTCAAAGGACTTGGCGGTGCTTCATATCCCTCTAGAGGAGCCTGTTC
TATAACCGATAAACCCCGATAAACCTCACCAGCCCTTGCCAACCCAGCCTATATACCGCCATCTTCAGCA
AACCCTGAAAAGGAACTATAGTAAGCTCAATCGCAGTACGCAAAAACGTTAGGTCAAGGTGTAGCCCATG
GGCTGGGAAGAAATGGGCTACATTTCCTATCACCACTAGGACACCACACGAAAGTCCCCATGAAACCAAG
GACCAAAGGCGGATTTAGCAGTAAACTAAGAATAGAGCGCTTAGTTGAATGAGGCCATGAAGCACGCACA
CACCGCCCGTCACCCTCCTCAAATACAAACGGTACTACCAAATCCTATTAACATCCTACCAAAACTACTA
GAGGAGACAAGTCGTAACAAGGTAAGCGTACTGGAAAGTGCGCTTGGATAACTCAAAGCATAGCTTAACC
CAAAGCATCTAGCTTACACCTAGAAGATATCATACAAACATGACTGCTTTGAGCCGTACTTAGCCCATGA
ACAACCAAAACACAACTACACATAATACTCAAAACAAAACATTTACCATTCATAATAGTATAGGAGATAG
AAATTATCACAGGCGCTATAGAGACAGTACCGTAAGGGAAAAATGAAAGAAACCACTAAAGCAACAAACA
GCAAAGATTACACCTTGTACCTTTTGCATAATGATTTAACTAGACCCATCTTAGCACAGAGAACTTAAGT
TAACACCCCCGAAACCAGACGAGCTATTCACGAGCAGCTTCACAGAGCAAACTCATCTATGTGGCAAAAT
AGTGAGAAGACTTGCGAATAGAGGTGAAAAGCCTACCGAGCCTGGTGATAGCTGGTTGTCCAATATAGAA
TTTTAGTTCAAATTTAAGCCTACCTACAAACACTCTAATTCCACTGTAGACTTAAAAAATAGTCTAAAGG
GGGACAGCCCTTCAGACATAGGTTATAACCTTAACTAGAGAGTAAGCATAAAGACATTCCATAGTGGGCC
TAAAAGCAGCCACCAATAAAGAAAGCGTTCAAGCTCAACAACCCAACTACCTTAATCCCTACCACCATCA
CTAACTCCTAGCACAAAACATTGGACCACTCTATAATTGTATAGAAGAGACACTGTTAATATGAGTAACA
AGAATTCAATTCTCCTTGCACAAGTGTATATCAGAACGAATCCCCACTGATAGTTAACGAACATCAAAAC
CAAACCAATTAACAAGCCCCCTTACCCAACCCATCGTTAACCCAACACAGGAGTGCCCCAAGGAAAGATT
AAAAGGAGTAAAAGGAACTCGGCAAACATAAACCCCGCCTGTTTACCAAAAACATCACCTCTAGCATCCC
CAGTATTAGAGGCACTGCCTGCCCAGTGACATACGTTCAACGGCCGCGGTACCCTGACCGTGCAAAGGTA
GCATAATCACTTGTTCTCTAAATAAGGACTTGTATGAATGGCCCCACGAGGGTTTCACTGTCTCTTACTC
CCAATCAGTGAAATTGACCTCCCCGTGAAGAGGCGGGGATACTAAAACAAGACGAGAAGACCCTATGGAG
CTTCAATTAATTAGCTTAAGACAAAACACAAAATAACCCCAAAAGGAATAAAAGACCTCCCATAAGCTAA
CAATTTAGGTTGGGGTGACCTCGGAGCATAAAATACCCTCCGAGCAATTACAAGCTCAGACCTACCAGTC
AAAGCACCACCACTCACTGATCCAATCATTGATTGATCAACGGAACAAGTTACCCTAGGGATAACAGCGC
AATCCTATTTAAGAGTCCCTATCGACAATAGGGTTTACGACCTCGATGTTGGATCAGGACATCCCAATGG
TGCAGCAGCTATTAATGGTTCGTTTGTTCAACGATTAAAGTCCTACGTGATCTGAGTTCAGACCGGAGCA
ATCCAGGTCGGTTTCTATCTATTTTATGCTCCTCCCAGTACGAAAGGACAAGAGAAGCAGGGCCCCCTTA
ACCCTAAGCGCCCTCTAACAAAACAGATGATATAATCTCAATCTGCTATGAAACAACCAATACTGCCCTA
GACCAGGGCTCAGTTAAAGTGGCAGAGACCGGTAATTGCGTAAAACTTAAACCTTTACACCCAGAGGTTC
AAATCCTCTCTTTAACATCATGTACTTAGTAAATCTCCTCTCCATAATTGTCCCCGTACTACTAGCCGTA
GCATTCCTAACCCTGATTGAACGAAAAGTACTAGGGTATATACAACTACGTAAAGGACCCAATGTTGTAG
GCCCCCATGGCCTCCTCCAACCAATCGCAGACGCCGTAAAACTCTTCACCAAAGAACCACTACGACCACT
AACATCATCCATCACCATATTCATCATCGCCCCAGTCCTAGCCCTAACCCTAGCCCTAACAATATGAGTT
CCCCTACCCATACCACACCCCCTAATCAACATAAACCTCAGCATTCTATTTATACTAGCTATATCAAGCC
TAGCAGTCTACGCCATCCTCTGATCAGGCTGAGCCTCCAACTCAAAATATGCCCTAATCGGAGCCCTACG
AGCCGTAGCCCAGACAATCTCCTACGAAGTAACCTTAGCAATCATTCTATTATCTGTCCTACTAATAAGC
GGCTCATACTCCCTATCCACCCTAATCGTAACCCAAGAATACATATGACTTATCTATCCCTCCTGACCCC
TCGCAATAATATGATTTATCTCAACCCTAGCAGAAACCAACCGAGCCCCATTCGACCTAACAGAAGGTGA
ATCAGAACTAGTCTCCGGCTTCAACGTCGAATATGCAGGAGGCCCTTTCGCCCTATTCTTCCTAGCAGAA
TATGCTAACATCATCATAATAAATGCTCTCACAACAATCCTCTTCCTAGGAGCCTATAACAACCCAACCT
TCCCCGAACTCTACTCAATTAACTTCGCAATCAAAACCCTCCTACTCACTATATCATTCCTATGAATCCG
CGCATCCTATCCCCGCTTCCGATATGATCAACTAATACACCTACTATGAAAAAACTTTCTACCCCTAACA
CTAGCTTTATGTATATGACATGTTACAATCCCCATCACAACAGCAAGCATCCCACCACAAACATAAGAAA
TATGTCTGACAAAAGAGTTACTTTGATAGAGTAAATCATAGGGGCTAAAATCCCCTTATTTCTAGGACTC
TAGGAATTGAACCCAGCCCTAAGAATTCAAAAATCTTCGTGCTACCACACTACACCAAATCCTAGTAAGG
TCAGCTAAATAAGCTATCGGGCCCATACCCCGAAAATGTTGGTTTATATACTTCCCGTACTAATAAATCC
GCTAATCCTCTCCATAATTATATCAACCGTTATCCTGGGCACCGTTATTGTAGCTTCGAGCTCCCACTGA
CTAATAGTGTGAATCGGCTTCAAAATAAATATACTAGCCATCATTCCAATACTAATAAAAACCCACCACC
CCCGATCCACAGAAGCAGCAACCAAATATTTCTTCACCCAAGCCACCGCATCCATACTCCTAATAATAGC
TGTAATCATCAACCTACTATACTCAGGCCACTGAACCATCACCAACATAATCAACCCCACAGCAACAACC
ATCTTAACCCTGGCCCTCGCCATAAAACTTGGACTCTCCCCCTTCCACTTTTGAGTACCAGAAGTCACAC
AAGGCACCCCACTCTCATCAGGCCTAATTCTTCTAACCTGACAAAAACTAGCTCCCCTGTCTATCATATA
CGCAACCTCCCCAAACATTAACCCAGAATTACTCATTACTATATCCGCCCTATCTGTGATAATCGGAGGA
TGAGGAGGACTCAACCAAACCCAACTACGCAAGATCATAGCCTACTCATCCATCGCCCACATAGGATGAA
TAACCGCTATCATCATCTACAATCCCAACATAACCCTCCTCAACCTTACAATTTATATCATAATAACCCT
AACCATATTCATGCTCCTCATTATCTCCACAACAACCACAACACTCTCCCTAGCCCACACCTGAAACAAA
ACCCCCCTAATCACCATTATAACTCTAACAACCCTACTCTCCCTAGGAGGCCTACCTCCCCTAACAGGAT
TTATACCAAAATGAATAATCATTCAAGAACTCACAAAAAACAACAGCATCATCCTACCCACTTTCATAGC
TATTACCGCCCTACTCAACCTATACTTCTACATACGCCTAACGTACGCAACATCACTAACGATATTCCCA
ACATCAAACAGCACTAAAATCAAATGACATTTCCACAACACAAAACAAACAACACTCCTCTCACCCCTAA
CCATCATATCAACAATAATCCTCCCGCTCACCCCCCTCCTAACAATCCTCTATTAGGAGCTTAGGTTAAC
CCCAGACCAAGAGCCTTCAAAGCTCTAAGTAAATATCAACTATTTAGCTCCTGACCCCCTAAGGACTGCA
AGATTCTATCCTACATCAGCTGAATGCAAATCAACTACTTTTCTTAAGCTAAGCCCTTACTAGATTGATG
GGCTTCAAACCCACGAAACTTTAGTTAACAGCTAAACACCCTAAACAACTGGCTTCAATCTACTTCTCCC
GCCGTTGAGAAAAAAAAGGCGGGAGAAGCCCCGGCAGGATTGAAGCTGCTTCTTTGAATTTGCAATTCAA
TATGATTATACACCACGGAGCCTGGCAATAAGAGGACTCAACCTCTGTAGTTAGATTTACAGTCTAATAC
CTGCTCGGCCATATTACCTATGTTCATCTCCCGTTGACTCTTCTCAACAAACCATAAAGACATCGGCACT
TTATACTTACTATTCGGCGCTTGAGCAGAAATAGTGGGTACCGCACTCAGCCTCCTCATCCGCGCCGAAT
TAGGCCAACCTGGAGCTCTACTGGGTGACGACCAAATTTACAACGTTATCGTAACAGCCCATGCTTTCGT
AATAATTTTCTTCATAGTCATACCAATCATAATTGGGGGCTTCGGCAACTGGCTAATCCCCCTAATAATT
GGCGCCCCTGATATGGCATTTCCCCGAATAAACAACATAAGCTTTTGACTCCTACCACCTTCCTTTCTAC
TCCTACTCGCTTCCTCTACAGTAGAAGCCGGAGTTGGTACCGGCTGAACAGTGTACCCTCCCCTGGCTGG
TAACCTAGCACATGCCGGCGCCTCTGTCGACCTAGCCATCTTCTCCCTTCACTTAGCAGGAGTTTCATCC
ATTCTCGGGGCTATCAACTTTATTACAACAATTATCAATATGAAACCACCTGCCCTTTCTCAATACCAAA
CCCCTCTATTTGTCTGATCGGTCCTAATCACAGCAGTCCTACTACTCCTGTCACTCCCCGTACTAGCTGC
AGGCATCACCATACTATTAACAGACCGAAACCTTAATACTACATTTTTCGACCCGGCTGGAGGAGGAGAC
CCCATCCTATATCAACACCTGTTCTGATTCTTCGGTCACCCCGAAGTATATATCCTCATTCTCCCTGGCT
TCGGCATCATTTCTCATGTAGTAACCTACTACTCAGACAAAAAAGAGCCTTTCGGGTATATAGGAATGGT
CTGAGCCATAATATCCATTGGCTTCCTAGGCTTTATTGTGTGAGCCCACCACATATTTACAGTTGGCATA
GACGTCGATACCCGAGCATACTTTACATCCGCCACTATAATCATTGCCATTCCTACTGGAGTCAAAGTAT
TTAGTTGACTTGCCACCCTGCATGGCGGAAACATTAAATGATCACCAGCTATATTATGAGCCCTTGGCTT
CATTTTCCTATTTACAGTAGGAGGACTCACAGGCATTGTCCTAGCCAACTCTTCACTAGACATTATCTTG
CAAAACACCTCAAAAGTAGTAGCCCAATTCCAATATGTCCTGTTTATAGGAGCTGTCTTTGATATAATAG
GAGGATTAGTGCATTGATTTCCCCTATTCACTGGCTATACCCTAAACACAACATGAGATAAAATTCATTT
CCTAGTTATATTTGTAGGCGTTAACATAACTTTCTTTCCCCAACACTTCCTAGGCCTATCCGGAATACCA
CGGCGTTACTCCGACTACCCAGATGCTTATACCACCTGAAACACCGTATCCTCTATAGGCTCCTTCATTT
CACTCACAGCAGTTATATTAATAGTCTTCATAATCTGAGAAGCCTTCGCAGCTAAACGAGAAGTCTCAGT
AGCAGAACTTACTGTAACTAACCTCGAATGACTACACGGATGCCCTCCTCCCTACCATACATTTGAAGAA
CCCACATACGTTAACCCAAAGTAAGAAAGGAAGGAATCGAACCCCCTAAAACTGGTTTCAAGCCAATGTC
ATAACCATTATGTCTTTCTCCACAGAGAGGTATTAGTAAAATTTACATAACTTTGTCAAGGTTAAATTAT
AGGTGAAACCCCTATATATCTCTATGGCATACCCATTCCAACTAGGACTCCAAGATGCTACCTCCCCCAT
TATAGAAGAGCTACTACACTTTCACGATCACACTCTAATAATTGTATTTATGATTAGTTCTCTAGTCTTA
TACCTCATCTCCTCCATACTAACAACCCGCCTAACTCATACAAGCACTATAGATGCTCAAGAAGTAGAAA
CAATCTGAACTATCCTCCCAGCCATTATCCTAATTACAATTGCCCTTCCATCCCTACGTATTTTATATAT
AATAGATGAAATCAATAACCCATCTATGACAGTTAAAACCATAGGACATCAATGATATTGAAGCTATGAA
TACACTGACTACACAGACCTATGCTTCGACTCCTACATAATCCCCACACAAGACCTAAAAGCAGGAGACC
TTCGCCTTCTAGAAGTAGACAACCGAGTGGTCCTGCCTATAGAAACAACTATCCGTATGCTAATCTCTTC
CGAAGACGTCCTCCACTCATGAGCCGTACCATCCCTAGGACTGAAAACAGACGCAATCCCTGGCCGACTC
AACCAAACTACTCTCCTATCCACCCGGCCTGGCCTATATTACGGACAATGCTCTGAAATCTGTGGTTCAA
ATCACAGCTTCATGCCTATTGTCCTCGAACTAGTACCCCTAAAATACTTTGAAAAATGATCTACATCCAT
GCTATAGTATCATTAAGAAGCTAACTAGCATTAACCTTTTAAGTTAAAGATTGGGAACGCAAATTTCCCC
TTAATGACATGCCACAGCTAGACACATCAACATGATTCATTACTATTATCTCAACAATTCTCACTCTATT
TATCATCATACAGTTAAAAATCTCTAGCTACTACTACTACTCCAATCCAGAACCAAAAACAACTAAAACC
ACCAAATCCCTAATCCCCTGAGAAACCAAATGAACGAAAATTTATTCGCCTCTTTCATTACCCCTACGAT
AATAGGCCTTCCTATTGTTATTTTAATCATCATATTCCCTACTATAATATTTCCCTCAGCCAATCGACTA
ATTACCAACCGACTAGTAGCAATCCAACAATGACTTGTCCACCTAACATCCAAACAAATACTCTCCATTC
ACAATCACAAAGGCCAAACATGAGCTCTCATACTAATATCTCTCATCCTATTTATCGGCTCAACAAACCT
ACTAGGCCTACTACCCCACTCCTTCACTCCAACAACCCAACTATCAATAAACCTAGGCATGGCCATTCCC
CTATGAGCTGGGACTGTTCTCCTAGGATTCCGCCACAAAACCAAAGCATCCCTTGCACACTTCCTACCAC
AAGGCACCCCCCTACCCCTAATCCCTATACTAATTATCATCGAAACAATTAGTCTATTCATCCAACCTAT
AGCACTAGCCGTACGACTAACCGCCAACATTACTGCCGGTCACCTACTCATCCACCTAATCGGAGGTGCA
ACCCTGGCCCTAATAAATATCAGCATAACAACCGCCCTCATTACATTCATAATCCTAATCCTACTAACCA
TTCTAGAATTTGCAGTTGCCCTAATTCAAGCTTACGTCTTTACACTACTAGTTAGCCTATACCTACATGA
CAATGCCTAATGACCCACCAAACACATGCATTCCACATAGTCAACCCAAGTCCCTGACCACTTACAGGGG
CCCTCTCTGCCCTACTCTTAACCTCCGGACTAGTAATATGATTCCACTTCAACTCCATAACTCTACTAAC
ACTAGGCCTACTAGCCAACACCCTAACAATATACCAATGATGACGCGACATTGTCCGAGAAGGCACCTTC
CAAGGTCACCATACCCCAGTAGTCCAAAAAGGCCTTCGCTACGGCATAATCCTCTTTATCATCTCAGAAG
TATTCTTCTTCTCTGGATTTTTCTGAGCCTTCTATCATTCAAGCTTGGCCCCAACTCACGAACTAGGAGG
ATACTGACCTCCAGCAGGCATCACTCCCCTAAATCCACTAGACGTCCCCCTTCTAAACACCTCTGTCCTC
CTAGCCTCAGGGGTCTCCATCACCTGAGCCCACCATAGCCTTATAGAAGGAAACCGCAAACACATACTCC
AATCACTACTTATCACAATCTGCCTGGGCCTCTACTTTACACTGCTACAAGCATCCGAATACTACGAGAC
CCCCTTCACAATCTCTGACGGAGTATATGGCTCCACATTCTTCATAGCTACAGGATTCCATGGCCTCCAC
GTCATCATCGGCTCCACTTTCCTAATTGTATGCCTCCTCCGACAACTAAAATATCACTTTACATCTAACC
ACCACTTTGGATTTGAAGCCGCCGCCTGATACTGACACTTCGTAGACGTTGTCTGACTCTTCCTATATGT
ATCTATCTATTGATGAGGATCCTATTCTTTTAGTATTAACCAGTACAACTGACTTCCAATCAGTTAGTTC
CGACAGAACTTCGGAAAAGAATAATTAACATAGCTATTACATTACTAACAAACACACTACTAGCAGCCTT
ACTTGTAATAATCGCATTCTGATTACCTCAAACAAACACCTATTCAGAAAAAGTAAGCCCTTACGAATGC
GGATTCGACCCCCTAGGATCAGCCCGCCTCCCTTTCTCAATAAAATTCTTTTTAGTAGCCATCACATTCC
TCCTCTTCGACCTAGAAATCGCACTCCTCCTCCCCCTACCATGAGCATCTCAAACAAACAACCTACAAAC
CATACTCCCCATAGCCCTAATCCTCATCTCACTTTTAGCTATCAGCCTAGCCTATGAATGATTGCAAGAA
GGACTAGAATGATCCGAATAATGGTAATTAGTTTAAATAAAACAAGTGATTTCGACTCACTAGATTATGA
TAAAAATCATAATTATCTAATGTCCCTCACCTACATAAATATGCTCCTAGCATTTACAATCTCTCTAATA
GGCCTTCTAATATATCGATCCCACATAATATCTTCCCTACTATGCCTAGAAGGAATGATACTCTCCCTAT
TCGTAATAATAACAGTAACCATCCTGAACACCCATATAACCCTGGCGAGCATACTACCAATCATCCTCCT
AGTCTTCGCAGCATGCGAAGCAGCCCTAGGCCTGTCCCTTCTAGTAATAGTATCAACTATCTACGGAATA
GACTACGTACAAAACCTCAACCTCCTCCAATGCTAAAAATTATCCTCCCCACCATCATGCTTATTCCCCT
TACATGACTATCCAAACCCAAAATAGTCTGAATCAACACCACAACTCATAGTTTAATAATTAACCTCCTA
TGATTTCCCCTCATCAACCAATTCATGGACAACACCCTCAACTTTTCCCCTATATTCTTCTCCGACTCCC
TATCCACTCCACTACTTATACTAACAATATGACTTCTCCCCCTAATAATCATTGCCAGCCAGTTCCACCT
AACCAACGAACCTCTCATCCGAAAAAAATCCTACATTACTATGTTAGTTCTGCTTCAAATTTTCCTAATT
ATAACATTTACAGCCACAGAACTAATTATATTCTACATCCTATTCGAAGCTACCCTACTCCCAACCCTAA
TTATCATCACCCGCTGAGGTAACCAAGCAGAACGTCTAAACGCAGGGCTCTACTTTCTATTCTACACCCT
AGTAGGTTCCCTACCCCTACTAATCGCATTAACCTACCTTCAAAACCTAACCGGCACCCTAAACTTCTTA
CTAATTCAACACTGAGCCCTACCCCTCTCAACCTCCTGAAACACAAACCTCCTATGACTAGCGTGCATAA
TAGCCTTCATAGTAAAAATGCCCCTATACGGACTTCACCTCTGACTGCCAAAAGCCCACGTCGAAGCTCC
TATTGCAGGCTCAATAGTCCTTGCAGCAGTACTATTAAAATTAGGGGGCTACGGCATACTACGCATTACT
ATCCTACTCGAGCCCCTTACCGAATACATAGCCTACCCTTTCATATTACTATCCCTATGAGGCATAATCA
TAACCAGCTCTATCTGCCTACGTCAAACAGACCTTAAATCTCTCATCGCCTACTCCTCAGTAAGCCACAT
AGCCCTAGTCATCGCAGCTGTCCTAATCCAAACTCCCTGAAGCTTTATAGGGGCAACGGCACTGATAATC
GCACACGGCCTAACCTCATCAGTACTATTCTGCCTAGCCAACTCAAACTACGAACGAGTTCATAGCCGAA
CAATAATCTTGGCCCGAGGCCTACAAACACTGCTTCCCCTAATAGCAACTTGATGACTCCTAGCTAGCCT
CACTAACTTAGCCCTTCCACCAACAATCAATCTAATCGGAGAACTATTCGTAGTCCTCGCAATATTCTCC
TGATCCCATCTGTCACTAACCCTACTAGGACTAAACATTGTCCTAACTGCCCTTTACTCCCTCTACATAC
TAATCATAACTCAGCGGGGAAAAAACACCCAACACATTAACAACATCCCCCCTTCCTACACACGAGAAAA
TACCCTTATAACCATGCACATCCTCCCCCTACTCCTACTATCTATTAACCCCAAAATCATCCTCGGATGC
CCTTACTGTAAGTATAATTTAACTAAAATATTAGATTGTGAATCTAAAAATAGAAACTCAACCCTTCTTA
CTTACCGAAAAAGTATGCAAGAACTGCTAACTCATGCCACCGTGCCTAACAGCACGGCTTTTTCGCACTT
TTAAAGGATAGTAGTTATCCGTTGGTCTTAGGAACCAAAAAATTGGTGCAACTCCAAATAAAAGTAATAA
ACCTAGCCTCATCCACAATACTCTTATCACTCACTATAATAACACTGCCTATCCTAACAACCACCCTACA
CCCCCAAAACAGTCCAAAATACCCTGACTATGTCAAAACAATAGTTTCCTACTCATTCTTTATTAGCATA
ATCCCAACCACTCTATTTATCTTCTCCAATCAGGAAACAATAATTTCCAACTGACATTGAATTACCATCC
AAACCCTAAAACTATCCCTCAGCTTTAAACTAGATTTTTTCTCAGTCCTATTCATACCAGTAGCACTATT
TGTAACCTGGTCCATCCTAGAATTCTCAATATGATATATACACTCAGACCCAAACATCAACCGCTTCTTT
AAATACCTACTAATGTTCCTAATTACAATACTAATTCTAGTTACAGCCAACAATCTATTTCAACTTTTCA
TCGGATGAGAAGGAGTAGGCATTATATCATTCCTCTTAATTGGCTGATGATACGGACGGGCAGATGCCAA
CACCGCAGCCCTCCAAGCAATCCTATACAACCGCATCGGAGACATCGGCTTCATCCTATCCATAGCATAT
TTTCTAACTTACACCAACACATGAGAAATTCAACAGATCTTTTCACTCAACACTACCCCAACCTCCCTCC
CCCTCATAGGACTACTCCTAGCTGCAACAGGAAAATCAGCCCAATTCGGCCTCCACCCTTGACTCCCCTC
CGCCATAGAAGGACCAACCCCGGTTTCAGCCCTACTCCACTCAAGTACAATAGTCGTCGCAGGCATTTTC
CTCCTAATCCGATTCTACCCCCTAATAGAAAATAATCCCCTAGCCCAAACAACAGCCCTATGCCTAGGAG
CAATCACAACCCTATTCACAGCAATATGCGCCCTTACCCAAAACGACATCAAAAAAATCATCGCCTTCTC
CACATCAAGCCAACTAGGCCTAATAATAGTAACTATCGGAATCAACCAACCACACCTAGCATTTCTACAC
ATCTGTACCCACGCCTTCTTCAAAGCAATACTCTTCATATGCTCAGGCTCAATTATCCACAGCCTAGGAG
ACGAACAAGACATCCGAAAAATAGGGGGATTATACAAAACCATACCCTTCACCTCAACAGCCATGACCGT
AGGAAGCCTGGCATTAACAGGTACCCCCTTCCTCACAGGCTTCTACTCTAAAGACCTCATCATCGAAGCA
GCCAACACCTCTTACACCAACGCCTGAGCCCTCCTCATAACCCTCATTGCCACCGCCTTAACAGCAGTAT
ACAGCACTCGAATTATCTTCTTCGCCCTACTAGGACAACCCCGCCTTCCCTCCCTGATCCTAATTAAAGA
AAACAACCCCCTACTACTTAACGCCATTAAACGACTCCTCATGGGAAGCATCTTCGCCGGCTTCTTAATC
TCTATAAACATCCCTCCAACAACTATTCTCCCAATAACCATACCCCCCTATCTAAAACTCACAGCACTCA
CTGTAACCTTAACTGGCTTTGCCTTAGCCCTAGAACTTAACCTATCAGCACTAAACCTAAAGTTCAAAAC
CCCCTCCAACATATTCAAGTTTTCCAACCTTCTAGGATTTTTCCCAACCATCATCCACCGCCTCTACCCA
TCAACAAACCTAACTTTAGGTCAAAAATCCGCCTCCCTCCTACTCGACCTCACCTGACTAGAAATCTTTT
TCCCAAAAACAATCTCCCTTATCCAAATAAAAACTTCCACCCTAGTATCTAACCAAAAAGGATTAATTAA
ACTGTACTTCCTATCGTTCCTAATCACACTACTGCTGGCCCTCATTCTACTTAACCCCCTCGCGTAACCT
CCATAACCACTATAACAGTAACCAACAAAGATCAACCAGTCACAACCACAAGCCAACCCCCATAACTATA
CAAACCTGCAACCCCCACCACCTCTTTACTGACAAACCCCAAACCACTCTCTCCAGAAACAACTCAATCT
GCTAGCTCACTAAACTTAAACATTACATCCAATTCAACCCCCTTCAACACAACAACTGCTAAAACAAACT
CCATCACAACTCCCACAACAAAAGACCCTAAAACCGTCTTATTTGACACCCACACCTCAGGGTAAAGTTC
AGTCGCCATAGCCGTAGTATAACCAAACACCACCAAAAAACCCCCCAAATAAATTAAAAATACCATCAAA
CCTAAAAATGACCCATTAAAACTCATAACAATACCACACCCTGCACCCCCACTCGCAATCAAACCTAATC
CTCCATAAATAGGAGATGGCTTTGAAGAAAACCCAACAAAACTTAATACAAAAATAATACTTAAAATAAA
TACAACGTATACTATCATTATTCTTACATGGCTTCACCCATGACCAATGGCATGAAAAACCACCGTTGTA
CTTCAACTATAAGAACAATAATGACCAACATTCGAAAAACTCACCCCCTACTAAAAATTATCAACAACTC
ACTTGTAGACCTACCTGCTCCATCAAGCCTCACATCATGATGAAACTTCGGCTCTCTTTTAGGAGTATGC
TTAGGCGTACAAATTTTAACAGGATTGTTCCTAGCAATGCACTACACATCCGATACAGCCACCGCATTCA
ACTCTGTAACACATATTTGCCGAGACGTAAACTACGGCTGACTACTCCGATACCTCCATGCCAACGGAGC
ATCCATGTTCTTCATCTGACTTTACCTACACGTAGGCCGAGGCCTCTACTACGGGTCCTACACATATTCA
GAAACATGAAATATCGGTATCCTTCTTCTCTTTGCCGTAATAGCCACAGCATTCATGGGCTACGTCCTTC
CATGAGGACAGATATCTTTCTGAGGAGCAACAGTCATCACCAACCTCCTCTCTGCCATCCCCTACATTGG
AACTGAACTAGTCCAATGAATCTGAGGCGGCTTCTCCGTAGACAAGGCAACTCTCACCCGATTCTTCGCC
TTTCACTTCCTACTTCCCTTCATCGTAGCAGCCCTAGTAATAGTCCACCTTCTATTCCTGCACGAAACCG
GGTCAAACAACCCCACAGGCATCCCATCAGACCCAGACATAATCCCATTCCACCCCTACTACACCATTAA
AGACATCCTAGGCTTCCTAATCATGTTAACAGCCCTGTCAGCCCTAGTACTATTTTCACCCGACCTACTA
GGAGACCCAGACAATTACACTCCAGCTAACCCCCTCAACACACCCCCTCACATCAAACCCGAATGGTACT
TCCTATTCGCCTACGCAATCCTACGTTCCATCCCTAACAAACTTGGAGGCGTCCTAGCCCTAGTACTGTC
CATCCTAATTCTAGCCATCATCCCCATACTACATCTATCCAAACAACGAAGTATGATATTCCGCCCCCTC
AGCCAATGCCTATTCTGACTACTCGTAGCAGTTCTACTCACACTTACATGAATCGGAGGCCAACCAGTCG
AACACCCATACATTATCATCGGCCAAACAGCATCCATCCTATACTTCCTAATCCTCCTAGTCCTAATACC
ACTAACTAGCATCACAGAAAACCGCCTTCTAAAATGAAGAGTCCATGTAGTATACTCATTACACCGGTCT
TGTAAACCGGAAAAGGGAATAAACTTCCCCATAGACTCAAGGAGAAGGCACACGCCCCACCCTCAGTACC
CAAAACTGAGATTCTACTTAAACTACTCCTTGAATCAGATAAGCCTATGTAATTCGTGCATAAAACTATA
TACCCCTAATTAATGAAGTACATCCATGTATTATAGTACATTAATATCATGTCCCCATGAATACTAAGCA
GGTAAATCAACTCAATGGTATCAAAGACATAACTCCATAAACGTACATAACACTTGTTCTACTCATGAAT
ATTCACTTGTGACTATACATGATGGGTTAGTCAAGCAGGTACATACATTCAGTAATAGTACATACACCAT
TTAACTTCAATCAGTTATTAAGTACACGTCTATCCCCATCCAAAGGGTATCCCTTAATCTACCAACCTCC
GTGAAACCAGCAACCCGCCCAATCAGTATCCCTCTTCTCGCCCCGGGCCCATTTAACTTGGGGGTTTCTA
ACTTGGGTCGTAAACGACATCTGGTTCTTGCTTCAGGGACAACACTATGTAAAATCGCCCACACGTTCCC
CTTAAATAAGACATCACGATGGATTAATGACTAATCAGCCCATGCCGCGGCATAACTGTGGTGTCATGCC
TTTAGTAGGATTTTTTTTGGGGGTATGCTTGGACTCAGCTAAGGCCGTAGAAGGCCGGAGGTCAGGAGCT
TTAAGTCCTGGCGTGCCTATTAATGTACCTTCACCACCCGCATAATGAGGAAGCAGGTCATAAAGTTAAT
GATTCAAGGACATAGACAATGTGTGATCTTACTTATTCTTATCTCTCATGGAATGAACCATACGGGGATT
ATAGGATTCATGGTTACAGGACATATACATACACCCACACCCACACCCAGGTGCACCCACACCCACACCC
AGGTGCACCCACACCCACACCCAGGTGCACCCACACCCACACCCAGGTGCACCCACACCCACACCCCACC
CACACCCACACCCACACCCACACGCACCCACGCAACCGCAAGAACATGAGTCTTTTAAGTCAACAAACCC
CCCCCTACCCCCCGTTAAGGCCCCCTACATAATGTATTATTCATCCTTGCCAAACCCCAAAAACAAGGAA
AATACAAAATGCTCCGCAAGCCCCCAACCTATATTAAATAATAACACCACCTAACTAAACATACCTCACC
AACAGACTCCAACTAATTGAACGCTGCCACTTTAAGGAATTTATTTTCCTTAGACAAGCACCCCTCTAGA
TCTGTTAAAGCCCCTGGCAAATTTCTCTCCAAAACCTATCAACAAAT

>HG003315.1 Tonatia saurophila complete mitochondrial genome
GTTAATGTAGCTTAACCTACAAAGCAAGGCACTGAAAATGCCTAGATGAGTCTACAATACTCCATAAACA
CACAGGTTTGGTCCCAGCCTTCCTATTAGTTGTTAGCAAAACTACACATGCAAGTATCAGCATCCCAGTG
AGAATGCCCTATAAGTCATCATATCCCGACAAAAAGGAGCAGGCATCAAGCACACTCCAAGTAGCTCACA
ACGCCTTGCTCAACCACACCCCCACGGGTAAACAGCAGTGATAAAAATTAAGCAATAAACGAAAGTTCGA
CTAAGTTATGCTAACCAAGGGTTGGTAAATTTCGTGCCAGCCACCGCGGTCATACGATTAACCCTAACTA
ATAGACCCACGGCGTAAAACGTGTTTAAGAACATTAAATAATTAAAGCCAAACTACAACTACGCTGTAAA
AAGCCCTAGTCACTGTAAGCCCCACTACGAAAGTAGCTTTAAATCCTCTGAATACACGACAGCTAAGACC
CAAACTGGGATTAGATACCCCACTATACTTAGCCATAAACCCAAAGAATTAACACAACAAGATTCTTCGC
CAGAGTACTACTAGCCAAAGCTTAAAACTCAAAGGACTTGGCGGTGCTTCACATCCTTCTAGAGGAGCCT
GTTCTATAATCGATAAACCCCGATAAACCTCACCAACTCTTGCTAACTCAGCCTATATACCGCCATCTTC
AGCAAACCCTAAAAAGGAACCACAGTAAGCCCAACCATAATACATAAAAACGTTAGGTCAAGGTGTAGCC
TATGAGTTGGAAAGAAATGGGCTACATTTCCTACAACTAGGTCATTTACAATCTTTTACACGAAAGCTCC
CGTGAAATCAGGATCTAAAGGTGGATTTAGCAGTAAGCTAAGAATAGAGTGCTTAGCTGAATTAGGCCAT
GAAGCACGCACACACCGCCCGTCACCCTCCTCAAATAATCTAATGTTAACCCCTAAACCTATTAACTCAA
ACCACATACTACTAGAGGAGACAAGTCGTAACAAGGTAAGCGTACTGGAAAGTGCGCTTGGATAACCCAA
AGTATAGCTTAACCTAAAGCATCTAGCTTACACCTAGAAGATATCATTTACAATGACTACTTTGAGCCGT
ACCTAGCCCCAAACCTAACAAAACACAACCATCAAAACCAACTAAAACAAAACATTTATTATATTACTAA
AGTATAGGAGATAGAAATTCTAATAGGGCGCTATAGAGAAAGTACCGCAAGGGAATGATGAAAGAAAATA
CCAAAGCAATAAATAGCAAAGTTTACCCCTTGTACCTTTTGCATAATGATTTAACTAGAACAACCTAGCA
AAGAGACCTTAAGTTAGCAACCCCGAAACCAGACGAGCTATTTATGAGCAGCCTTACAGAGCAAATTCAT
CTATGTAGCAAAATAGTGAAAAGACTTATAAATAGAGGTGACAAGCCTACCGAGCCTGGTGATAGCTGGT
TGTCCAGAAAAGAACTTCAGTTCAACTTTAAGCCTACCTAACAAACTTCCAATTCAACTGTAGACTTAAA
ATATAGTCTGAAAGGGAACAGCCCTTCAGACACAGACTACAACCTCACCTAGAGAGTAAGTACAAATACT
AAACCATAGTTGGCCTAAAAGCAGCCACCAATAAAGAAAGCGTTCAAGCTCAACAACCCTAACTATCTTA
ATTCCAAAAAAACTACCAACTCCTAGAATTAAAACTGGACTACTCTATAACCATATAGAGAAAATACTGT
TAATATGAGTAACAAGAATCTAATTCTCCACGCATAAGTGTATATCAAAACGAATACCCATTGATAGTTA
ACGTACACAAAGCTAAGCCAAACAACAAGCCCTTTACCCACCCAACGTTAACCCAACACAGGAATGCCTA
CTTAAAGGAAAGATCAAAAAGAGTAAAAGGAACTCGGCAAACACGAATCCCGCCTGTTTACCAAAAACAT
CACCTCTAGCATCACAAGTATTAGAGGCCCTGCCTGCCCAGTGACATACGTTCAACGGCCGCGGTATCCT
GACCGTGCAAAGGTAGCATAATCACTTGTTCTCTAAATAAGGACTTGTATGAACGGCCACACGAGGATTC
TACTGTCTCTTACTCCCGATCAGTGAAATTGACCTTCCCGTGAAGAGGCGGGAATATTAAAATAAGACGA
GAAGACCCTATGGAGCTTTAATTAATTAACCTAAGAGCAACACATTAATAACCAAAAGGAATAAACTAAC
CTCAAATAGGTTAACAATTTAGGTTGGGGTGACCTCGGAGCACAAAACACCCTCCGAGTAAATTACAAGC
CCAGACCCACAAGTCAAAGCACACTACACATATTGATCCAAAACTTTTGATCAACGAAACAAGTTACCCT
AGGGATAACAGCGCAATCCTATTTAAGAGTCCATATCGACAATAGGGTTTACGACCTCGATGTTGGATCA
GGACATCCTAATGGTGCAGCAGCTATTAAAGGTTCGTTTGTTCAACGATTAAAGTCCTACGTGATCTGAG
TTCAGACCGGAGTAATCCAGGTCGGTTTCTATCTATTCTACGCCCCTCCCAGTACGAAAGGACAAGAGAG
ACAAGGCCCCCTTAACACAAGCGCCTTCCAGCCTAACAGATAACCTGACATCAATCTGATATGCTGTAAA
CACATAACCCCTAGACAAGGGCTAAGTTAAAGTGGCAGAGACCGGTAATTGCATAAAACTTAAACCTTTA
ATACCAGAGGTTCAAATCCTCTCTTTAACACAATGTACCTAATCAACCTACTCTCCACAATCGTCCCAGT
ACTTCTAGCTGTAGCATTCCTAACCCTAGTAGAACGAAAAATTCTAGGATACATACAACTACGCAAAGGA
CCAAACGTCGTCGGACCCTTTGGTCTACTCCAACCAATTGCGGATGCTATCAAACTATTCACTAAAGAAC
CATCACGCCCACTAACATCATCCGTCTCCATATTCATTATCGCCCCTATTCTAGCCCTAGCACTAGCCCT
AACTATATGATCTCCCCTACCAATACCATATCCCCTAACTAACATAAACCTAGGTGTACTATTTATACTT
GCCATATCCAGCCTAGCAGTATACGCAATCCTATGATCTGGATGAGCCTCAAACTCAAAATATGCCCTAA
TTGGGGCCCTACGAGCCGTAGCCCAAACAATCTCATACGAAGTAACATTAGCAATTATCCTCTTATCCGT
ATTACTAATAAATGGCTCTTACTCTTTAACCACCCTCATCACCACTCAAGAATATATCTGACTCATCCTA
CCTTCATGACCCCTAGCAATAATATGATTTATCTCCACCCTAGCAGAAACTAATCGAGCCCCATTCGACC
TAACAGAAGGAGAATCAGAACTAGTATCTGGATTCAACGTTGAATACGCAGGAGGACCGTTCGCCCTATT
CTTCCTAGCAGAATACGCCAACATCATCATAATAAATGCCCTAACAACAATCCTATTTCTAGGAGCCTAC
AATAACCCAACCACCCCAGAACTATATACCATCAACCTCACAACCAAAACCCTCCTACTCACAATACTAT
TCCTATGAATCCGAGCATCATATCCACGCTTCCGATACGATCAACTAATACACCTGTTATGAAAAAATTT
TCTCCCTCTAACACTTGCACTATGTATATGATATACTACTATACCAATCATAATAGCTAGCATCCCACCC
CAAACATAAGAAATATGTCTGATAAAAGAGTTACTTTGATAGAGTAAAACATAGAGGCTAAAATCCTCTT
ATTTCTAGGATTATAGGACTCGAACCTAACCTTAAGAATTCAAAAATCTTCGTGCTACCACATTACACTA
AACCCTAAGTAAGGTCAGCTAATTAAGCTATCGGGCCCATACCCCGAAAATGTTGGTTCATATCCTTCCC
GTACTAATAAACCCAATTATCTTCTCTACAATCATATCAACCATCATCCTAGGAACAACCATTACAATCA
CCAGCTCTCACTGACTGACTGTATGAATAGGATTTGAAATAAACATACTAGCCATTATCCCTATTCTAAT
AAAAACCCACCATCCCCGATCCACAGAAGCAGCAACCAAATACTTTTTCACCCAAGCTACAGCCTCAATA
CTCCTACTTCTCGCCACCACTATCAACTTACTATACACCGGACAATGAACCGTAACAAACATAATTAATC
CCATAGCCTCAACCATTCTAACCCTAGCCTTAACCATAAAACTTGGACTATCTCCATTCCACTTCTGAGT
ACCAGAAGTCACACAAGGCATTCCCCTATCATCAGGCCTAATCCTACTAACCTGACAAAAACTGGCCCCA
CTATGCATCCTATACATTATTTCCCCAAACATCAATCCAGATCTACTCCTAACAATATCCATTATATCAG
TAATAATCGGAGGATGAGGAGGTCTCAATCAAACACAACTCCGAAAAATCATAGCCTACTCATCCATCGC
CCACATGGGATGAATAACCACAATCCTAATCTACAACCCAACCCTCACTCTACTCAACCTCACACTATAC
ATTGTAATAACCCTAACAATATTTACACTTCTAATCACTACCTCAGCCACCACAACACTAACATTATCCC
ATACATGAAACAAAACACCTTTAATTGCCACTATCATAATAACCATTCTACTATCTCTAGGAGGACTTCC
ACCCCTTACAGGCTTTATACCAAAATGAATAATCCTCCAAGAACTAACAAAAAACAACAGCATCATCCTG
CCTACACTCATAGCCATCACAGCCCTACTCAACCTATACTTTTATATACGCCTAACATACACAACATCAC
TAACAATATTTCCCACAACAAACACTACCAAAATCAAATGACACTTCAAGACCACAAAACGAATAACCTA
TTTATCCCCACTAATCATCACATCAACAATAGCCCTCCCACTAACCCCTATCCTAATAATTCTACACTAG
GAGTTTAGGTTAACCCAGACCAAGAGCCTTCAAAGCTCTAAGTAAATATCAACTATTTAACTCCTGAACC
ACTAAGGGCTGCAAGACTCCATCTTACATCTGCTGAATGCAAATCAACCACTTTACTTAAGCTAAACCCT
CACTAGATTGATGGGCTTTTAACCCACGAAACTTTAGTTAACAGCTAAACACCCTAAACAACTGGCTTCA
ATCTACTTCTCCCGCCGTTAGAAAAAAAAGGCGGGAGAAGCCCCGGCAGGATTGAAGCTGCTCCTTTGAA
TTTGCAATCCAACATGCTATTACACCACAGAGCCTGGCAATAAGAGGAATCTAACCCCTGTCCTTAGATT
TACAGTCTAATGCCTATCTCGGCCATATTACCCATGTTCATCTCCCGTTGACTATACTCAACAAACCACA
AAGACATTGGTACACTATACCTACTATTCGGTGCCTGAGCTGGCATAGTAGGCACAGCACTAAGCCTCCT
TATCCGCGCTGAACTAGGCCAACCAGGAGCACTACTAGGTGACGACCAAATCTATAATGTCATCGTTACA
GCCCACGCTTTCGTAATAATCTTCTTTATAGTAATACCTATCATAATCGGAGGGTTCGGCAACTGACTGG
TGCCCCTAATAATTGGTGCCCCAGACATAGCATTTCCCCGAATAAATAATATAAGTTTCTGACTCCTACC
TCCTTCTTTTCTACTTTTACTAGCATCCTCCACAGTCGAAGCCGGAGTCGGTACAGGCTGAACAGTCTAC
CCCCCACTAGCAGGAAACCTTGCCCATGCTGGAGCCTCTGTTGATCTGGCAATCTTTTCTCTTCACCTAG
CGGGAGTCTCCTCTATCTTAGGAGCTATCAATTTTATTACAACAATTATCAATATAAAACCTCCCGCCCT
ATCTCAATATCAAACACCCTTATTCGTATGATCTGTTCTAATTACAGCTATTCTTTTACTGTTATCACTT
CCCGTCTTAGCAGCAGGTATTACCATACTATTAACAGACCGAAATCTAAATACCACATTCTTTGACCCTG
CTGGAGGAGGAGATCCTATTCTATATCAACACTTATTCTGATTTTTTGGTCATCCTGAAGTGTATATCCT
CATTCTACCCGGGTTTGGAATTATTTCACATGTAGTTACCTATTACTCAGGTAAAAAAGAACCATTTGGA
TACATAGGAATAGTATGGGCTATAATATCAATCGGGTTCTTAGGCTTTATCGTGTGAGCTCACCATATAT
TTACAGTAGGAATAGACGTAGACACACGAGCATACTTTACATCTGCCACTATAATTATTGCAATTCCTAC
AGGAGTAAAAGTATTTAGCTGACTAGCCACTCTACATGGAGGAAATATCAAATGGTCCCCCGCTATACTC
TGAGCACTTGGCTTTATTTTTCTATTTACTGTAGGAGGCTTAACAGGTATCGTACTAGCTAACTCATCAT
TAGACATTGTCCTACACGACACATATTATGTTGTTGCCCATTTTCACTACGTCCTATCTATAGGTGCCGT
ATTCGCAATTATAGGAGGATTCGTACATTGATTCCCTTTACTTACAGGCTATACACTAAACCCAACATGA
GCAAAAATTCACTTCCTAGTTATATTTGTAGGAGTTAACATAACCTTTTTCCCACAACATTTTTTAGGCC
TTTCAGGAATACCTCGACGATATTCTGACTACCCAGATGCATACACCACTTGAAACGCTGTGTCTTCTAT
AGGCTCTTTCATTTCACTCACAGCAGTCATACTGATAGTATTTATAGTCTGAGAAGCATTTGCATCTAAA
CGAGAAGTCTCAATTGCAGAACTAACTATTACAAACCTTGAATGACTTCACGGATGTCCTCCTCCCTATC
ACACATTTGAAGAACCCACATATGTTAACCCTAAGTAATCAAGAAAGGAAGGAATCGAACCTCCCCAAAT
TGGTTTCAAGCCAACATCATAACCACTATGTCTTTCTTGACAAGCGAGATATTAGTAAAATTTACATAAC
TTTGTCAAAGTTAAATTACAGGTGAAACTCTTGTATATCTCTATGCCATATCCATTCCAACTAGGATTTC
AAGACGCAACTTCTCCTATTATAGAAGAACTACTACATTTCCATGACCATACCCTAATAATCGTGTTCAT
AATTAGCTCTCTAGTATTATACCTTATTTCATCTATATTAACTACCCGTCTCACACATACGAGCACAATA
GACGCTCAAGAAGTAGAAACCATCTGAACAATTCTACCAGCCATTATCCTTATCACAATTGCCCTTCCAT
CCCTACGAATCCTTTACATAATAGATGAAATTAATAACCCATCAATAACAATTAAAGCTATAGGCCACCA
ATGATACTGAAGCTATGAGTACACCGATTACTCAGACCTATGCTTCGACTCCTACATAATTCCAACCACA
GACTTAAAACCAGGTAACCTCCGTCTACTTGAAGTAGATAATCGAATAGTCGCTCCCATAGAAATAACAA
TCCGCATGCTAATCTCCTCAGAAGATGTATTACACTCATGAGCCATCCCATCTTTAGGTCTAAAAACAGA
CGCTATTCCAGGCCGACTCAACCAAACGACTCTCCTATCTACACGACCTGGATTATACTATGGTCAATGC
TCCGAAATCTGCGGATCCAACCATAGCTTCATACCCATTGTCCTCGAGACAGTACCCCTAAACCACTTCG
AAAAATGATCTACATCTATACTGTAATATCATTAAGAAGCTAATCAGCGTTAACCTTTTAAGTTAAAGAC
GGGGGAACAACTCTCCCCTTAATGACATGCCCCAACTAGATACATCAACATGATTTATCACAATTACCTC
CACCCTTCTAACCCTATTCATCATTATACAACTAAAAATTTCCAGCCATTACTTCCACTCAAACCCAGAA
CCAAAAACAACCAAAACTATCAAGTCTTCAACACCCTGAGAAACTAAATGAACGAAAATTTATTCTCCTC
TTTCGTTACCCCAACTATAATAGGACTACCTATTGTCGTATTAATTATTATATTTCCCACCATACTATTT
CCGTCTACCAACCGACTTATTAATAACCGACTAGTTGCCATCCAACAATGACTTATTTACTTAACATCAA
AACAAATACTCTCCATTCACAACCAAAAAGGTCAAACATGAGCCTTAATATTAATATCTCTAATCCTATT
CATTGGTTCTACAAACCTACTAGGCCTATTACCCCACTCATTTACCCCAACAACACAACTATCAATAAAC
CTAGGCATAGCCATCCCCCTATGAGCAGGCACCGTAATTCTAGGTTTCCGCCACAAAACCAAGGCCTCTT
TAGCACACTTTCTACCACAAGGTACTCCACTACCCCTGATCCCTATACTAATTATCATCGAAACGATCAG
TCTATTTATTCAACCAATAGCCCTAGCCGTACGACTAACTGCTAACATTACAGCTGGTCACCTATTAATT
CATCTTATTGGAGGAGCAACACTTGCCCTAACTAATATCAACACAACTACTGCCCTAATTACATTTACAA
TTCTAATATTATTGACTATTCTAGAATTCGCCGTAGCTCTAATTCAAGCATACGTCTTCACTCTACTAGT
CAGCCTATACTTACACGACAACACTTAATGACCCACCAAACACATGCATATCACATAGTTAACCCTAGCC
CCTGACCATTAACAGGAGCTTTATCCGCTCTTCTATTAACATCAGGCCTAGTAATATGATTCCACTTTAA
CTCTATAACCCTACTAATTCTAGGTCTACTTACTAACACACTAACAATGTACCAATGATGACGAGATATT
ATCCGAGAAAGCACTTTTCAAGGACATCACACACCAGTAGTACAAAAAGGACTACGTTACGGAATAATCT
TATTTATTATCTCAGAAGTATTCTTTTTTTCAGGTTTCTTCTGAGCCTTTTACCATTCAAGCCTAGCCCC
TACTCCAGAGCTGGGAGGATACTGACCTCCTGCAGGAATCACCCCTCTAAACCCACTAGACGTCCCTCTT
CTAAATACATCCGTACTTCTAGCCTCAGGAGTATCTATCACCTGAGCCCACCATAGCCTGATAGAAGGAA
ATCGTAAACACATAATCCAAGCCCTATCCATCACAATTGCTCTAGGCCTTTATTTCACCCTACTACAAGC
ATCAGAATATTACGAAGCCCCATTTACAATCTCCGACGGAGTATATGGATCTACATTTTTCATGGCCACA
GGATTTCACGGCCTCCATGTAATCATTGGATCGACCTTTCTCATCGTATGCCTCTTACGACAACTAAAAT
TCCATTTCACATCAAGCCACCATTTCGGATTTGAAGCAGCTGCCTGATACTGACATTTTGTAGATGTCGT
ATGACTGTTCCTCTATGTATCCATCTATTGATGAGGCTCCTACTCTTTTAGTATCAACTAGTACAATTGA
CTTCCAATCAATTAGTTCCGGCACAACCCGGAAAAGAGTAATAAACATAATCGTTACCCTACTAACAAAC
ACAATACTAGCCTCCCTCCTTGTAATTATTGCATTCTGACTACCCCAAACTAATATATATGCAGAAAAAG
CAAGCCCTTATGAATGCGGCTTTGACCCATTAGGCTCAGCTCGCCTTCCATTCTCAATAAAATTTTTTCT
AGTAGCCATTACATTCCTACTTTTTGACCTAGAAATCGCACTCCTCCTACCATTACCATGAGCCACACAA
ACTGAAAACCTAAAAACCATACTTCCTATAGCCCTAATCCTAATCTCTCTACTAGCTATCAGCCTAGCCT
ACGAATGAACACAAGAAGGACTAGAATGATCGGAATAACGATAATTAGTTTAAACAAAATAAGTGATTTC
GACTCACTAGATTATGATAAAACTCATAATTATCCAATGTCAATTATCTATATGAACATGTTCCTAGCAT
TCATAATCTCCCTAATAGGCCTATTAATATATCGACACCACATAATATCATCCCTTCTATGCCTAGAAGG
CATAATACTCTCACTATTTGTAATAATAACAATTACTATTCTAAATTCCCACCTAACTTTACCGAACATA
CTACCCATTATCCTCCTAGTATTTGCAGCATGTGAAGCAGCATTAGGCCTCTCACTCCTAGTTATAGTAT
CAACTACCTATGGAACAGACTACGTTCAAAACCTTAACCTTCTCCAATGCTAAAAATTATTATTCCTACA
ACCATATTAATTCCACTCACCTGACTCTCCAAACCCAAAATAATCTGAATCAACACCACAATACACAGCT
TAATAGCCAGCATACTATGACTTCCACTCATTAACCAACTCACAGACAATAGCCTCAATCTATCCACTAT
ATATTTCTCCGATGCCCTATCTACCCCTTTGCTTATATTAACAATATGACTTTTACCTCTAATAATCATT
GCTAGTCAATTCCACCTATCCAACGAAACTACCACTCGAAAAAAACTGTATCTTACCATATTAATTATAC
TACAAGTACTACTTATTATAACATTCACCGCCACAGAACTTATTATATTTTACATTTTATTTGAAGCCAC
CCTACTACCAACACTAATTATCATCACACGGTGAGGAAACCAAACCGAACGCCTCAACGCAGGTCTCTAC
TTCCTATTCTATACCCTAGTAGGATCTTTACCACTACTCATTGCGCTAGTCCACATACAAAACATCACAG
GATCACTAAATTTCCTACTAATACAATACTTATTAAACCCCTTATTCACTTCATGAAACAACTCCCTACT
ATGGTTAGCATGCATAACGGCCTTCATAGTAAAAATACCACTATATGGCCTCCACCTATGACTACCAAAA
GCCCACGTAGAAGCACCAATCGCAGGATCAATAGTACTCGCAGCAATTTTACTCAAGCTAGGAGGATACG
GTATACTACGCATCACAATCCTACTAAATCCACTCACCGAATATATAGCCTACCCATTCATAATATTATC
CATATGAGGAATAATCATAACCAGCTCTATCTGCCTACGCCAAACAGACCTAAAATCCCTCATCGCTTAC
TCCTCAGTAAGCCATATAGCCCTAGTCATCGCAGCCGTCCTCATCCAAACTCCCTGAAGCTTCATAGGAG
CAACAGCGCTAATAATCGCACACGGCCTAACCTCCTCAATACTTTTCTGCCTAGCCAACTCAAACTATGA
ACGAATCCACAGCCGAACAATAATTCTAGCCCGAGGCTTACAAATTATTCTACCCCTAGCAGCTACCTGA
TGACTACTAGCAAGTCTCACTAACCTAGCCCTACCCCCAACAATCAACTTAATTGGAGAACTATTTGTAG
TTATATCAATATTCTCTTGGTCCAACCTATCCCTAATCCTTCTAGGACTTAACATTACCATTACAGCCCT
ATACTCCCTGTATATACTAATTACAACCCAACGAGGTAACTACACCCCTCATATCAATAACATCCCACCC
TCCTACACACGAGAAAATACCCTTATAACTATACATATTCTACCTCTCTTACTACTATCTATTAACCCCA
AAATCATTTTAGGAATACCATACTGTAAGTATAGTTTAACAAAAACATTAGATTGTGAATCTAACAACAG
AAAATTAAACTTTCTTACTTACCGGAAAAGTCACGCAAGAACTGCTAACTCTATGCCCCCGTGTCTAACA
ACACGGCTTCTCCACACTTTTAAAGGATAGAAGTTATCCATTGGTCTTAGGAACCAAAAAATTGGTGCAA
CTCCAAATAAAAGTAATAAATCTATTCTCCTCTATTACAACTACATCTCTAATTATCTTAATTATCCCCA
TTCTAATAACAATATTAAATACCCAAAACTATTCTAACTATCCACATTACGTTAAAACCACAGTCTCCTA
CTCTTTCTTCCTAAGCATAATTCCCACAACAATATTCATTTACTCCGGCCAAGAAATAATAATCTCAAAC
TGACACTGAATTACCCTTCATACCCTAAAACTATCTCTAAGCTTTAAAATAGACTTCTTCTCCATATTAT
TTATACCAGTTGCACTATTCGTAACATGATCCATCCTAGAATTTTCAATATGATATATACATTCAGACCC
AAACATCAACCAATTCTTCAAATATCTACTGACATTCCTCACAACCATATTAATTTTAGTTACAGCTAAC
AACCTATTCCAACTATTCATCGGCTGAGAAGGAGTAGGAATCATATCATTCCTACTTATTGGGTGATGAT
ACGGCCGAACAGACGCTAATACAGCAGCCCTACAAGCAATCCTCTACAATCGCATTGGAGACATTGGCTT
CATCCTATCAATAGCATGATTTCTAATAAACTCCAATACATGAGAATTGCAACAAATCACCCTACTCAAC
CCACTTGCCCCTTCTCTACCACTAGCAGGCCTCCTTCTCGCCGCAGTAGGCAAATCAGCCCAATTTGGAT
TACACCCTTGACTTCCCTCTGCCATAGAAGGTCCAACCCCAGTATCCGCCCTACTTCACTCAAGCACAAT
AGTTGTAGCCGGTATCTTTCTACTAATCCGATTCCACCCTCTATTAGAAAATAATACTACAATCCAAACA
CTAACTCTATGTTTAGGAGCTATAACAACACTATTTACAGCAATATGCGCCCTAACCCAAAATGATATCA
AAAAAATTATTGCTTTCTCCACCTCAAGCCAACTAGGACTAATAATAGTTACAATCGGAATTAACCAACC
ATACCTAGCATTCCTACACATCTGCACACACGCTTTCTTTAAAGCCATACTATTTATATGCTCGGGATCA
ATCATCCACAACCTCAACGATGAACAAGACATCCGTAAAATAGGAGGCCTACTCAAAACAATACCCTTCA
CTGCAACAGCTATAACAGTAGGAAGCCTAGCACTAACAGGCACCCCATTCCTAACAGGCTTCTACTCCAA
AGACCTGATTATTGAAACAGCAAATATTTCCTATATCAACGCCTGAGCCCTCCTAATAACCCTAATTGCC
ACCACCCTCACAGCTGTATACAGCACCCGAATTATCTTCTTCGCACTGCTAGGACAACCCCGACTTCCTT
CTCCAATTTCAATCAATGAAAACAACCCTCTCTTACTCAACTCCATCAAACGCCTCCTCATCGGAAGCAT
CTTCGCCGGATTCTTTATCTCAAAAAACATCCCACCAATAACTATCCCCCCAATAACTATACCCTCATAC
CTTAAATTTACAGCATTAACAGTAACCCTGACTGGATTTATCCTAGCTATAGAACTCAACCTGACCACAC
TAAACCTAAAATTTAAACCCTCCACCAATGTATTCAAATTTTCCAACTCCCTAGGCTATTTCCCAACTAT
CATACACCGCCTCCCACCAATAACAAACCTCATATTCAGCCAAAAATCCGCATCTCTCCTACTCGACCTC
ACCTGACTTGAAATCTTAATTCCTAAATCCATTTCTCTCACCCAACTAAAAGTCTCAAATATAGTATCAA
CCCAAAAAGGATTGATCAAACTATACTTCCTATCCTTCCTAATTACCCTATCACTAATCCCCATTCTACT
CTAACCACCACGCGTCACCTCTATAATTACCATAACTGCAACAAGCAAGGACCACCCAGTAATCACCACC
AACCACACTCCACAACTATATAAACTCCCAACACCAATCGCTTCCTTTCCAATAGAATCAATACCCTTTA
CATCACAAACAACTCAATCACCCAACCCACCAGACTCAAAAACTAACCCCAACTCTACATCCCCCAATAC
AACAAAAACCAACATCAACTCAACAACCACACCAACAACAAAAGCCCCCAACACCGTTTTATTAGAAATC
CAAACCTCCGGATATTGCTCCATAGCCATAGCTGTAGTATACCCAAATACTACCAACATCCCCCCCAAAT
AAACTAAAAACACCATTAAACCTAAAAACGACCCACCAAAATTCATCACAATACCACACCCCACCCCACC
ACTCACAATCAAACCAAATCCACCATAAATAGGAGAAGGCTTTGAAGAAACCCCTACAAAACTTAACACA
AAAATAATACTCAAAATAAATACAATATATCCAATCATCATTCTTACATGGCTACACCCATGACCAATGA
CATGAAAAATCACCGTTGTAATTCAACTATAAGAACAATAATGACCAACATTCGAAAAACTCACCCCCTT
CTAAAAATTATCAACAATTCCCTTGTAGATTTACCCACCCCCTCCAACCTATCCTCATGATGAAATTTTG
GGTCTCTCTTAGGAGTATGTTTAGCTGTACAAATCCTAACAGGATTATTCCTAGCCATACACTACACATC
CGACACAGCCACAGCATTCAACTCTGTAACACATATCTGCCGAGACGTCAACTACGGTTGAATATTACGC
TACACCCATGCCAACGGAGCATCCATATTTTTTATCTGCCTTTACATACACGTAGGCCGAGGACTCTACT
ACGGATCCTACATATTTTCAGAAACATGGAACGTAGGCATCCTTCTCCTATTTGCAGTTATAGCTACTGC
ATTTATAGGCTATGTACTACCATGAGGACAAATATCCTTCTGAGGAGCTACAGTTATTACTAATCTCCTC
TCTGCTATTCCCTATATCGGAACAGATCTAGTCCAATGAATCTGAGGAGGCTTCTCCGTAGACAAAGCTA
CCCTCACCCGGTTCTTCGCTTTCCACTTCCTTCTACCCTTCCTAGTATCAGCCCTAGTAATAGTCCACCT
CCTATTTCTACACGAAACTGGATCCAATAACCCCACAGGCATTCCATCAGACCCAGACCTAATCCCATTC
CACCCCTATTACACCATCAAAGATATCCTAGGCATCGCAATCATACTAACCATTCTAACAACACTAGTCC
TATTCTACCCAGACCTCCTAGGAGACCCAGACAACTATATACCAGCTAATCCCCTCAACACTCCTCCACA
TATTAAACCAGAATGATACTTTCTCTTTGCCTACGCAATCTTACGATCGATCCCAAACAAACTCGGAGGA
GTCCTAGCCTTAATCCTATCCATCCTCATTCTAGCCATCATTCCAATACTCCACACATCCAAACAACGAA
GCATGATATTCCGACCCCTCAGCCAATGCTTATTCTGACTACTCGTAGCAGTACTACTTACATTAACATG
AATTGGGGGCCAACCAGTTGAGCACCCCTATATCATCATTGGCCAATCAGCATCAATCCTATACTTTCTA
ATTCTACTAGTACTTATACCCCTAGTCAGCACTATAGAAAACTACCTCCTAAAATGAAGGTCCATGTAGT
ATAATCAATATCTTGGTCTTGTAAACCAAAGAAGGGAATGAAACTCCCCATAGACTCAAGGAGAAGACAC
TATGTCCTACCTCCAACACCCAAAGCTGAAGTTCTACTTAAACTACTCCTTGCCTATGTTATTCGTGCAT
AAATTTTATTACCCCATCATTAAATAAATACATATATGTATAACAGTACATTAAATTATTTACCTCATGA
ATATTAAGCAAGTACATACAGTTAATGTACTAATACATAATTATTTAAAATCAGACATACATGATTAACC
ACATGAATATTTAATAATGACTATTTAATGATTAATCAACTATAGTACATACTATTTATTGATCGTGCAT
ACACCATTATATTACGTTAATTCTCGCAGACATGACTATCCACAACCAAATTGTGTCCCTTGGTCTACCT
ACCTCCGTGAAACCAGCAACCCGCCCAATCAGTGTCCCTCTTCTTGTCCCAGGCCCATTTAACTTGGGGG
TTTCTAACTTGGGTCGTAAACGGCATCTGGTTCTTGCTTCAGGGCCATATGACCTTAGAATCGCCCATCC
GTTCCCCTTAAATAAGACATCACGATGGATTAATGTCTAATCAGCCCATGCCGCGGCATAACTGTTCTGT
CATGCCTTTAGTAAGATTTTTTTTTGGGGTATGCTTGGACTCAGCTAAGGCCGTGGGAAGGCCGGGGTTC
AGGAGCATTTTCGTCAAGCTGGACTTCTTAATGTACCTCCTCCACCCCCATAATGAGGGAGCAGGGCATG
AAGTCAATGAAGCAAGGACATAAAGCCTGTTGAGTCGAGCATGGTTCTTGTCTCTCATGGTCGGTGAACT
CAATGGTGTTATAGAGTTCATGATCTAAGGACATAATCTTACCTATATCCACCCGGGTGCACGTATATCC
ACACCCATGTGCGCACACCCACGTACGCACACACCCACACCCATGTGCGCACACCCACGTACGCACACAC
CCACACGCACGCATACACGCGCGGATAGCAAGTACTTGTTCTTTTAAGTCGACAAACCCCCCTACCCCCC
GTTAAGCCTCTGTACAATGTATATCATAACCTTGCCAAACCCCAAAAACAAGGACAATACAAAGCACATA
ATAAGCTTAACCTATTAAAATAAGTAATCAACACTACTTATTTAAGTAAAATAATCTCCCATCAACCCGT
ACTAATCGAACGCTATCACTTTAAGGAATTTATTTTCCTTAGACAGACATATCCCTAGATCCGCTAATTC
TCCTTTCTATTTTCTCTCCATATGACTATTAAATGAAAC

>HG003316.1 Vampyrum spectrum complete mitochondrial genome
GTTGATGTAGCTTAACACCTAAAGCAAGGCACTGAAAATGCCTAGATGAGTCCATAAAACTCCATAAACA
CATAGGTTTGGTCCCAGCCTCTCTATTAGTTATAAGCAAAACTACACATGCAAGTATCCGCACCCCAGTG
AGGATCCCCTGCAAGTCACCATTTGACAAAAAGGAGTGGGCATCAAGCACACACATGTAGCTCAAGACGC
CTTGCTCAGCCACGCCCCCACGGGAAACCAGCAGTGATAAAAATTAAGCAATGAACGAAAGTTTGACTAA
GTTATGCTTACCAAGGGTTGGTAAATTTCGTGCCAGCCACCGCGGTCATACGATTAACCCTAATTAATAG
ACCTACGGCGTAAAACGTGTTTAAGAAGCCCATACCATTAAAGCCAAACTCTAGCTACGCTGTAAAAAGC
CTCAGCTACTGTAAGCCCCACTACGAAAGTGACTTTAAAATATCTGAACACACGACAGCTAAGGCCCAAA
CTGGGATTAGATACCCCACTATGCTTAGCCCTAAACCTAAAGGATCCACATAACAAGACCCTTCGCCAGA
GTACTACTAGCCAAAGCTTAAAACTCAAGGGACTTGGCGGTGCTTTATATCCCTCTAGAGGAGCCTGTTC
TATAATCGATAAACCCCGATAAACCTCACCAACCCTTGCCAACTCAGCCTATATACCGCCATCTTCAGCA
AACCCTGAAAAGGAGTCGCAGTAAGCTCAATCACATAACATAAAAACGTTAGGTCAAGGTGTAGCCCATG
GGTTGGAAAGAAATGGGCTACATTACCTGCTGCCAGGTCACCCGCCAAACGAATCCCCCTATGAAAATGA
AGGGCTGAAGGTGGATTTAGCAGTAAACTAAGAATAGAGTGCTTAGTTGAATAAGGCCATGAAGCACGTA
CACACCGCCCGTCACCCTCCTCAAGCACCAACAGTAGACCCCAATCCTATTAACACCTACTACACCTGTC
AGAGGAGATAAGTCGTAACAAGGTAAGCGTACTGGAAAGTGTGCTTGGATAACACAAAGCATAGCTTAAC
CCAAAGCATCTAGCTTACACCTAGAAGATATCATGCAACAAATGACTGCTTTGAGCCGTACCTAGCCCAC
ACCCTACAAAACACAACTACAACCCCACTCATAAACTAAAACATTCACCACATCTCAAGAGTATAGGAGA
TAGAAATTCTAATCTGGCGCTATAGAGAAAGTACCGCAAGGGAACCATGAAAGAAATGACCCAAAGCAAC
AAACAGCAAAGATTACCCCTTGTACCTTTTGCATAATGATTTAACTAGAACAACTTAGCGAAGAGAACTT
AAGTTAATAATCCCGAAACCAGACGAGCTATTCACGAGCAGCCCAAAATAGAGCAAACTCATCTATGTGG
CAAAATAGCGAGAAGACTCATGAATAGAGGTGACAAGCCTACCGAGCCTGGTGATAGCTGGTTGTCCAGA
GAAGAGTTTTAGCTCAACCTTAAGCCTGCCCAATAACCCCACAATTCTACTGCAGACTTAAGAGATAGTC
TAAAAGGGGACAGCCTTTTAGATAAAGGTTACAACCTTGCCTAGAGAGTAAGCACGCTAACAGAACATAG
TGGGCCTAAAAGCAGCCATCAATAAAGAAAGCGTTCAAGCTCGACAATAACAACAACCCCAATACCAACA
GCAGCCACCACCTCCTAGCACTAAAACTGGACCATTCTATAACTATATAGAAGAGATACTGTTAATATGA
GTAACAAGAATTTTATTCTCCCCGCACAAGTGTATATCAGAACGGATAACCACTGATAGTCAACATACGT
AGAGCAAGTTCAACAACAAGCTCTCTACCCCTCTAATGTTAGCCCAACACAGGAGTGCCCCAGGGAAAGA
TTAAAAGGAGTAAAAGGAACTCGGCAAGCACAAACCCCGCCTGTTTACCAAAAACATCACCTCTAGCATA
CCTAGTATTAGAGGCACTGCCTGCCCAGTGACATACGTTCAACGGCCGCGGTATCCTGACCGTGCTAAGG
TAGCATAATCACTTGTTCTCTAAATAAGGACTTGTATGAATGGCCACACGAGGGTTTTTCTGTCTCTTAC
TCCCAATCAGTGAAATTGACCTCCCCGTGAAGAGGCGGGGATGCCACAACAAGACGAGAAGACCCTATGG
AGCTTCAATTAACTAGCCTAAGAGCAAGATACCCAACACCAAAAGGCATAAAACACCCTCATAATAGGCT
AGTAATTTAGGTTGGGGTGACCTCGGAGTACAAAAAACCCTCCGAGCATATACAACTTAGACTTACCAGT
CAAAGCCGCACCATAATTGACCCAAAATTTTTGATCAACGGACCAAGTTACCCTAGGGATAACAGCGCAA
TCCTATTCAAGAGTCCATATCGACAATAGGGTTTACGACCTCGATGTTGGATCAGGACATCCTAATGGTG
CAGCAGCTATTAAGGGTTCGTTTGTTCAACGATTAAAGTCCTACGTGATCTGAGTTCAGACCGGAGCAAT
CCAGGTCGGTTTCTATCTGTTTCCGCGCTCCTCCCAGTACGAAAGGACAAGAGAAGCAAGGCCTCCTTAT
CTCAAGCGCCTTCCAGTTCTACAGATGACATAATCTTAATCTGGCGCACAACAACCACACCGCCCCTAGA
CAAGGGCTCAGTTAAAGTGGCAGAGACCGGTAATTGCATAAAACTTAAACCTTTACGACCAGAGGTTCAA
ATCCTCTCTTTAACACAATGTTCTTAACTAACCTCCTCTCTATAATTATCCCAGTCCTACTAGCCGTAGC
ATTTCTCACCCTAGTAGAACGAAAAATTCTAGGGTACATACAACTGCGCAAAGGCCCAAACACAGTAGGG
CCCTACGGCCTACTCCAACCTATTGCAGACGCCGTAAAACTATTTACCAAAGAACCCCTACGCCCACTCA
CATCATCCATCACCATATTCATTATCGCCCCCATCCTAGCCCTAACACTAGCGCTCACCATATGAGTTCC
ACTACCAATACCCCACCCATTAGTCAACATAAACCTCGGAGTGCTATTTATACTTGCTATATCTAGCCTG
GCAGTCTACTCCATCCTCTGATCCGGCTGGGCTTCAAACTCAAAATACGCCCTAATCGGAGCACTACGAG
CCGTCGCCCAGACAATCTCATACGAAGTTACACTAGCCATCATCCTACTGTCTGTCCTATTGATAAACGG
CTCCTATTCACTAGCCACTCTAATCACCACCCAAGAATACCTCTGACTAATCATCCCCTCCTGACCCCTC
GCAATAATATGATACATTTCAACCCTAGCAGAAACCAACCGCGCTCCCTTCGATCTAACGGAAGGTGAAT
CAGAACTGGTCTCCGGCTTCAACGTAGAGTATGCAGGAGGCCCCTTCGCCCTATTCTTCCTAGCAGAGTA
CGCCAACATTATCATAATAAATGCCCTAACAACCACCCTATTCCTAGGAGCCTACAACAACCCAATCCTA
CCCGAACTTCACACCATAAATTTCGCAACCAAAACTCTCCTACTCACAATATCATTCTTATGAATCCGCG
CATCATACCCACGCTTCCGATACGACCAACTAATACACCTCTTATGAAAAAACTTCCTTCCCCTAACACT
AGCCCTATGTATATGACATATCACAGTACCAGTCTCTATAGCGGGTATCCCACCACAAACATAAGAAATA
TGTCTGACAAAAGAGTTACTTTGATAGAGTAAATCATAGGGGCTAAAATCCCCTTATTTCTAGGACTATA
GGACTTGAACCTAAACCCGAGAACTCAAAAATCTCCGTGCTACCACACTACACCAAATCCTAAGTAAGGT
CAGCTAAATTAAGCTATCGGGCCCATACCCCGAAAATGTTGGTTCACCCCTTCCCGTACTAATCAACCCA
CTCACACTATCCATAATCATCTCTACCATCATGCTAGGAACGACCATTGTTATAACCAGCTCCCACTGAC
TGACAATCTGAATCGGCTTCGAAATAAACATACTAGCCATTATCCCCATACTCATAAAAACCCATCACCC
TCGCTCTACAGAAGCGGCAGCCAAATACTTCCTCATTCAGGCCACAGCCTCAATACTACTACTTCTCGCC
GTAACCACCAACCTTCTAAAATCCGGCCAATGAACAGTCACTAACATAATAGACCCCCTAGCCCTAACCA
TCCTAACCCTCTCCCTCGCCATAAAACTCGGACTCTCCCCCTTCCACTTCTGAGTCCCAGAAGTTACACA
AGGCATCCCCCTGCTATCAGGCCTGATCCTCCTAACCTGACAGAAGCTAGCCCCACTATCCATCCTATAC
ATTATAGCCCCCACTATTGACCCAACCCTAATCCTAACAATATCTATCCTATCCGTACTAGTCGGAGGCT
GGGGAGGTCTTAACCAAACACAACTCCGCAAGATCATAGCCTACTCATCCATTGCTCATATAGGATGAAT
GACCGCAGTCCTAACCTACAACCCATCTATAACTCTACTCAACCTAGTAATCTACATCATAATGACATCA
ACCACATTTATACTCCTCATTAACAGCTCAACAACAACCACACTCTCACTCTCCCTCACATGAAACAAAA
CCCCCCTAATTGCTATCATCATCCTAACAATTATACTATCATTAGGAGGCCTCCCACCCCTAACAGGCTT
TATACCAAAATGAATAATCCTCCAAGAACTTACAAAAAATGACAGTATTATCCTCCCCCTCCTGATAGCT
ACTGCAGCCCTACTCAACCTATACTTTTACATACGCCTGACATATACAACGTCACTAACCATACTACCAA
CTATAAACACCATCAAAACAAACTGACACTTCAAGCACACGAAACAAGCAACACTCCTATCCCCCCTGAT
CATCATCTCCACAATAACACTCCCACTAACACCCACCATATCCACTCTGCTATAGGAGTTTAGGTTAACT
CAGACCAAGAGCCTTCAAAGCCCTAAGCAAATAATAAATATTTAACTCCTGCCCCTTAAGGACTACAAGA
TTCTACCCTGCATCTGCTGAATGCAAATCAACCACTTTACTTAAGCTAAGCCCTTACTAGATTGGTGGGA
CTCAAACCCACAAAACTTTAGTTAACAGCTAAACACCCTAAACAACTGGCTTCAACCTACTTCTCCCGCC
GCCTAGAAAAAAAAGGCGGGAGAAGCCCCGGTAGGGTTGAAGCTACTTCTCTGAATTTGCAATTCAACGT
GATATCTCACCACAGGGCCTGGTAATAAGAGGACTCAAACCCCTGTCTTTAGATTTACAGTCTAATGCCT
ACTCGGCCACATTACCTATGTTCATCTCCCGTTGACTCTACTCAACAAACCACAAAGACATCGGCACCCT
ATACCTATTGTTTGGGGCCTGAGCCGGAATGGTGGGTACCGCATTGAGCCTTCTTATTCGCGCTGAACTC
GGTCAACCTGGCACCCTACTAGGCGATGACCAGATCTACAATGTCATCGTAACCGCCCACGCCTTCGTGA
TGATCTTCTTTATAGTGATGCCCATCATAATCGGGGGCTTTGGCAACTGACTGGTCCCTCTAATAATTGG
AGCGCCGGATATAGCATTTCCCCGGATAAATAATATAAGCTTCTGACTACTGCCCCCATCATTCCTTTTA
CTACTCGCCTCCTCCACCGTTGAAGCCGGAGTCGGCACTGGTTGAACAGTCTACCCCCCATTAGCAGGCA
ACCTTGCCCACGCTGGAGCCTCAGTCGACTTAGCTATCTTCTCCCTACACCTAGCAGGGGTGTCCTCTAT
CCTGGGAGCAATTAACTTTATCACTACCATCATCAACATAAAACCCCCTGCTCTCTCCCAATACCAAACT
CCCCTCTTCGTCTGATCCGTCTTGATTACAGCCATCCTACTACTCCTCTCACTCCCCGTCCTAGCAGCAG
GCATCACCATACTACTAACAGACCGAAACCTTAACACCACTTTCTTTGATCCTGCCGGAGGGGGCGACCC
GGTACTGTATCAGCACCTATTCTGATTCTTTGGCCACCCCGAAGTATACATCCTAATTCTACCCGGATTC
GGAATCATCTCCCATGTCGTAACCTACTACTCCGGCAAAAAAGAGCCCTTTGGCTACATAGGAATAGTCT
GAGCTATAATATCCATCGGATTCCTAGGATTTATCGTATGAGCCCATCACATATTCACAGTCGGAATAGA
CGTTGATACACGAGCATACTTTACGTCCGCTACCATAATTATTGCTATCCCCACAGGGGTAAAAGTATTT
AGTTGACTTGCCACCCTACACGGAGGAAACATCAAATGATCCCCCGCCATGCTCTGAGCCCTTGGCTTCA
TTTTCTTGTTCACTGTCGGAGGCCTAACGGGCATCGTACTGGCCAACTCCTCCCTAGACATTGTCCTACA
CGATACCTACTATGTAGTAGCCCATTTCCACTACGTCCTATCTATAGGAGCTGTCTTCGCTATCATGGGA
GGATTCGTTCACTGATTCCCCCTATTTACAGGCTACACCCTGAACACCACCTGAGCCAAAATTCACTTCC
TAGTGATATTCGTAGGAGTTAACATGACTTTTTTCCCCCAACATTTCCTAGGGCTCTCTGGTATACCACG
ACGCTACTCTGATTACCCAGACGCCTATACTACCTGAAATACCATCTCATCCATAGGCTCCTTTATCTCA
CTTACAGCCGTAATGCTCATAGTATTCATGGTATGGGAAGCATTCGCGGCCAAGCGTGAAGTCTCCTCGA
CGGAACTAACTGTCACTAACCTTGAATGACTTCACGGGTGTCCTCCCCCCTACCACACATTTGAAGAGCC
AACCTATGTTAACCCCAAATAAGAAAGGAAGGAATTGAACCCCCTAGAATTGGTTTCAAGCCAACATCAT
AGCCATTATGTCTTTCTCAATAAATGAGGTATTAGTAAAATTTACATAACCTTGTCAAGGTTAAATTATG
GGTGCAAGCCCCATATATCTCCATGGCATACCCCTTCCAACTAGGACTACAAGACGCAACTTCCCCAATC
ATAGAGGAGCTACTGTATTTTCACGACCACACCCTAATGATCGTATTCATAATTAGCTCTCTAGTCTTAT
ACCTAATCTCCTCTATACTGACAACCCGCCTTACCCACACAAGCACAATAGATGCCCAAGAAGTAGAAAC
AATCTGAACTATCCTCCCGGCCCTTATTTTAATTACCATCGCCCTCCCATCCTTGCGAATCCTCTATATG
ATAGACGAGATTAACAACCCCTCCATGACTGTCAAGACAATAGGCCACCAATGATACTGAAGCTACGAAT
ATACCGACTACGCGGACCTACGTTTTGACTCCTACATGACCCCCACATCTTACCTAAAAATAGGAGACCT
TCGCCTTCTAGAGGTAGATAACCGCGTGGTCCTCCCCATAGAAACTACCATTCGCATACTTATCTCCTCT
GAAGATGTCCTACACTCATGGGCCGTGCCCTCTCTAGGCCTAAAAACAGACGCAATCCCAGGCCGACTCA
ACCAAGCAACCCTCCTCTCCACTCGACCTGGCCTGTACTACGGACAATGCTCCGAAATTTGCGGCTCTAA
CCACAGTTTTATACCCATCGTCCTTGAAATAGTTACCCTTCCTTACTTCGAGAAATGATCAGCGTCTATG
TTATAATCTCATTAAGAAGCTAACCAGCGTTAACCTTTTAAGTTAAAGACAGGGAGGACAAATCCACCCC
TTAATGATATGCCCCAACTGGACACATCAACCTGATTCACAACAATCCTGGGCACTATCCTTACACTATT
CACTGTCATTCAACTGAAAATCTCCAGCCACCACTTCTACTCCAACCCAGAGCCAAAGGCTACTGAAAGC
ATTAAACCGCACACCCCCTGAGAAACCAAATGAACGAAAATTTATTTGCCTCTTTCGCTACCCCTACGAT
AATAGGCCTTCCTATTGTCATCCTAGTCATCATGTTCCCCGCCCTGATATTCCCATCAACCAACCGACTA
GTCAACAATCGACTAGTGGCTATTCAACAATGACTAATTCGCCTGACATCTAAGCAAATACTGTCCATCC
ACAACTCTAAAGGTCAAGCGTGAGCCCTCATACTAATATCCCTGATTTTATTTATTGGCTCAACAAACCT
ACTTGGGCTACTCCCCCATTCCTTCACCCCCACAACACAGCTATCAATAAACCTTGCCATGGCCATCCCA
CTATGAGCTGGGACCGTAATTCTCGGGTTCCGGCATAAGACAAAAGCCTCCCTAGCACATTTTCTCCCCC
AAGGCACTCCTCTTCCCCTGATCCCCATGCTAATTATCATCGAAACAATCAGTCTATTTATTCAGCCCAT
AGCCCTAGCAGTACGACTAACCGCCAACATCACTGCAGGCCACCTGTTAATTCACTTGGTCGGAGGGGCG
ACCCTTGCCCTAATAGACATCAACGCAACCGTCGCCCTACTCCCCTTTACAGTACTGGTGCTGCTAACCA
TCCTAGAATTTGCAGTAGCCCTGATTCAAGCATACGTTTTCACACTGCTAGTCAGCCTATACCTACACGA
CAACACCTAATGGCCCACCAAGCACACGCATACCATATAGTCAACCCCAGCCCCTGACCACTCACAGGAG
CCCTATCCGCCCTCCTACTGACTTCAGGCTTGGCAATGTGGTTCCACTTCAATTCAATAATCCTACTAAC
CCTAGGCCTAATCACTAACACCCTGACCATGTATCAGTGATGACGAGACGTTATCCGAGAGGGCACCTTC
CAAGGGCACCACACACCAGTTGTCCAAAAGGGATTGCGCTACGGAATAGTCCTATTTATTATTTCAGAAG
TATTTTTCTTTTCAGGCTTCTTCTGGGCCTTCTACCACTCCAGCCTGGCCCCTACTCCCGAACTAGGAGG
CTATTGGCCCCCAGCAGGAATTACCCCTCTTAACCCACTAGATGTTCCCCTCCTAAATACCTCCGTCCTA
CTCGCCTCAGGGGTATCCATCACCTGAGCCCATCACAGCCTCATAGAAGGCAACCGCAAACATATAATTC
AAGCCCTGTCCATCACCATCTCCCTAGGCCTATACTTTACCCTCCTACAAGCATCCGAATACTACGAGGC
ACCCTTTACTATCTCAGACGGGGTCTATGGCTCTACATTCTTCATGGCCACAGGATTTCACGGACTCCAC
GTTATCATCGGATCGACCTTCCTAATTATCTGCCTTCTACGACAACTTAAATTCCACTTTACATCCAGCC
ACCATTTCGGTTTTGAAGCAGCCGCATGATACTGACATTTCGTAGACGTTGTCTGACTCTTCCTCTACGT
ATCAATCTATTGATGAGGCTCCTACTCTTTTAGTATCAACTAGTATAGCTGACTTCCAATCAGTTGGTTC
CGGCACATCCCGGAAAAGAGTAATTAACATACTCATCACACTACTAACAAACACAACCCTAGCCTCCCTT
CTCGTAATGATCGCATTTTGATTGCCCCAGACAAGTGCCTACTCCGAAAAACTAAGCCCCTACGAATGCG
GCTTTGACCCCCTAGGCTCAGCCCGCCTCCCCTTCTCAATAAAATTTTTCCTGGTAGCCATTACATTCCT
ACTCTTCGACCTAGAAATCGCATTACTCCTCCCCCTACCATGAGCAACCCAAACAAACAATCTCCACATC
ATGCTCCCCATAGCCCTAACGCTAACCTCCCTCCTAGCTATTAGTCTAGCCTATGAGTGAACACAAGAAG
GATTAGAATGGTCTGAATAGTGGTAATTAGTTTAAATAAAACAAGTGATTTCGACTCACTAGATTATGGT
AGCAGCCATAATTATCGAATGACACTCACTTATGTAAACACGTTCCTAGCATTCACCATCTCCCTAATAG
GCATACTAATGTACCGCTCCCACATAATGTCTTCCCTCCTCTGCCTAGAAGGCATGATACTATCCCTCTT
TGTGATCCTAACAATAACCATTTTAAATAACCACTTAACCCTAGCAAGCATACTACCAATCATCCTGCTA
GTCTTCGCCGCATGCGAGGCAGCACTAGGACTTTCCCTCCTGGTAATGGTCTCCACCACCTATGGAACAG
ATTACGTACAAAACCTCAACCTCCTCCAATGCTAAAAATTATTACTCCCACCATCATACTTATCCCCCTC
ACATGAGCCTCCAAACCCAAAATAGTATGAATTAACACTACCATACACAGCCTGATCATCAGCCTCCTAT
GACTCCCCCTAACCAACCAGCCCCTCGACAACAGCCTTAACCTCTCCACAACATTCTTCTCCGACCCCTT
ATCCACTCCTCTACTTATACTAACACTATGGCTCCCCCCCCCAATAATCATTGCCAGCCAATCCCATCTT
TCCCACGAATCACCAACTCGAAAAAAACTATACCTTACCATGCTAATCCTACTCCAAGCCTTCCTAATCA
TGACATTCACAGTCACAGAGCTTATCCTATTCTATATCCTATTTGAAGCTACACTCCTCCCCACCCTAAT
CATCATTACACGATGAGGTAACCAAGCAGAGCGCCTAAACGCGGGCCTCTACTTCCTATTCTACACGCTA
GTAGGATCTCTTCCACTACTCATTGCACTAATCCACATCCAAAACCTGACCGGCTCCCTAAACTTCCTCC
TAATGCAGCACCTACTAGACCCCCTACCCATTTCCTGAAGTACTACCCTAATATGAGTCGCATGCATAAT
AGCTTTTATGGTAAAAATACCCCTATACGGTCTCCACCTATGATTACCAAAAGCCCATGTAGAAGCCCCA
ATTGCAGGGTCAATAGTCCTTGCAGCAGTACTACTGAAACTCGGAGGATACGGTATGCTACGTATTACAA
TCTTACTCAACCCACTAACCGAATTTATAGCCTACCCCTTCATAATACTTTCCCTATGAGGAATAATCAT
AACCAGCTCCATCTGCCTACGCCAAACGGACCTCAAATCTTTAATCGCTTACTCCTCAGTAAGCCATATA
GCCCTTGTAATCGTCGCCGTCTCAATCCAATCCCCCTGAAGCTTTATAGGAGCAACAGCACTGATAGTCG
CACACGGCCTAACTTCCTCCATACTCTTCTGCCTGGCAAATTCCAATTACGAACGAGTGCACAGCCGAAC
AATAATCCTGGCCCGAGGCCTACAAACCCTACTCCCCCTAATAGCAGCTTGATGGCTCCTAGCAAGCCTC
ACAAACCTAGCCCTTCCTCCAACCATCAACCTAATTGGAGAACTACTCGTAACAGTGTCAGCATTCTCCT
GGTCTAACCTCTCCATTATCCTCCTAGGCCTAAACATTATCATTACGGCCCTATACTCCCTGTACATGTT
AATCACCACCCAACGAGGCATTCCTACCCACCACATCAACAACATCCCGCCCTCCTTCACCCGAGAAAAC
ACCCTCATGACAATGCATATTCTCCCCCTCCTATTACTATCCCTAAGCCCCAAAATCATCCTAGGAACCC
CATACTGTAAGCATAGTTTAACAAAAACATCAAACTGTGAATTTGGTAATAGAAGCTCACGCTCCTTGCT
TACCGGGAAAGACCGCAAGAACTGCTAACTCTTCACCCCGCGCCTAACAGCCCGGCTTTCCCACACTTTT
AAAGGATAGTAGCTATCCGTTGGTCTTAGGAACCAAAAAATTGGTGCAACTCCAAATAAAAGTAATAAAT
CTAACACCCTACCTCACCCTTCTATCCCTAACCATTCTCACGATCCCCATCCTAACCACAAACCCCACCA
CCCGAAACAATCCTAACTACCCGTACTACGTAAAAACAGCAGTACTCTACTCATTCTTGGTAAGCACTGT
CCCCACCGCAATTTTCATTTACACCAACCAAGAATCAATAATCTCCAACTGACATTGAGTCTCCATCCAA
ACCCTAAAACTATCCCTCAGCTTCAAAATAGACTTTTTCTCCTTATTATTCATACCAGTGGCATTATTCG
TAACCTGGTCTATCCTAGAATTCTCAATATGATACATGCACTCAGACCCCAACGTAAACCAGTTCTTCAA
ATACCTCCTAATATTCCTAATTACAATAATAATCCTAGTAACAGCCAACAACCTTTTCCAACTCTTTATC
GGATGAGAAGGTGTCGGAATTATATCCTTCCTACTAATCAGTTGATGATATGGTCGAGCAGACGCCAACA
CAGCAGCCCTACAAGCAATCCTCTACAACCGCATTGGGGATATCGGCTTCATCTTGTCAATGGCATGATT
CCTCATCAACTCAAACACCTGAGAACTCCAACAAATCTTCGTACTCACCCCAAACACACCCATCCTTCCC
CTAATAGGACTCCTCCTTGCCGCAACAGGAAAATCAGCCCAATTCGGACTACACCCCTGACTCCCCTCTG
CCATGGAAGGCCCAACCCCAGTCTCAGCCCTACTTCACTCAAGCACAATAGTCGTAGCTGGTGTCTTCCT
TCTAATCCGATTCCATCCACTATTAGAGAGCAATAGCAATATCCAAACAATGATCTTGTGCTTAGGTGCC
ATTACCACCCTCTTCACAGCTACATGCGCACTAACCCAAAACGATATTAAAAAGATCATCGCATTCTCCA
CCTCAAGCCAACTAGGACTAATAATAGTGACAATCGGAATCAACCAACCGCACTTAGCATTCCTACACAT
CTGCACACACGCCTTCTTCAAAGCCATACTCTTCATATGCTCAGGCTCAATCATCCACAGCCTAAGCGAC
GAACAAGATATCCGAAAAATAGGAGGCCTCTTCAAAACAATACCCTTTACAACAACAGCTATGACAGTAG
GGAGCCTAGCATTAACAGGCACACCCTTCTTAACAGGCTTCTACTCCAAAGACCTAATTATCGAAGCCGC
CAACACCTCCTACACAAACGCCTGAGCCCTCCTCCTAACCCTAATCGCTACCACCCTCACAGCCATCTAC
AGCACCCGGATCATCTTCTTCGCGCTACTAGGACAACCTCGACTCCCTACTACTATCCTAATCAACGAGA
ACAACCCCCTCCTACTCAACGCCATCAAACGACTCCTAATTGGAAGCATCTTCGCAGGGTTCCTAATCTC
AAAAAATATCCCACCCATAACCATCCCCCCAATAACCATACCCCCCTACCTCAAACTTACAGCTTTAACA
GTCACCCTAATAGGATTCATCCTGGCCCTAGAGCTCAATCTAATAGCATTAAATCTAAAACCCAAGACCC
CTTCCTATCCACTTAAATTCTCCACTCTCCTTGGGTACTTCCCAACCATCATCCACCGCCTCCCACCAAT
AACAAACTTAATATTTAGCCAGAAATCCGCATCCTCCCTGCTAGACCTTATCTGACTCGAATCTATCCTG
CCCAAAACTGTCTCCCTCGCCCAACTGAAAGCCTCCACCCTAGTATCAAGCCAAAAGGGACTTATCAAAC
TCTACTTCCTATCTTTCCTAGTTACTTTCCTACTAACACTACCCACACTTATCCTCCCCGTGTAACCTCC
AAAATCACCATAACCGCAACCAACAAAGCCCATCCAGTAACCACCACCAATCACACCCCATAGCTGTATA
AACCCCCTACCCCAGCCATCTCCCCACTCACCCCACCCAAACTCTCTACATCACAAACAGCCCAATCCCC
AACCCCAATAAACTTAGAGACCACCCCCAACTCCACCCCCTCCAACACTGTAAGCACCAAAATAAACTCT
ATCAAAACACCCACAATAAAAGCCCCTAACACCGTCTTATTAGACACTCACACCTCCGGATATTGCTCTA
TTGCCATCGCCGTAGTATACCCAAACACCACCAACATCCCACCTAAGTAAATTAAAAATACCATCAAACC
CAAAAACGACCCATTATAACTCAACACAATTCCACACCCGGCACCCCCACTCACAATCAAACCTAGACCC
CCATAAATTGGAGACGGCTTCGAAGAAAATCCAACAAAACTCAACACAAAAATAATACTTAAAACAAACA
CAATGTATATTACCATTATTCTTACATGGTCTCACCCATGACCAGTGACATGAAAAATCACCGTTGTACT
TCAACTACAAGAACAATAATGACCAACATCCGAAAAACCCACCCCCTCCTAAAAATCATTAACCACTCCC
TCGTGGACCTCCCCGCCCCATCAAACTTATCATCTTGATGAAACTTCGGCTCCCTCCTGGGAATCTGCCT
TGCCGTCCAAATCCTAACAGGACTGTTCCTGGCCATGCACTACACATCAGACACAGCCACAGCATTTAAC
TCCGTGACCCACATCTGCCGAGACGTCCACTACGGCTGAATTCTCCGGTACCTCCACGCCAACGGAGCGT
CCATATTCTTCATCTGCCTCTATCTTCACATCGGCCGGGGACTCTACTACGGATCCTACATGTACTCAGA
GACATGAAACATTGGAATTCTCTTACTCTTTGCAGTGATAGCCACTGCATTCATGGGCTACGTCCTACCA
TGAGGACAAATATCCTTCTGAGGGGCCACAGTCATCACCAACCTCCTCTCCGCCATCCCCTACATCGGAA
CAGACCTCGTCCAATGAATCTGAGGGGGCTTCTCCGTAGACAAAGCCACCCTCACCCGATTCTTCGCCTT
TCACTTCCTCCTCCCCTTCCTCGTATCAGCCCTAGTGATAGTCCACCTTCTATTTCTGCACGAAACCGGG
TCCAACAACCCCATGGGCATCCCATCAGACTCAGACATAATCCCCTTCCACCCCTACTACACCATTAAAG
ACATCCTAGGCCTTCTAGCAATACTCACAGCCCTCTCAACATTAGTCCTGTTCTCACCAGACCTACTCGG
AGATCCTGACAACTACATACCAGCCAACCCCCTAAACACCCCTCCACACATCAAACCCGAATGGTACTTC
CTCTTCGCCTACGCAATTCTCCGCTCCATCCCAAACAAACTCGGAGGAGTACTAGCCCTGGTTCTGTCTA
TCCTAGTCTTGGCGATCATCCCACTGCTCCACACCTCCAAACAACGAAGCATAACCTTCCGACCCCTTAG
CCAATGCCTCTTCTGACTCCTCACAGCAGTCCTACTCACACTAACTTGAATCGGGGGCCAACCAGTTGAA
CACCCCTACATCATCATCGGGCAAACAGCATCAATCCTGTACTTCCTAATCCTCCTGGTCTTCATACCCC
TCGTCAGCACTGTAGAAAACCACCTGCTAAAATGAAGAGTCCCTGTAGTATACACCTATTACACTGGTCT
TGTAAACCAGAAAAGGGAGAAGTACTCCCCATGGACTCAAGGAGAAGACACACAGCCTCACCCTCAGCAC
CCAAAGCTGATATTCTACTTAAACTACTCCCTGCATGTTATCGTGCATAAAATTAACTACCCCATCACTA
ACACCAACCATCACTATGTATAATAATACATTATATTATGTACATCATGAATATTAAGCAAGTACATTAA
GTTAATGTAATAAAGACATTACATCTATAACAGTACAATATATATTATGTCATATATGAATATTAAGCCA
GTAAATTAAATTAATGTAGTAAAGACATCAAATCAATTATCGTACATTACTATAAACCAATACATGAATA
TGAAGCAAGTAATATAAACCTGTTAATCAACTAAAAACATACTATTTATTGGTCGTACATACACCATTCT
ATTACGTCAATCCTTGTCAATATGACTATCCCCTACCAAAGGGTGTCCCTTGGTCTACCAACCTCCGTGA
AACCAGCAACCCGCCCAATTCGGATCCCTCTTCTTGTCCCAGGCCCATTTAACTTGGGGGTTTCTAACTT
GGGTCGTAAACGGCATCTGGTTCTTGCTTCAGGGCCATACAACCTTAGAATCGCCCATTCGTTCCCCTTA
AATAAGACATCACGATGGATTAGTGACTAATCAGCCCATGCCGCGGCATAACTGTTCTGTCATGCCTTTA
GTAGGAAATTTTTTGGGGGTATGCTTGGACTCAACTGGGCCGCGGCGGGCCAGGGTTCAGGGGCTTTTCC
GTCCTGGCGAGCCTCTTAATGTACCTTCCCCACCCGCATAATGAGGTAGCAGGTCATGGACTTAATGAAA
CAAGGACATGGTTGATGTACGTACAGTAATCGATATTCTTGACTTGCCATTGTCAGAAACAGGGGTTATA
GGATTCATGGTCACAGGACATAGCCACACTCACCATTCCGACACCCAGGTGCACACCCACGTGCACACCC
ACGTGCACACCCACGTGCACACCCACGTGCACGCGTTGGCAGGTACATGCTCTTTTAAGTCGACAAACCC
CCCTACCCCCCGTTAAACCCCATGCACAATATATTGCATAACCTTGCCAAACCCCTAAAACAAGGACAAT
ATAAAGCACAACGCTGAATCTAACGTTGATGCAAATAATAACATTATTTGATCATGTAAACAAACCCCCG
TCGACCCTTTTTGATTGAAAGCTGCCACTTTAAGGAATTTATTTTCCTTAAACAGGCACGTCCCTAGATT
CGCCAAAATCCCGGAAATTATCCACTCCACGCCATATGTAAATTAAC

>NC_022420.1 Anoura caudifer mitochondrion, complete genome
GTTAATGTAGCTTAATACAAAAGCAAGGCACTGAAAATGCCTAGATGAGTTTTTAAAACTCCATAAACAA
ACAGGTTTGGTCCCAGCCTTTCTATTAACTGTAAACAAACTTACACATGCAAGTATCCGCATTCCAGTGA
GAATGCCCTATAAATCGCCCTTAGCGATATAAAGGAGCGGGTATCAAGCACACCAACAGGTAGCTCACAA
CACCTTGCTCAACCACACCCCCACGGGAAACAGCAGTGATAAAAATTAAGCAATAAACGAAAGTTTGACT
AAGTTATATTTACTTTAGGGTTGGTAAATTTCGTGCCAGCCACCGCGGTCATACGATTAACCCAAGTCAA
TAGATCCACGGCGTAAAACGTGTTTAAGACAATTAAATGATAAAGCCAAACTCTAACTACGCTGTAAAAA
GCCACAGTTACCGTAAGCCCTACAACGAAAGTGACTTTAGATAATCTGAATACACGACAGCTAAGATCCA
AACTGGGATTAGATACCCCACTATGCTTAGCCCTAAACCTAAAGAATCCACATAACAAGATTCTTCGCCA
GAGTACTACTAGCCAAAGCTTAAAACTCAAAGGACTTGGCGGTGCTTTATATCCTTCTAGAGGAGCCTGT
TCTATAATTGATACACCCCGATAAACCTCACCAACCCTTGCCAACTCAGCCTATATACCGCCATCTTCAG
CAAACCCTAAAAAGGACCTACAGTAAGCCCAATTATAGTACATAAAAACGTTAGGTCAAGGTGTAGCTTA
TGGGTTGGAAAGAAATGGGCTACATTTCCTATCAACAGGATAAGATTTTCCCTTAAACGAAAGTCCTCGT
GAAATCGAGAACTAAAGATGGATTTAGTAGTAAACTAAGAATAGAGTGCTTAGTTGAATAAGGCCATGAA
GCACGCACACACCGCCCGTCACCCTCCTCAAGTGTCAACGATGCCCTCAATTCTATTTTTACATATCACA
ACCACTAGAGGAGATAAGTCGTAACAAGGTAAGCATACTGGAAAGTGTGCTTGGATAACCCAAAGTGTAG
CTTAACCCCAAAGCATCTAGCTTACACCTAGAAGATATTATACAAATAATCACTTTGAGCTGTACTTAGC
CCATCACAGATAAAATACAACCATATAATCTTAACCAAAACAAAACATTTACCTTAAACATAAAAGTATA
GGAGATAGAAATTATAATTGGCGCTATAGAGATAGTACCGTAAGGGAACAATGAAAGAATCAACTAAAGC
AAAAAATAGCAAAGCTTACCCCTTGTACCTTTTGCATAATGAATTAACTAGAACATACTTAGCAAAGAGA
ACTTAAGTTAATAACCCCGAAACCAGACGAGCTATTTATGAGCAGCCCCCAAAGAGCACACTCATCTATG
TAGCAAAATAGTGAGAAGACTTATGAATAGAGGTGACAAGCCTACCGAGCCTGGTGATAGCTGGTTGTCC
AGAAAAGAATTTTAGTTCTAACTTAAGCCTACCAACCAACATCATAATTTCACTGTAGTCTTAAGGAATA
GTCTGAAAAGGGACAGCTTTTCAGATATAGGATACAACCTTTGCTAGAGAGTAAGTACAATAAAAAATCA
TAGTTGGCTTAAAAGCAGCCATCAATAAAGAAAGCGTTCAAGCTCAACAATAAAATCAATTTAATTCCAA
CAATAAAAACCAACTCCTAGCATTAAAACTGGACCATTCTATAATCATATAGAAGAGATACTGTTAATAT
GAGTAACAAGAAATCAATTCTCCTCGCGCAAGTTTATATCAGAACGAATACCCACTGATAGTTAACGCAA
ACAAAGTAGACTTAAAAAACAAGCCCTTTGTCACCCACCCGTTAACCCAACACAGGAGCGCCCCAAGGAA
AGATTACAAGGAGTAAAAGGAACTCGGCAAACACAAACCCCGCCTGTTTACCAAAAACATCACCTCTAGC
ATAGCCAGTATTAGAGGCACTGCCTGCCCAGTGACATAAGTTCAACGGCCGCGGTATCCTGACCGTGCAA
AGGTAGCATAATCACTTGTTCTCTAAATAAGGACTTGTATGAATGGCCACACGAGGGTTTTACTGTCTCT
TACTCCCAATCAGTGAAATTGACCTTCCCGTGAAGAGGCGGGATTATTAAAATAAGACGAGAAGACCCTG
TGGAGCTTTAATTAATTAACCCAAGAGTAAATGCTTAATACCAAAAGGAATAAAACAATCTCATATGGGT
TAACAATTTAGGTTGGGGTGACCTCGGAGTATAAACAACCCTCCGAGCATTTTAAGCCAAGACTTACCAG
TCAAAGCCACATTACTTATTGATCCAAACTCTTTGATCAACGGAACAAGTTACCCCAGGGATAACAGCGC
AATCCTATTTAAGAGTCCCTATCGACAATAGGGTTTACGACCTCGATGTTGGATCAGGACATCCTAATGG
TGCAGCAGCTATCAAGGGTTCGTTTGTTCAACGATTAAAGTCCTACGTGATCTGAGTTCAGACCGGAGTA
ATCCAGGTCGGTTTCTATCTATTATTATGCCTCTCCCAGTACGAAAGGACAAGAGAGACAAGGCCTCCTT
AAACTAAGCGCCTTCCAGCTAAACAGATGTCACCACCTTAATCTGATAAGCAATAAATAAATCACCCCAA
GACCAGGGGTTTGTTAAAGTGGCAGAGACCGGTAATTGCATAAAACTTAAGCCTTTATTATCAGAGGTTC
AAATCCTCTCTTTAACAAAATGTATTTTATTAATCTACTGACTACAATCGTTCCCATTTTACTAGCTGTA
GCATTCCTAACCCTAGTCGAACGAAAAATCTTAGGCTACATACAGTTACGTAAAGGACCAAACGTTGTAG
GCCCCCACGGCCTGCTCCAACCAATCGCAGACGCAGTAAAACTATTCACGAAGGAACCCCTCCACCCATC
AACATCATCTACAACCATATTCATCACCGCCCCTATCCTAGCACTAACACTAGCACTAACTATGTGAATT
CCCCTACCAATACCCCACCCATTAATCAATATAAACCTTAGCGTACTATTCCTCCTTGCCATATCGAGCC
TAGCAGTATACGCTATTCTATGATCCGGATGAGCATCCAACTCTAAATACGCACTCATTGGGGCCCTACG
GGCTGTAGCCCAGACAATCTCCTACGAAGTAACCTTAGCAATCATTCTACTATCCGTACTACTAATAAGT
GGCTCCTACTCATTGTCAACCCTAATCATCACCCAAGAATATATATGACTAATCTTCCCCTCATGACCCC
TAGCAATAATATGATTTATCTCAACTCTAGCAGAAACTAATCGGGCTCCCTTCGACCTAACAGAAGGTGA
ATCAGAATTAGTCTCCGGATTCAATGTAGAATACGCAGGAGGTCCCTTCGCCCTATTTTTCCTAGCAGAA
TACGCCAATATTATCATAATAAATGCACTAACAACCATCTTATTTCTAGGCACATATAACAACCCAGCAA
TCCCCGAACTCTACACCATTAACTTCGCAGCTAAAACACTACTCCTTACGATAATATTCCTATGAATCCG
TGCATCCTACCCCCGCTTTCGCTATGACCAACTAATACATCTTCTATGAAAAAATTTCCTTCCCCTAACA
TTAGCCCTATGCATATGACACATTACCATACCCATTACAACAGCAACTATCCCACCACAAACATAAGAAA
TATGTCTGATAAAAGAGTTACTTTGATAGAGTAAATCATAGGGGCTAAAATCCCCTTATTTCTAGGATTA
TAGGACTCGAACCTAACCCTAAGAATTCAAAAATCTTCGTGCTACCACAATACACTAAATCCTAGTAAGG
TCAGCTAAATAAGCTATCGGGCCCATACCCCGAAAATGTTGGTTTATATCCTTCCCGTACTAATAAATCC
TATCATCTTTTCCTTAATCATATCGACTGTTATCCTAGGAACAATCATTGTAATAACGAGCTCACACTGA
CTAACCGTTTGAATTGGATTCGAAATAAATATGCTAGCCATAATTCCTGTACTAATAAAAAATCACCACC
CCCGTTCCACAGAAGCAGCAACTAAATACTTTTTCACACAAGCTACAGCATCCATACTACTAATATTAGC
CGTAGTAATTAACCTATTATACTCCGGTCAATGAACCATTACCAATATAATTAACCCTACGGCACTAAAC
ATCCTAACCCTAGCACTCGGCATAAAACTTGGTCTCTCCCCCTTTCATTTCTGAGTCCCAGAAGTCACAC
AGGGCATCCCCCTAACATCAGGCCTACTCCTACTAACCTGACAAAAACTAGCTCCACTATCCATCATATG
CACAATCTCCTCCAATATTAATTTAGACATATTACTAACCCTGTCTATCCTATCCGTATTAATTGGGGGC
TGAGGAGGACTAAACCAAACCCAACTGCGCAAAATTATAGCCTATTCATCCATCGCCCACATAGGATGAA
TAACCGCTATCATAACCTACAACCCTACCATAACATTACTTAATCTTACTATCTATATCCTAATAACAAC
CACAATGTTCATACTCCTTACCATAACTGCAACTACAACAACACTCTCTCTATCCCACACATGAAACAAG
ATACCCCTAATCACTATTATTATCTTAACAACCCTGCTATCTCTGGGAGGACTTCCTCCCCTAACAGGAT
TTATACCAAAATGAATAATTATCCAAGAACTAACAAAAAATGACAGCCTTATCCTACCTACTATAATAGC
CATCACAGCCCTACTCAACCTTTACTTTTACATACGACTAACATACGCAACATCACTAACAATATTCCCC
ACAATAAACAGCACCAAAATCAAATGACACTTTAACAATATAAAACAGACACCCTATCTACCACCCCTAA
TTATTCTCTCAACAATAACCCTTCCACTAACACCCATAATAGCCATCCTACACTAGGAGTTTAGGTTAAA
CAGACCGAGAGCCTTCAAAGCCCTAAGTAAATAACATCTATTTAACTCCTGATACCTAAGGGCTGCAAGA
CTTCACCTTACATCTGCTGAATGCAAATCAACTACTTTCATTAAGCTAAACCCTCACTAGATTGATGGGA
TTCGAACCCACAAAACTTTAGTTAACAGCTAAACACCCTAACCAACTGGCTTCAATCTACTTCTCCCGCC
GTTAATAAAAAAAAGGCGGGAGAAGCCCCGGCAGGATTGAAGCTGCTTCTTTGAATTTGCAATTCAATGT
GTTTTACACTACAGGGCCTGGTAATAAGAGGATTTAACCTCTGTCCTTAGATTTACAGTCTAATGCCTAC
TTCACTCGGCCATACTACCTATGTTCATCTCTCGTTGACTATTCTCAACTAACCATAAAGATATCGGCAC
TCTGTACTTACTATTCGGCGCCTGAGCTGGCATAGTAGGTACCGCACTAAGCCTTCTCATCCGTGCTGAG
CTAGGCCAACCCGGAGCCCTGTTAGGTGATGATCAAATTTATAATGTAATCGTAACAGCCCATGCCTTTG
TAATAATTTTCTTCATAGTTATGCCAATTATAATCGGAGGCTTTGGCAATTGACTAATCCCCCTAATAAT
TGGAGCACCTGATATAGCATTTCCTCGGATGAATAATATAAGCTTCTGACTTCTTCCCCCCTCTTTCCTA
CTATTACTGGCCTCCTCTACAGTCGAAGCCGGAGTAGGAACTGGCTGAACTGTTTATCCCCCCTTAGCAG
GAAACCTAGCACATGCCGGGGCCTCTGTCGATCTGGCAATCTTTTCCTTACATTTAGCGGGTGTATCATC
TATCTTAGGAGCTATTAACTTTATTACTACTATTATTAATATAAAACCCCCAGCACTTTCCCAATATCAA
ACACCCTTATTCGTATGATCTGTATTAATCACAGCCGTTTTATTACTGCTATCTCTCCCTGTACTGGCAG
CAGGAATCACTATACTACTTACTGATCGAAATCTGAATACTACCTTTTTTGACCCTGCAGGAGGAGGAGA
TCCTATCTTGTATCAACATTTATTCTGATTTTTTGGTCACCCCGAAGTATATATTCTCATTTTACCAGGC
TTCGGAATTATTTCCCATGTAGTAACTTACTATTCAGGCAAAAAAGAACCATTTGGGTATATAGGCATGG
TCTGGGCTATAATATCTATCGGATTTCTAGGATTCATTGTATGAGCTCACCATATGTTTACCGTTGGAAT
GGATGTTGACACACGAGCATACTTCACGTCCGCCACTATAATCATCGCTATTCCTACTGGGGTAAAAGTT
TTCAGTTGATTGGCTACCCTGCATGGTGGCAACATCAAATGAGCCCCCGCAATACTCTGAGCTCTTGGCT
TCATCTTCCTCTTTACCGTAGGAGGCCTAACGGGCATTGTCTTGGCTAACTCATCACTAGACATTGTCCT
GCATGATACCTATTATGTAGTAGCACATTTCCACTATGTACTATCTATGGGAGCTGTATTTGCTATTATA
GGAGGATTTGTACACTGATTTCCTCTGTTTACAGGATATACGTTAAATTCAACCTGAGCAAAAATCCACT
TCCTAGTTATATTCGTAGGAGTAAACATAACTTTCTTCCCACAACATTTCCTAGGCCTATCCGGAATACC
ACGACGATATTCTGACTACCCAGATGCCTATACCACTTGAAATACTGTCTCTTCAATAGGCTCCTTCATC
TCACTTACGGCAGTAATGTTAATAGTATTCATAGTGTGAGAAGCATTCGCAGCTAAACGAGGAGTCTCAA
TCGCAGAACTAACTACCACTAATATTGAGTGACTACACGGATGTCCTCCTCCCTACCATACATTTGAAGA
ACCCACATACGTTAACCCAAAATAAGAAAGGAAGGAATCGAACCTCCTAAAATTGGTTTCAAGCCAACAT
CATAACCACTATGTCTTTCTCTACAAGCGAGGTATTAGTAAAACTTACGTAACTTTGTCGAAGTTAAATT
ACGGATGAGACTTCCGTATATCTCCATGGCATATCCTTTTCAATTAGGGCTTCAAGATGCAACCTCACCT
ATTATAGAGGAATTATTACATTTTCATGATCACACCTTAATAATTGTATTCATAATCAGCTCTTTGGTAT
TATATCTTATTTCCTCAATGCTGACTACTCGCTTAACTCATACAAGTACAATAGATGCTCAAGAAGTAGA
AACAATCTGAACAATCCTTCCCGCTATTATCCTTATCACAATTGCTCTTCCATCTCTACGAATCTTATAC
ATAATAGATGAAATTAACAACCCCCTCATGACAGTCAAAACTATGGGTCATCAATGATACTGAAGTTACG
AGTATACTGACTACGCAGAGCTATGTTTTGACTCATATATAATTCCCACACCCGACTTAAAAATAGGGGA
TCTTCGTCTTCTAGAAGTAGACAACCGAGTAGTTCTTCCCATAGAAACTACCATCCGCATACTTATTTCT
TCTGAGGATGTTCTTCACTCTTGAGCCGTTCCATCCCTAGGTTTAAAAACCGACGCCATTCCTGGTCGAC
TTAACCAAACTACACTCCTTTCTACTCGACCTGGCCTCTATTACGGTCAATGCTCTGAAATCTGCGGCTC
AAATCACAGTTTTATGCCTATTGTCCTTGAAATAGTTACTCTAAAATGCTTCGAGAAATGATCAGCATCC
ATACTATAACATCATTAAGAAGCTAGTTTAGCATTAACCTTTTAAGTTAAAGATTGGGAAATGAAATTCT
CCTTAATGATATGCCCCAACTAGATACATCAACATGATTTATCACAATTTTTTCTACAATCATTACATTA
TTCATTATTATACAACTGAAAATTTCCAGCTATAACTACCCCCATAACCCAGAACCAAAAACAGCCAAAA
TTACTAAATCCTTAACCCCCTGAAACACTAAATGAACGAAAATCTATTCGCCTCTTTCATTACCCCTACA
ATAATAGGACTTCCTATTGTCGTCCTTATTATTATATTTCCCACTATACTATTTCCATCAACTAACCGAC
TAATCAACAATCGGTTAGTCGCTATTCAACAATGATTACTCCACCTAACATCTAAGCAAATACTTTCTAT
CCACAACAATAAAGGCCAAACATGAGCCCTAATATTAATGTCCTTAATTTTATTCATTGGGTCTACAAAC
CTACTAGGACTACTCCCCCATTCCTTTACTCCAACAACCCAACTATCAATAAACCTTGGTATAGCCATTC
CACTATGAGCCGGAACTGTTATTCTTGGTTTCCGACACAAAACCAAAGCCTCTTTAGCACACTTTCTACC
ACAAGGTACTCCCCTACCCTTAATTCCTATACTAATTATTATCGAGACTATTAGTTTATTTATTCAACCC
ATGGCACTAGCCGTACGATTAACCGCCAACATTACCGCTGGTCACCTATTAATTCACCTAATTGGTGGAG
CCACTCTTGCTTTAATAAGTATCAGTACAGCTACTGCCCTGATTACATTTATCATTTTAATATTACTTAC
AATTCTAGAATTCGCCGTGGCCCTAATTCAAGCCTACGTTTTTACATTATTAATCAGCTTATACCTACAT
GATAATGCCTAATGACCCACCAATCACACGCATACCATATAGTTAACCCTAGCCCTTGACCACTTACTGG
AGCCCTTTCAGCCCTTCTACTGACCTCAGGATTAGTGATATGATTCCACTTTAACTCTGTATCATTACTA
ATATTAGGAGTCCTAACAAACACCCTAACAATATATCAATGATGACGCGACATTGTACGGGAAGGCACCT
TTCAAGGTCACCATACACCAGTAGTCCAAAAAGGACTTCGCTACGGAATAATTCTATTTATTGTATCAGA
AGTATTCTTCTTTTCCGGATTTTTCTGAGCCTTTTACCATTCAAGCCTTGCTCCGACCCCAGAATTAGGA
GGATATTGACCACCAGCAGGTATCACTCCTCTAAACCCCTTAGACATACCCCTTCTAAATACATCCGTCC
TACTCGCTTCAGGCGTAACAATTACCTGAGCCCACCATAGCCTTATAGAAGGAAACCGTAAGCACATACT
CCAAGCTCTATTCATTACAATTTGTCTGGGTTTATATTTCACCCTATTACAAGCATCAGAATACTATGAA
ACACCCTTTACAATCGCAGACGGAATTTACGGATCTACATTCTTCATAGCCACCGGATTTCACGGCCTCC
ATGTTATTATCGGCTCTACATTTCTAATTGTATGCTTTCTACGACAATTAAACTACCATTTCACATCAAG
TCACCACTTCGGATTTGAAGCTGCCGCATGATATTGACATTTTGTAGATGTCGTATGACTTTTCTTATAT
GTCTCAATCTATTGATGAGGATCATATTCTTTTAGTATTAACTAGTACAACTGACTTCCAATCAGTTAGT
TCCGGTACAACTCGGAAAAGAATAATCAACCTAGCTATTACACTACTTACAAACACACTATTAGCATCCC
TTCTAGTAACTATTGCATTCTGACTTCCCCAAACCAACACATATACAGAAAAAACAAGTCCCTACGAATG
CGGATTTGATCCCTTAGGATCAGCTCGCCTACCCTTTTCAATAAAGTTCTTCCTGGTGGCTATTACATTT
TTACTATTTGATCTAGAAATTGCACTTCTCCTACCCCTACCCTGAGCATCCCAAACTAATAACCTACAAA
CCATACTCCCCACAGCCCTAGTATTAATCTCACTTCTGGCTATCAGCCTAGCCTATGAATGATCACAAGA
CGGATTAGAATGATCAGAATACGATAATTAGTTTAAACAAAACAAGTGATTTCGACTCACTAGATTATGA
TAAAAATCATAATTATCTAATGTCCCTTGTCTATATAAATATACTTACAGCATTCACAATCTCATTCATT
GGCTTATTAATATATCGATCCCATATTATATCCTCACTCCTCTGTTTAGAAGGAATAATATTATCTCTAT
TCGTAATAATAACAGTAACTATCTTGAATAACCATATAATACTAGCAAGCATACTCCCTATTATCCTTTT
AGTATTTGCTGCCTGTGAAGCAGCACTAGGCCTATCACTTCTAGTAATAGTATCAACCAATTACGGAATT
GATTATGTACAAAACCTTAATCTTCTCCAATGTTAAAAATTATTATCCCCACTATCATGCTAATTCCACT
TACTTGAATTTCTCCCCCCAAAATAATCTGAATTAATACCACAACCCACAGCCTAATGATTAGCATTTTA
TGGATTCCCCTTATCAATCAATTTACAGATAACAGCCTAAACTTATCCCCTATATTCTTCTCTGACTCTT
TATCCACCCCTCTACTTATGCTAACCATATGACTACTCCCTCTCATAATCATCGCCAGCCAATTTCATCT
CATCAACGAAACTCTAACCCGAAAAAAACTCTATATCACTATATTAATTCTACTCCAAATTTTTCTAATT
ATAACATTCACGGCCACAGAACTAATTATATTTTATATCCTATTTGAAGCCACATTACTCCCAACCTTAA
TTATTATCACTCGCTGAGGCAACCAGACAGAACGACTAAACGCCGGCCTTTATTTTTTATTTTATACACT
GGTGGGCTCTCTCCCTCTACTCATCGCACTAGTCCACTTACAAAATTCAATCGGCACACTAAACTTTCTA
CTAATACAATACTGAATTAAACCCCTTCCAACTTCCTGAGACTCTACCTTCCTATGATTAGCCTGCATAT
TAGCCTTCATAGTAAAAATACCATTATATGGATTACACTTATGATTACCTAAAGCCCATGTCGAAGCTCC
CATCGCAGGCTCCATAGTATTAGCAGCAGTACTACTAAAACTAGGAGGCTACGGAATATTACGAATCACT
ATTCTACTAGATCCATTCACCAAATCCATAGCCTATCCGTTCATAATATTATCCCTATGAGGAATAATCA
TAACCAGCTCCATCTGTCTACGCCAAACAGATCTAAAATCACTTATCGCTTATTCCTCGGTAAGCCACAT
GGCCCTTGTTATCGTAGCCATCTTAATCCAAACCCCCTGGAGTTTCATAGGAGCAACAGCATTAATAGTT
GCCCATGGCTTAACTTCATCAATAATATTTTGTCTAGCTAACTCAAACTATGAACGAGTACACAGTCGAA
CTATACTCCTAGCCCGAGGACTCCAAACCCTTCTACCCTTAATAGCAGCCTGATGACTCCTAGCAAGCCT
TACAAATTTAGCCCTACCTCCTACTATTAACTTAATTGGGGAACTATTTGTAATAATATCTATATTCACC
TGATCCAGCTTTTCCCTTATCCTCCTAGGCCTAAATATCATCATTACAGCTCTCTACACCTTATACATGT
TAATTACTACTCAACGAGGTAAACATACCCCCCACATCAATAATATTTCACCCTCATACACACGAGAAAA
CACTCTCATAACTATACATCTTCTCCCACTCTTACTCCTATCTATTAAACCCATAATTATTCTAGGAACC
CCTTACTGTAAGTATAGTTTAATTAAAACTTTAGATTGTGAATCTAACAATAGAAATTAACACTTCTTAC
TTACCGAGAGAGTATGCAAGAACTGCTAATTCTTCGTCTCCGCACCTAACAACGCGGCTCTCTCATACTT
TTAAAGGATAGAAGTTATCCGTTGGTCTTAGGAATCAAAAAATTGGTGCAACTCCAAATAAAAGTAATAA
ATTTAATGTCCCTTATAATATTTCTATCACTAATTATACTAACTATCCCTATCTTAACGACGATTCTAAA
CCCCCAAAACCATCCCAACTTCCCCTACTATGTAAAAACTATAGTATTTTACTCCTTCCTAATTAGCCTG
ATCCCTATAACTATATTTATATACTCCAACCAAGAAATAATAATTTCCAACTGACATTGAACCTCCATTC
AAACCCTAAAAATATCACTTAGCTTTAAACTAGACTTCTTCTCAGCACTATTTATACCAGTAGCACTATT
CGTAACATGATCTATCTTGGAATTTTCAATATGATACATAAAATCAGATCCTAACATTGACCGATTTTTT
AAATATCTCTTAATATTCCTAATTACAATACTCATTCTAGTAACAGCAAACAATCTCTTCCAACTATTTA
TCGGATGGGAAGGTGTAGGAATTATATCCTTTCTCCTAATCGGCTGATGATATGGCCGAGCAGACGCTAA
TACAGCAGCCCTACAGGCAATTATCTACAACCGCATTGGAGACGTTGGCTTTGTCCTATCAATAGCATGA
TTCTTAGTCAATTTTAACACATGAGAACTTCAACAAATCTTCCTGCTTAACTCCAATGTAACCCCTCTTC
CCCTTATAGGCCTTCTTCTAGCTGCAACAGGAAAATCTGCCCAATTCGGCCTACATCCCTGACTCCCCTC
CGCCATGGAAGGTCCAACTCCCGTTTCAGCCTTACTCCACTCAAGTACAATAGTCGTAGCAGGAATCTTT
CTACTAATTCGATTCTATCCATTAATAGAAAACAACCCTATAGTCCAAACAATAACCATATGCCTGGGAG
CCATCACAACCCTGTTTACAGCATTATGTGCACTCACCCAAAATGACATCAAAAAAATTATCGCATTCTC
TACATCAAGTCAACTAGGCTTAATAATAGTCACTATCGGAATCAACCAACCGCACCTAGCATTTCTACAT
ATCTGTACACACGCCTTCTTCAAAGCTATACTATTTATGTGCTCAGGATCAATTATTCACAGCCTAAATG
ATGAACAAGACATCCGAAAAATAGGAGGTCTGCTTAAAACCATGCCTTTCACCACAACAGCCATAACAGT
AGGTAGCCTGGCACTAACCGGCACTCCCTTTCTAACAGGCTTCTACTCAAAAGACCTAATCATCGAAGCA
GCCAATACCTCTTATACCAACGCCTGAGCCCTTATCCTAACCTTAATTGCCACTACCTTTACAGCCATCT
ACAGTACTCGAATTATCTTCTTCGCATTACTAGGCCAACCTCGCTTACCCACCCTAATCCTAATTAACGA
AAACAACCCCCTTCTCCTCAACGCTATCAAACGCCTCTTAATTGGAAGTATTTTTGCCGGGTTCCTAATC
TCAAAAAACATCCCCCCTATAACTATCCCTCCAATAACAATGCCCCTCTACTTAAAACTCACGGCACTAG
CAGTAACCCTGATAGGATTTATTCTGGCCTTAGAACTAAATACTACAACACTCAACCTAAAATTTAATCC
CCCCTCCAATATAATTAAATTCTCCAATCTCCTAGGCTACTTTCCAACCATCATCCACCGACTCACCCCC
ATGATAAACCTGACAATAAGTCAAAAATCAGCATCCATACTACTAGACCTTTCCTGATTAGAAATCATTC
TTCCCAAAACAATTTCTTTCACCCAACTAAAATCCTCAATCCTAGTTTCAAATCAAAAGGGACTAATTAA
ACTCTACTTTCTATCATTCCTAATTACTCTATCACTAGCCCTCATACTACTTATCCCCCACGCGTAACCT
CCATAACCACTACCACCGCGATAAAAAGAGACCAACCAGTAATAACAACTAATCAACTACCATAACTATA
CAAACCCGCAACCCCAATCACTTCCTCACTAACAGTCTCTAAGCCCTCCTCATCCAAAACAACTCAATCT
CCTAAACCGCTGAATTTAAAGATAGCCTCCAACTCTATATTTTTCAATACAATAAAAACTAGAGCAAACT
CTATAACTACCCCAACAATAAAAGCCCCTAAAACTGTTTTATTAGAGATTCAAACCTCCGGGTATTGTTC
TGTAGCCATAGCCGTAGTATACCCAAAAACTACAAGTATGCCCCCTAAATAAATTAAAAATACTATTAAC
CCCAAAAACGACCCATTAAAATTCATTACAATCCCGCACCCAGCACCTCCACCCACAATCAAACCTAATC
CACCATAAATTGGAGATGGCTTTGAAGAAAATCCAACAAAGCTTAAAACAAAAACGATACTTAGTATAAA
TACAATATATCCTAACATTATTCTTACATGGCCTATATCCATGACCAGTGACATGAAAAATCACCGTTGT
GTTTTCAACTATAAGAACCGCAATTAATGACCAACATTCGAAAAACCCACCCCCTCCTAAAAATTATCAA
CAATTCCCTCGTGGACTTACCCGCTCCCTCAAATCTATCCGCATGATGAAACTTCGGCTCTCTTTTAGGA
GTATGCTTAGCCGTACAGATCTTAACAGGATTATTCCTAGCTATACACTATACACCCGACACAACCACCG
CATTCAACTCCGTAACCCATATCTGCCGAGACGTCAACTACGGCTGAGTTCTCCGCTACTTTCATGCTAA
TGGAGCTTCTATATTTTTCATCTGCCTATACATGCATGTAGGCCGAGGACTATACTATGGATCTTATACA
TATTCAGAAACATGAAATATTGGAATTCTTCTCCTATTTGCCGTAATAGCCACTGCCTTCATAGGATACG
TTCTACCCTGAGGACAAATATCCTTTTGAGGAGCTACAGTTATCACTAACCTTCTCTCCGCTATCCCCTA
TATCGGAACCGACCTAGTTCAGTGAATCTGAGGGGGCTTCTCTGTAGATAAAGCCACCCTTACTCGCTTC
TTCGCTTTCCACTTCTTATTCCCCTTTATCGTGGCCGCCCTAGTAATAGTCCACCTCCTATTCTTACATG
AAACAGGCTCTAACAACCCTACAGGCATCCCATCAGATCCAGACATAATTCCATTTCACCCATACTATAC
TATTAAAGATATTTTAGGGTTCCTAATTATATTAACAGTCCTATCTTCACTAGTTCTATTTTCACCAGAC
CTCCTAGGAGACCCCGATAACTACATACCAGCTAATCCACTTAATACTCCCCCACATATTAAGCCAGAAT
GATACTTCCTATTTGCCTACGCAATCCTACGCTCCATTCCAAATAAACTCGGAGGAGTCCTGGCCCTAGT
ATTTTCAATTCTAATTCTAGCTATTATTCCAATCCTCCATACATCCAAACAACGAAGTATAATATTTCGC
CCCCTCAGTCAATCCTTATTCTGAACACTAGTAGCAGTACTATTAACACTAACATGAATCGGAGGACAGC
CAGTTGAACACCCCTATATTATTATTGGCCAGTTGGCCTCCCTCCTTTACTTTCTCATTCTTTTAGTTTT
TATACCCTTAGTTAGCATACTAGAAAATTATCTATTAAAATGAAGAGTCCTTGTAGTATATCTATTACAC
TGGTCTTGTAAGCCAGAAAAGGGGGTAACTCCCCCATGGACTCAAGGAGAAGACACTAAATCTCACCTTC
AGCACCCAAAGCTGAAATTCTACTTAAACTACTCCTTGAAGCGCCTATGTAATTTGTGCATATTTATTAT
TACCCCATATTAATTATGTACATATATGTATAATAGTACATTATATTAAGTACCCCATGCATATTAAGTA
CGTAAATAATATTAAAGTATTAATGACATACTACTGCAGACTGACATTAACTACTATATAAAACACGTCT
ATGCAAGAAATGATTACTCATGATTAATCAACTGGAGTACATATATTCATTGATCGTACATACACCATTA
AATTCTATTTAATCCTTGTCAATATGACTATCCACACCCAAAGGGTGTCCCTTGATCTACCTACCTCCGT
GAAACCAGCAACCCGCCCAATCAGTACGCCCCTTCTTGTCCCAGGCCCATTTAACTTGGGGGTTTCTAAC
TTGGGTCGTAAACGGCATCTGGTTCTTGCTTCAGGGCCATGGCAGTTTAGAATCGCCCATTCGTTCCCCT
TAAATAAGACATCACGATGGATTAATGACTAATCAGCCCATGCCGCGGCATAACTGTGGTGTCATGCCTT
TAGTAGGATTTTTTTCGGGGTATGCTTGGACTCAACTATGGCCGTAGAGGCCTGGGTTCAGGAGCTTAAA
GTCAAGCTGGACTTTTTAATGTACCTTCCCCACCAGCATAATGAGGACCCGGGACATGAACTCAATGATT
CAAGGACATGGGGATTAATGAGTTGAGGACATAAAATCAATGGTTACAGGACATATAACACCCACCTTTT
CCCCCCCCCCGACACGTGTGTACGCTCACACGTGTGTACGCTCACACGTGTGTACGCTCACACGTATGTA
CGCTCACACGTGTGTACGCTCACACGTGTGTACGCTCACACGTGTGTACCGCGGCAGCAGGGACATGGTC
CCTTAAGTCGACAAACCCCCCTACCCCCCGTTAGGCTCCTCGTGCTACGTATTAATTAACCTTGCCAAAC
CCCGAAAACAAGGATATACAAAGCATGATACAAACCTAACTTTAAATCAATCGACCCTTATTGATTGAAC
GCTACCACTTTGAGGAATTTATTTTCCTTAGACAGCCATCCCTCTAGATCCGCCAAAATTTTTAAACATG
TTCTCTCCACACAACTATCAACCAAC

>NC_022422.1 Carollia perspicillata mitochondrion, complete genome
GTTAATGTAGCTTAACATCAAAGCAAGGCACTGAAAATGCCTAGATGAGTCAATTAAGACTCCATAAACA
CATAGGTTTGGTCCCAGCCTTTCTATTGGTTTTTAGCAAAACTACACATGCAAGTATCCGCACTCCAGTG
AGAATGCCCCCTAAATCATTATCATGATAAAAAGGAGCAGGCATCAAGCACACCACCAGGTAGCTCATAA
CGCCTTGCTCAACCACACCCCCACGGGAAACAGCAGTGATAGAAATTAAGCAATGAACGAAAGTTTGACT
AAGTTATGCTAACAAGGGTTGGTAAATTTCGTGCCAGCCACCGCGGTCATACGATTAACCCTAATCAATA
GACTTACGGCGTAAAACGTGTTTAAGATTTCCCCTCCATTCTAAAGCGAAACTTTAGCCATGCTGTAAAA
AGCCCCAGGTACTGTAAGCCCTACCACGAAAGCAGCTTTAAACTATCTGAATACACGACAGCTAAGACCC
AAACTGGGATTAGATACCCCACTATGCTTAGCCCTAAACCTAAAGAATCTACCAAACAAGATTCTTCGCC
AGAGAACTACTAGCCAAAGCCTAAAACTCAAGGGACTTGGCGGTGCTTTATATCCTTCTAGAGGAGCCTG
TTCTATAATCGATAAACCCCGATAAACCTCACCAACCCTTGCCAACTCAGCCTATATACCGCCATCTTCA
GCAAACCCTGAAAAGGACCCACAGTAAGCTCAATAATAGTACATAAAGACGTTAGGTCAAGGTGTAGCCT
ATGGGTTGGAAAGAAATGGGCTACATTTCCTAATATTAGGGCACCACTAACTCATACGAAAACTCTTCTG
AAACCAAGAGTTAAAGGTGGATTTAGCAGTAAATTAAGAATAGAGTGCTTAGTTGAATAAGGCCATGAAG
CACGCACACACCGCCCGTCACCCTCCTCAAATACAAGTAACAATTACTAACCCTATAATCACCTGTTATA
GCTACTAGAGGAGATAAGTCGTAACAAGGTAAGCGTACTGGAAAGTGCGCTTGGATAACCCAAAGCATAG
CTTAAAACAAAGCATCTAGCTTACACCTAGAAGATATCATATAAAATGACTGCTTTGAGCCGTACTTAGC
CCCATATAATCATAACACAAATACCAATCTTAACTAAAACAAAACATTTACCTATTATAAAAGTATAGGA
GATAGAAATTCTAACCGGGCGCTATAGAGAAAGTACCGTAAGGGAACAATGAAAGAAATTACCAAAGCAA
TAAACAGCAAAGCTTACCCCTTGTACCTTTTGGATAATGATTTAACTAGAATATTTTAGCAAAGAGAACT
TAAGTTAACACCCCCGAAACCAGACGAGCTACTCACGAACAGTCTAACAGGGCAAACTCATCTATGTGGC
AAAATAGTGAGATGATTTATGAGTAGAGGTGATAAGCCTATCGAGCCTGGTGATAGCTGGTTGTCCAGTA
AAAGAATCTTAGTTCAAACTTAAGCCTACCCATAAACTTGTATAATTTTACTGTAGACTTAAAGTATAAT
CTAAAGAGGGACAGCTCTTTAGATACAGGCTACAACCTTAACTAGCGAGTAAGTGTAAAACCCCACCATA
GTTGGCCTAAAAGCAGCCACCAATAAAGAAAGCGTTCAAGCTCAACAACCCAAATATCTTAATCCCTACT
ATTAACACCAACTCCTAGTGTTAAACTGGACCATTCTATAACTATATAGAAGAGATACTGTTAATATGAG
TAACAAGAACTTGATTCTCCCTGCACAAGTGTATATCAGATCGAATAATCACTGATAGTTAACGTACATA
AAGCAAGCCAAATGACAAGCCCTTTATACCCTTCCCTCGTTAATCCAACACAGGAGTGCCTAAAGGAAAG
ATTAAAAGGAGTAAAAGGAACTCGGCAAATACAAACCCCGCCTGTTTACCAAAAACATCACCTCTAGCAT
TATCAGTATTAGAGGCACTGCCTGCCCAGTGACATACGTTCAACGGCCGCGGTATCCTGACCGTGCAAAG
GTAGCATAATCACTTGTTCTCTAAATAAGGACTTGTATGAATGGCCACACGAGGGTTTTACTGTCTCTTA
CTCCCAATCAGTGAAATTGACCTCCCCGTGAAGAGGCGGGGATACTACAATAAGACGAGAAGACCCTATG
GAGCTTTAATTAATTAGCCTAAGAGCTATACACTAACAACCAAAAGGCACAAAACAACCTCAAATAGGCT
AACAATTTAGGTTGGGGTGACCTCGGAGCATAAAAGACCCTCCGAGCAAATACAAGCTAAGACCTACTAG
TCAAAGCCACTTAACTTATTGATCCAATTCTTTTTGATCAACGAAACAAGTTACCCTAGGGATAACAGCG
CAATCCTATTTAAGAGTCCATATCGACAATAGGGTTTACGACCTCGATGTTGGATCAGGACATCCCAATG
GTGCAGCAGCTATTAAGGGTTCGTTTGTTCAACGATTAAAGTCCTACGTGATCTGAGTTCAGACCGGAGT
AATCCAGGTCGGTTTCTATCTATTTTACGCCTCTCCCAGTACGAAAGGACAAGAGAGACAAGGCCTCCTT
CATACCAAGCGCCTTCTAGCTTAACAGATGACCTAATCTTAATCTGACATGCAACAACCATACCACCCCT
AGACCAGGGCTATGTTAAAGTGGCAGAGACCGGTAATTGCATAAAACTTAAACCTTTACCCATCAGAGGT
TCAAATCCTCTCTTTAACATAATGTACCTAATTAATCTTCTAACAACAATCGTTCCAGTTCTCCTAGCCG
TAGCATTCTTAACCCTAGTAGAACGAAAGATCCTAGGCTACATACAATTACGCAAAGGACCCAATGTTGT
AGGCCCCTATGGTCTACTCCAGCCAATCGCAGACGCCGTAAAACTATTTACCAAAGAACCCCTACGACCA
CTAACATCATCCATTATTATATTCATCATTGCCCCCATTCTAGCCCTAACCCTAGCCCTAACAATATGAA
TTCCCCTACCAATACCTCACCCCCTAGTCAACATAAATCTCAGCGTACTATTTATGCTCGCCATATCAAG
CCTAGCAGTATACGCTATCCTATGGTCTGGCTGAGCCTCCAACTCAAAATATGCCCTAATCGGAGCCCTA
CGAGCCGTAGCCCAAACAATCTCCTATGAAGTCACCCTAGCAATTATCTTATTATCCGTACTATTAATAA
ACGGTTCCTACTCCCTATCAACCCTAATCACCACCCAAGAATTTATCTGACTTATCTTTCCCTCATGACC
CCTTACAATAATATGATTCATCTCCACCTTAGCAGAGACCAACCGAGCACCCTTCGACCTAACAGAAGGA
GAATCCGAACTAGTATCAGGCTTCAATGTAGAATACGCAGGAGGACCATTCGCCCTATTCTTCCTAGCAG
AATATGCTAACATCATCATAATAAATGCCCTAACCACAATTCTTTTCCTAGGAGCCTACCACAGCCCAAC
TTTTCCAGAATTATTCACCACAAACTTTGCAATCAAAACCCTTATTCTCACAATATCGTTCCTATGAATC
CGCGCATCCTACCCCCGCTTCCGATATGACCAATTAATACACCTTCTATGAAAAAACTTCCTACCACTCA
CATTAGCACTCTGCATATGATATGTTACAATACCAATCACAATAGCTGGCATTCCACCACAAACATAAGA
AATATGTCTGACAAAAGAGTTACTTTGATAGAGTAAATCATAGGGGCTAAAATCCCCTTATTTCTAGGAC
TCTAGGATTTGAACCCAATCCTGAGAACTCAAAAATCTCCGTGCTACCACACTACACCATGTCCTAGTAA
GGTCAGCTAAATAAGCTATCGGGCCCATACCCCGAAAATGTTGGTTTATATCCTTCCCGTACTAATAAAT
CCAATTACTTTCCCCATAATCATATCCACCATCATTCTAGGCACCATAATCGTAATCACAAGTTCACACT
GACTAACAGTATGAATCGGATTTGAAATAAACATACTAGCAATTATCCCTGTACTAATAAAAACTCACCA
CCCCCGCTCCACAGAAGCAGCAACTAAATATTTCCTTACCCAAGCCACAGCATCCATACTGCTCCTACTA
GCCGTAATTATTAATCTACTTTACTCAGGCCAGTGAACCGTAACAAACATCATTAACCCTACAGCATCCA
CCATTCTAACCCTAGCTATAACTATAAAACTTGGCCTATCCCCCTTCCACTTTTGAGTCCCAGAAGTCAC
ACAAGGCATCCCCCTATCATCAGGCCTAATCCTTCTGACCTGACAAAAACTAGCCCCCTTATCCATCTTA
TACTCCATCTTCCCTAGCATTAACCTAAACCTACTTCTCACTATATCTTTACTCTCCGTAATAGTAGGCG
GCTGAGGAGGACTAAACCAAACACAACTACGTAAAATCATAGCATACTCATCTATCGCCCACATAGGCTG
AATAACCTCTATCCTAATCTACAACCCAACAATAACCCTCCTTAACCTGACAATTTACATCATAATAACA
CTTACCATATTTATACTCCTCATCACTACAACAACCACCACCACCCTATCTATAGCCCACACCTGAAACA
AAATACCTCTAATCACTGTAATCATACTAACAACCCTACTATCCCTAGGAGGTCTCCCACCACTAACAGG
CTTCCTACCAAAATGAATAATTATTCAAGAACTTACAAAAAACAATAACATCATCCTTCCCACTATTATA
GCCATCACTGCCCTGCTAAACCTCTACTTCTACATACGCTTAACATACGCAACATCACTAACCATATTCC
CAACAACAAACAACATCAAAACCAAATGACACTTCAATACCACAAAACAGACACCCCTCATCTCACCCCT
AACTGTTATCTCAACAATAACCCTTCCACTAGCCCCCATACTAATAATCCTATACTAAGAAGTTTAGGTT
AATCCAGACCAAGGGCCTTCAAAGCCCTAAGTAAATAATAACTATTTAGCTTCTGCTCACTAAGGACTGC
AAGATTCTATCCTACATCTACTGAATGCAAATCAGCCACTTTTCTTAAGCTAAGCCCTTCCTAGATTGAC
GGGCTTCAAACCCGCGAAACTTTAGTTAACAGCTAAACACCCTAAACAACTGGCTTCAATCTACTTCTCC
CGCCGCGAGAAAAAAAAAGGCGGGAGAAGCCCCGGCAGGGTTGAAGCTGCTTCTTTGAACTTGCAATTCA
ATATGTAATACACCACAGGGCTTGGTAATAAGAGGATTCCACCTCTGTCTTTAGATTTACAGTCTAATGC
TTACTCAGCCATATTACCTATGTTCATCTCTCGTTGATTATTCTCAACAAACCATAAAGATATCGGCACC
CTTTATCTTCTGTTTGGTGCTTGAGCAGGCATAGTAGGCACTGCACTAAGCCTTCTTATCCGTGCTGAGC
TCGGCCAACCCGGAGCCTTATTAGGTGATGATCAGATCTATAATGTAATTGTAACAGCTCATGCCTTTGT
GATAATCTTCTTTATAGTTATACCTATTATAATTGGAGGTTTTGGTAACTGACTGATTCCTCTAATAATT
GGTGCCCCTGACATAGCCTTTCCCCGAATAAACAATATAAGCTTCTGACTCCTACCTCCCTCTTTCTTAT
TATTACTAGCCTCTTCAACAGTCGAAGCAGGAGTAGGTACCGGCTGAACCGTATACCCACCCCTAGCAGG
CAATCTCGCACATGCAGGAGCTTCTGTAGATCTAGCTATTTTTTCTCTCCACCTTGCAGGAGTCTCATCA
ATTCTAGGCGCTATCAACTTTATTACCACTATTATTAATATGAAGCCCCCTGCTCTCTCTCAATATCAAA
CACCCCTGTTCGTCTGATCTGTCCTAATTACAGCCGTCTTACTACTTCTGTCTCTTCCTGTTCTAGCAGC
AGGTATCACTATACTACTAACAGACCGAAACCTTAATACCACCTTCTTTGACCCTGCTGGAGGAGGAGAC
CCCATCCTATATCAACACCTATTCTGATTCTTCGGACATCCTGAAGTCTACATCTTAATCCTTCCAGGCT
TCGGGATTATCTCTCATGTTGTAACATACTACTCAGGTAAAAAAGAACCTTTCGGCTATATGGGTATAGT
CTGAGCTATAATATCTATTGGATTCCTTGGATTTATCGTGTGAGCCCACCACATATTCACAGTCGGTATA
GACGTTGACACACGAGCATATTTTACATCCGCTACTATGATTATCGCAATTCCTACAGGAGTAAAAGTAT
TCAGCTGACTAGCCACTTTACATGGAGGCAATATTAAATGATCTCCTGATATGCTTTGAGCCCTCGGTTT
TATTGTTCTATTCACAGTCGGAGGCCTAACAGGCATTGTTTTAGCCAACTCCTCACTAGACATCGTATTA
CATGATACTTACTACGTAGTAGCCCATTTCCACTACGTCCTATCTATAGGAGCTGTATTTGCTATTATAG
GAGGATTTGTACATTGATTCCCTCTATTTACAGGCTATACATTAAACTCAACCTGAGCAAAAATTCACTT
CCTAGTAATATTCGTGGGTGTAAACATAACCTTCTTCCCACAACATTTCCTAGGTCTATCAGGAATACCA
CGACGTTACTCTGACTACCCAGATGCTTACACTACCTGAAACACCGTATCCTCCATAGGCTCTTTCATTT
CACTTACTGCTGTGATGCTAATAGTGTTTATGATATGAGAAGCTTTCGCAGCTAAACGAGAAGTCTCAAT
TGCAGAACTAACCACTACAAACATTGAGTGACTACACGGATGCCCTCCTCCTTATCACACATTTGAAGAA
CCCACATACGTCAATCCTAAATAAGAAAGGAAGGAATCGAACCCCCTAAAGCTGGTTTCAAGCCAACGTC
ATATCCATTATGTCTTTCTCTATAAGAGGTATTAGTAAAACTTACGTAACTTTGTCAAAGTTAAATTACA
GGTGAAATTCCCGTATACCTCTATGGCATACCCATTCCAACTAGGACTTCAAGACGCTACTTCCCCTATT
ATAGAAGAGCTACTACACTTTCACGACCATACTCTCATGATTGTCTTTATAATTAGTTCCTTAGTGCTCT
ATATTATTTCCTCTATGTTAACGACTCGTTTAACCCATACAAGTACTATAGATGCCCAAGAAGTAGAAAC
AATCTGAACAATCCTCCCGGCTGTTATTCTAATTACAATCGCCCTACCATCTCTACGCATTCTCTACATA
ATGGATGAAATCAATAACCCCTTTATAACAGTTAAGACTATAGGCCATCAATGGTACTGAAGCTATGAAT
ATACCGATTACACAGATCTATGCTTCGACTCCTACATAATCCCCACCTCTGATTTAAAGGCGGGAGACCT
ACGCCTTCTAGAAGTAGATAACCGAGTAGTCTTACCTATAGAAACAACTATCCGTATACTAATTTCCTCT
GAAGACGTCCTCCACTCATGAGCCGTCCCTTCCCTGGGCCTAAAAACAGATGCAATCCCTGGGCGACTTA
ACCAAACAACTCTTCTATCCACTCGCCCAGGGCTATACTACGGCCAATGCTCCGAAATCTGCGGATCAAA
TCATAGCTTCATGCCTATTGTCCTCGAGATAGTCCCCCTAAAATATTTCGAAAAATGATCAACATCTATA
CTATAATCTCATCAAGAAGCTAACTTAGCGCTAACCTTTTAAGTTAGAGATTGGAAGAACCAAGTCTTCC
CTTGATGATATGCCTCAACTGGACACATCAACATGATTCATTACAATCCTCTCTACATTAATCACCCTGT
TTATCATTATACAATTAAAAGTTTCAAGCCATTATTATTATTCAACCCCAGAACCAAAGACGACCAAAAC
TACTAAATCTCTAATCCCTTGAGAAACTAAATGAACGAAAATTTATTCGCCTCTTTCATTACCCCTACGA
TAATAGGCCTTCCTATTGTTATATTAATTATTATATTTCCCACTATCATATTTCCTTCAACTAACCGACT
AATCAATAATCGGCTACTAGCAATTCAGCAATGATTAGTCCACCTTACATCTAAACAAATACTTTCTATC
CACAGCCATAAAGGTCAAACATGAGCCTTAATACTAATATCCCTAATCCTATTCATTGGCTCCACAAACC
TACTAGGCCTTTTGCCACATTCATTTACCCCAACTACACAACTCTCAATAAACCTTGGTATGGCTATCCC
TCTATGAACTGGTACAGTAATTCTAGGTTTCCGACATAAAACTAAGGCTTCCTTAGCACATTTTCTCCCA
CAAGGCACCCCACTTCCCCTAATTCCTATGCTAATTGTCATCGAAACAATCAGTCTGTTTATTCAACCAG
TAGCACTAGCCGTACGACTAACCGCTAATATTACAGCTGGTCACCTGCTAATTCACTTAATTGGAGGAGC
TACCCTCGCACTCATAAGCATTAGCACAGCCACTGCCTTCATTACATTCGTAATTCTAGTCCTATTAACA
GTATTAGAATTTGCCGTGGCCCTTATCCAAGCTTATGTATTTACTCTACTTGTCAGCCTGTACCTACATG
ATAATGCCTAATGACCCACCAAACCCACGCATTTCATATAGTTAACCCTAGCCCCTGACCACTTACAGGG
GCCCTATCCGCCCTACTATTAACCTCAGGATTAGTAATATGATTCCACTACAACTCTATAGCCTTACTCT
CCCTAGGGTTGCTTACCAATTCACTAACAATATATCAATGATGACGCGACGTAGTACGAGAAGGGACTTT
CCAAGGTCACCATACTCCAGTAGTCCAAAAAGGATTACGCTACGGAATAATCCTGTTTATTGTCTCAGAA
GTATTTTTCTTCTCAGGGTTCTTCTGAGCTTTTTACCACTCAAGCCTAGCCCCCACTCCAGAATTAGGAG
GATACTGACCTCCAGCAGGCATTACCCCACTAAATCCCCTAGACGTCCCACTCCTAAACACATCAGTCTT
ATTAGCATCAGGTGTCTCCATTACCTGAGCCCACCACAGCCTAATAGAAGGGAACCGTAAGCACATAATC
CAATCCCTACTCATTACAATTTGCCTCGGCCTGTATTTTACTCTCCTGCAAGCATCAGAATACTATGAAA
CACCCTTCACAATCTCCGACGGAGTCTACGGCTCCACATTCTTCATAGCTACAGGATTCCATGGCCTACA
CGTCATTATTGGCTCAACTTTCCTAATTGTATGTCTCCTACGACAATTAAAATACCATTTCACGTCTAGT
CACCACTTCGGCTTTGAAGCCGCCGCCTGATATTGACACTTCGTAGATGTAGTCTGACTCTTCCTATATG
TATCCATCTATTGATGAGGATCTTACCCCTCTAGTATCAACTAGTACATCTGACTTCCAATCAGTTAGTT
CCGGCACAACCCGGAGAGGAGTAATTAACATAGCTATTACACTGCTAACGAACACACTACTAGCCAGCCT
CCTTGTAACAATCGCATTCTGACTGCCCCAAATAAATACCTATGCAGAAAAATCAAGTCCATACGAGTGC
GGCTTTGACCCCCTAGGATCAGCTCGTCTCCCTTTCTCAATAAAATTTTTCCTAGTAGCCATCACATTTC
TACTTTTTGACCTGGAAATCGCACTTCTCCTCCCCCTCCCATGAGCATCCCAAACCGATAGTCTACAAGT
TATACTCCCAATGGCCCTAATGCTAATCTCTCTCCTAGCTATCAGCCTAGCATATGAATGACTACAAGAG
GGGCTAGAATGGTCCGAATAATGATAATTAGTTTAAACAAAACAAGTGATTTCGACTCACTAGATTATGA
TAACCATCATAATTATCTAATGTCCCTAACCTATATAAACATATTCTTAGCATTCACAATCTCCCTAATT
GGCCTATTAATATATCGATCCCACATAATATCCTCCCTCCTCTGCCTAGAAGGCATAATACTGTCCCTAT
TCGTAATAATAACAGTAACCATCTTAACCACACATTTAACCCTGGCCAGCATACTACCTATTATCCTACT
AGTATTTGCAGCGTGCGAAGCAGCACTAGGCTTATCTCTCCTAGTAATAGTATCCACTACCTATGGAATG
GACTACGTACAAAACCTCAATCTTCTACAATGCTAAAAATTATTATTCCCACTGTTATACTTATCCCTCT
TACATGATTCTCTAAACCAAAAATAATTTGAATTAACACCACAACCTACAGCCTAATAATCAGCATTCTA
TGATTCCCCCTAGTTAACCAATTCACTGACAATAGCCTAAACTTCTCCCTTATATTCTTCTCCGACCCTT
TATCCACTCCGTTACTTATATTAACGTTATGACTACTCCCTCTAATAATTATTGCCAGCCAATCCCACCT
GACTAATGAAACCCCCCAACGAAAAAAACTCTACATTACTATGCTAGTTCTACTACAGATTTTCCTACTT
ATAACATTTACAGCCACTGAACTCATTTTATTCTACATTTTATTTGAAGCAACACTCTTACCAACCCTAA
TTATTATCACACGATGGGGCAATCAGGCAGAACGTCTAAACGCAGGACTCTACTTTCTATTCTACACCTT
ATTAGGCTCTCTCCCACTACTCGTCGCCCTACTTCACCTTCAAAACCTATCCGGTACTTTAAACTTCCTC
CTAGCACAATACTATAATACCCCCCTTTCAACTTCCTGAAACACCTCCCTACTATGACTAGCATGCATAA
TAGCATTTATAGTAAAAATACCCCTGTACGGGGTACACCTCTGACTACCAAAAGCTCATGTAGAAGCTCC
CATTGCAGGATCTATAGTACTAGCAGCAGTATTACTCAAACTAGGCGGGTACGGCATACTTCGTATCACA
ATTCTCCTAGAACCCCTAACCCAATCCATAGCATATCCCTTTATAATACTATCCCTATGGGGCATGATTA
TAACTAGCTCAATCTGCCTCCGCCAAACAGACCTAAAATCTTTAATCGCTTACTCTTCAGTAAGCCACAT
GGCCTTAGTTATCGTAGCCGTCCTAATCCAAACTCCATGAAGCTTCATAGGAGCAACAGCACTAATAATC
GCCCATGGCCTAACTTCCTCCCTATTATTTTGCCTTGCCAACTCAAACTACGAACGCATCCATAGTCGTA
CAATAATTCTAGCCCGAGGCCTACAAACACTTCTTCCCCTGATAGCAGCCTGATGGCTCCTGGCAAGCCT
AACCAACCTTGCCCTCCCTCCAACTATTAACCTAATTGGAGAACTATTCGTTATTATATCTACATTTTCT
TGGTCCAGCATATCCCTTATCCTCATAGGCCTAAACATTACTATTACAGCCCTATATTCCCTATATATAC
TAATTATAACTCAACGAGGCAAACACACCCAACATATCAATAATATCCTTCCATCCTTTACACGAGAAAA
TACCCTTATAACCATGCATATTATCCCCCTACTGCTCCTATCCTTAAGCCCCAAAATCATCTTAGGGACC
CCTTACTGTAAGTATAGTTTAACAAAAACATTAGATTGTGAATCTAACAATAGAACCTGAAGCTTTCTTA
CTTACCGAAAAAGCACGCAAGAACTGCTAATTCCATGCTTCCGCACCTAACAGTGCGGCTTTTTCGCACT
TTTAAAGGATAGAAGTTATCCGTTGGTCTTAGGAACCAAAAAATTGGTGCAACTCCAAATAAAAGTAATA
AACCTCTTCTCCTCTATAATAATTGCATCTATAATCACCCTAATTACACCAATCCTGATAAACATATTAA
ATCCCCAAAATAACTCTAACTTCCCCCACTACGTAAAAACCATAGTCTCCTATGCTTTCCTGATCAGTAT
AATTCCCACCACAATATTCATCTACTCTGGCCAAGAAATAATCATCTCAAACTGACACTGAATTACCATC
CAAACCCTAAAATTATCTATAAGCTTTAAACTAGACTTCTTCTCTATACTATTTATACCCGTAGCATTAT
TCGTAACCTGATCTATTATAGAGTTCTCAATATGATATATGCATTCTGACCCTAACATTAACCGGTTCTT
CAAATACCTCCTAACATTTTTAATCACTATACTAATTCTAGTTACAGCTAACAATCTCTTCCAACTTTTT
ATTGGCTGAGAGGGAGTCGGTATCATATCCTTTCTACTAATCGGATGATGATATGGCCGAGCAGATGCCA
ACACAGCAGCTCTACAAGCAATTCTTTACAACCGAATTGGAGACGTAGGCTTTATCCTATCAATAGCATG
ATTCCTTGCCAACTTCAACACATGAGAACTCCAACAAATCTTTTCCCTCACCCCAAACACAACCTCCCTA
CCCCTTATAGGACTACTCCTAGCAGCCACAGGCAAATCAGCCCAATTTGGTCTGCACCCATGACTTCCAT
CTGCTATAGAAGGCCCCACTCCCGTCTCAGCCCTACTCCACTCAAGCACAATAGTTGTAGCAGGCGTCTT
TCTCTTAATCCGTTTTTATCCCCTAATGGAAAACAACCCTCTAGTCCAAACAACAACCTTATGCCTAGGA
GCTATCACCACCCTCTTTACAGCAGTATGTGCACTCACCCAAAATGACATCAAAAAAATCATCGCATTCT
CAACCTCAAGCCAACTAGGCTTAATAATAGTAACTATCGGAATCAACCAGCCACACCTGGCATTCCTACA
TATCTGCACCCACGCCTTCTTTAAAGCTATGCTCTTCATATGCTCCGGATCAATCATTCACAGCCTAAAT
GACGAACAAGACATCCGCAAAATAGGAGGCCTATACAAATCAATACCCTTCACCACTACCGCTATAACTG
TAGGAAGCCTGGCATTAACAGGAACCCCCTTCCTAACAGGCTTTTACTCAAAAGACCTAATCATTGAAGC
AGCTAACACTTCTTATGCCAACGCCTGAGCCCTACTCATAACCCTCATTGCAACCTCCCTAACCGCCGTA
TATAGCACCCGAATTATCTTCTTTGCACTACTAGGACAACCACGCCTTCCCTCCCTGATTTTAATTAATG
AAAATAATCCCCTACTCCTCAACGCTATCAAACGCCTCCTTATCGGAAGCATTTTCGCTGGCTTCCTAAT
CTCAAAAAATATTCCACCCACATCCATCCTTCCAATAACCATACCCTCATACCTCAAACTCACTGCCCTA
ACCGTGACACTAGCTGGATTTATCTTAGCCCTAGAACTTAATCTAGCAACATTAAACCTAAAATTCAAAG
GCCCTTCTAACACCCTCAAATTCTCCAATCTTCTAGGCTATTTCCCAACTATCATCCACCGACTCCCCCC
AATAATCAACCTAACAACGGGCCAAAAATCCGCCTCCATACTACTTGATCTAACTTGACTAGAAACGCTA
TTCCCTAAAACCATCTCACTCTTCCAACTAAAAACCTCCATTATAGTATCAACCCAAAAAGGCCTCATTA
AACTTTATTTCCTATCCTTCCTAATCACACTCCTACTAGTCATTCTCCTACTTACCCCCCACGCGTAACT
TCCATAATCACTATAACAGCAACAAGCAACGATCAACCCGTAACTAAAATCAATCAACCCCCATAACTAT
ACAATCCACTAACACCAGCTACCTCCTTACTAATAAACCCAACATCCTCCAAATTACAAACAACCCAATC
CCCCAGCCCATTAAACTTAAACACAGCTTCCAACTCTATCTCTTTCAGCACAACAAAAACCAAAATAAAC
TCCATAACCATACCTACAACAAAAGCCCCCAAAACCGTCTTATTAGAAACCCACACTTCCGGATACTGCT
CCGTAGCCATGGCCGTAGTATAACCAAACACAACCAACATACCTCCCAAATAGATTAAAAAAACTATCAA
CCCCAAAAATGAACCATTAAAATTCATCACAATACCACACCCCGCACCCCCACTCACAATTAAACCCAAT
CCTCCATAAATAGGTGAAGGCTTTGAAGAAAATCCAACAAAGCTTAACACAAAGATAATACTCAAAATAA
ATACAATATATAGAACCATTGTTCTCACATGGCTACACCCATGACCAATGACATGAAAAATCACCGTTGT
ATTTCAACTATAAGAACCTTAATGACCAACATTCGAAAAACTCACCCACTCCTAAAAATTGTTAATAGCT
CATTCGTAGACCTCCCCGCTCCTTCCAGCCTATCTTCCTGATGAAACTTTGGTTCTCTTTTAGGAGTATG
CCTAGCTGTCCAAATTTTAACAGGATTATTCCTAGCTATACACTATACATCTGACACAGCTACCGCATTC
AACTCCGTTACCCATATTTGCCGAGATGTCAACTACGGATGAGTCCTTCGCTATCTTCACGCCAACGGAG
CATCTATATTCTTCATTTGCCTATACTTACATGTAGGCCGAGGCCTATACTACGGATCCTACACATATTC
AGAAACCTGAAACGTCGGTATCCTCCTACTATTTGCCGTTATAGCAACAGCATTCATAGGATACGTCCTA
CCATGAGGACAAATATCTTTTTGAGGAGCAACAGTCATCACCAACCTTCTCTCAGCCATCCCCTATATTG
GAACAGACCTAGTACAATGAATCTGAGGAGGCTTTTCTGTAGACAAAGCTACCCTCACTCGATTCTTTGC
CTTCCATTTCCTACTTCCCTTTGTAGTAGCAGCCCTAGTAATAGTGCATCTCCTATTCCTACACGAAACC
GGGTCTAACAACCCAACAGGCATCCCATCAGACTCAGATATAATTCCATTCCACCCTTACTACACTATCA
AAGATATCCTGGGCTTTTTAGTAATACTCACTGCTCTATCAACACTAGTACTATTCTCACCCGACCTCCT
AGGGGACCCTGACAATTACACACCAGCCAACCCCCTCAGCACACCCCCACATATCAAGCCAGAATGGTAC
TTCCTATTCGCCTACGCAATTCTACGCTCAATTCCAAATAAACTTGGAGGTGTACTAGCCCTAGTTCTGT
CAATCCTAATCCTAGCAATTGTACCAATACTCCATGTATCTAAACAACGAAGTATGATATTTCGTCCTCT
CAGTCAATGCCTATTCTGACTCCTCGTGGCAGTTCTATTCACACTAACATGAATCGGAGGACAACCTGTC
GAACATCCCTATATCATTATCGGTCAAATAGCATCCGTCCTATATTTCCTAATCATCCTAGTCCTTATAC
CCTTAACTAGCATTGTAGAAAATCGTCTCTTAAACTGAAGAGTCCATGTAGTATATTCATTACACCGGTC
TTGTAAACCGTAAAAGGGATATAAACTTCCCCATAGACTCAAGGAGAAGGCACTACGCCTCACCCTCAAC
ACCCAAAGCTGAGATTCTAGTTAAACTACTCCTTGAACCCTTATGTTATTCGTGCATATATTCTATAGCC
CCATATTAAATCATGTACATCTATGTATTATAGTACATTCATACCATGTCCACATGAATATTAAGCAGGT
AAATTCATTTAATGTATTAACGACATACATCTTAGACGTACATTATATTATCTAAGTACATGAATATGTA
TATATGGATTATAAATCCTTAATCACTTGAGGACATACTATTTAATGATCGTGCATAGACCATACTATTA
CGTAATCCTTGTCAATACGACTATTGTCCCACCCAATGGTGTCCCTTGATCTACCTACCTCCGTGAAACC
AGCAACCCGCCCAATAAGTGTCCCTCTTCTTGTCCCAGGCCCATTTAACTTGGGGGTTTCTAACTTGGGT
CGTAAACGGCATCTGGTTCTTGCTTCAGGGCCATGACCACTTAGAATCGCCCATTCGTTCCCCTTAAATA
AGACATCACGATGGATTAATGACTAATCAGCCCATGCCGCGGCATAACTGTGGTGTCATGCCTTTAGTAG
GATTTTATTTGGGGGATGCTTGGACTCAGCTAAGGCCGTAGAGGCCGGAAATCAAGAGCATTTCCGTCAA
GCTGGACCTTTTAATGTACCTCCTCCACCCGCATAATGGTGAGCCGGGTCATTGAGTGAATGAATTCAAG
GACATAAGACATGTTTGTTCAGCTAGTTTTTATTCCTCATGAAGTGACTAACTTACGGATTATAGGATTC
ATGGTTACAGGACATACCACACTTATACTCACACCCCCGTGTACGCACACACCCCCGTGTACGCACACAC
CCCCGTGTACGCACACCCCCGTGTACGCACACCCCCGTGTACGCACACCCCCGTGTACGCACACACCCGT
GTACGCACACACCCGTGTACGCACACACCCGTGCACGCACACACCCGTGTACGCACACACCCGTGTACGC
ACACACACCCGTGTACGCACACACCCGTGTACGCACGCGCGAACAGCATGTACATGGTCTTTTAAGTCGA
CAAACCCCCCTACCCCCCGTTAGAACCCCATACACAATGCATTAATTAGCCTTGCCAAACCCCGAAAACA
AGGACAATACAAAGTATATTAAGGAGCCCCATCGGAAATCAAATAACATTGTTATCTAATCAAGTAACCA
TACCCTCGGTCGACCCTTATTAATTGAACGCTGCCACTTTAAGGAATTCATTTTCCTTAGACAGCTACCT
CCCTAGATCCGTCAAATTTTCCGCAAAAAGTCTCTCCATCCCCCAATCAAC

>NC_022423.1 Desmodus rotundus mitochondrion, complete genome
GTTAATGTAGCTTAACCACCAAAGCGAGGCACTGAAGATGCCTAGATGAGACCATAAAACTCCATAAACA
CATAGGTTTGGTCCCGGCCTTTCCGTTAGCTACAGGCAAGCTTACACATGCAAGCATCCGCCCCCCTGTG
AAAATGCCCTCCAAAACGCCTACGCGACCAAGAGGAGCAGGTATCAAGCACGCCACTAGGGCTGCTCACG
ACGCCTTGCTTAGCCACGCCCCCACGGGAAACAGCAGTGACAAATATTAAGCAATGAACGAAAGTTTGAC
TAAACTATGCCTCTTAAGGGTTGGTAAACTTCGTGCCAGCCACCGCGGTCATACGATTAACCCCAGTTAA
CAGACGTACGGCGTAAAGCGTGTTTAAGGGAATCCCGCAAATAGAGCCAAACCCTAGCTACGCCGTAAAA
AGCCCTAGCTACTGGAAGCCCCCCCACGAAAGTGGCTTTAAAAATGCCCAAAGACACGACAGCTAAGGCT
CAAACTGGGATTAGATACCCCACTATGCTTAGCCCTAAACCTACAGAGTTCTACATAACAAAATTCTTCG
CCAGAGTACTACGAGCCACCGCTTAAAACTCAAAGGACTTGGCGGTGCTTCACATCCACCTAGAGGAGCC
TGCTCTATAATCGATAAACCTCGATAAACCCCACCAACCCTTGCCACCCCAGCCTGTATACCGCCATCTT
CAGCAAACCTTGAAAAGGAAGTGCAGTAAGCCCAACCGCAGTACGCAAAAACGTTAGGTCAAGGTGCAGC
CCATGGGTTGGGAAGTAGTGGGCTACATTTCCTATGCCCGGGACACCACACGAAAGTCCCCGTGAAACCG
GTGACTAAAGGAGGATTTAGCAGTAAACTGGGAATAGAGTGCTCAGTTGAACAAGGCCATGAAGCACGCA
CACACCGCCCGTCACCCTCCTCAAATACCAACAACACACCCAGATCCTCTCTACACGTGTTACACCTACT
AGAGGAGACAAGTCGTAACAAGGTAAGCGTACTGGAAAGTGCGCTTGGATTATCCAAAGTGTAGCTTAAA
TCCTAAAGCATCTAGCCTACGCCTAGAAGATATCATACAAACTGACCACTTTGAGCCGTACCTAGCCCGA
ACCAACCACAACAAAACCACCATCACCGGATTAATCAAAACATTTACCCTTAAAAAGTATAGGAGATAGA
AAGTCCAATCGGCGCAATAGAGAAAGTACCGCAAGGGAATGCTGAAAGAAACCACCAAAGCAACAAACAG
CAAAGCTTACCCCTTGTACCTTTCGCATAATGATTTAACTAGACTGACTTAGCAAAGAGATACTTAAGTT
AATGACCCCGAAACCAGACGAGCTATTTACAAGCAGCCTAACAGGGCAAACTCATCTATGTGGCAAAATA
GTGAGAAGACTTATAAATAGAGGTGACACGCCTACCGAGCCTGGTGATAGCTGGTTGTCCAGTAAAAGAA
CCTTAGTTCAAACTTAAGCCTACCCAAAACACCCACAATTATTCCGTAGACTTAAGAACTAGTCTAAAAA
GGGACAGCTTTTTAGACACAGGCTACAACCTTTACTAGAGAGTAAAAAAACCCAAACCCGTCCCATAGTG
GGCCAAAGAGCAGCCACCAATAAAGAAAGCGTTCAAGCTCAACAACCTACCAAGAACTAATAATTCAACT
CCTAGAGTAAACCTGGACCATTCTATAGCAGCATAGAAGAGACAATGTTAATATGAGTAACAAGAAATAT
TTTCTCCCCGCACAAGTGTATATCACGAACGAATGCCCACTGATAGTTAACGCACATGAACCTGGCACAA
ACAGCAAGCCTTTCATCCACCTAACCGTTAACCCAACACAGGAGTGCCTCAGGGAAAGATTAAAAGGAGC
AAAAGGAACTCGGCAAGCACAAACCCCGCCTGTTTACCAAAAACATCACCTCTAGCATCCAAAGTATTAG
AGGCACTGCCTGCCCAGTGACATATACGTTCAACGGCCGCGGTATCCTAACCGTGCAAAGGTAGCACAAT
CACTTGTTCCCTAAATAGGGACTTGTATGAATGGCCACACGAGGGTTTCACTGTCTCTTTCTCCCAATCC
GTGAAATTGACCTCCCCGTGAAGAGGCGGGGATGCCACGACAAGACGAGAAGACCCTATGGAGCTTCAAT
TAACCAGCCTAAGAACACGCCCCTCTCCTCCCAAGGGACTCAAAACAACACCCAACTAGGCTGGCAATTT
AGGTTGGGGCGACCTCGGAGTATAAAAAACCCTCCAAGCAGCTACAAGCTCAGACTTACCAGTCAAAGCC
ACATGAACCACCACGATCCAAGGCCTTTGATCAACGAAACAAGTTACCCTAGGGATAACAGCGCAATCCT
ATTCAAGAGTCCATATCGACAATTAGGGTTTACGACCTCGATGTTGGATCAGGACATCCCGATGGTGCAG
CAGCTATCAACGGTTCGTTTGTTCAACGATTAAAGTCCTACGTGATCTGAGTTCAGACCGGAGCAATCCA
GGTCGGTTTCTATCTATCCTAACGCCTCTCCCAGTACGAAAGGACAAGAGAAGCGGGGCCCCCCTGAAAC
AAGCGCCCTCTACACAAACAACGGATGACAAAACTCTCAACCCGACATGTAGTAAACAAACCCGCCCTAA
ACCAGGGCCCAATTAGAGTGGCAGAGACCGGTTACTGCTTAAAACTTAAGCCTTTACTCACAGAGGTTCA
AATCCTCTCTCTAATAAAATGTTCTTGCCAAACCTCTTAATAACAATCGCCCCCATTCTCCTAGCCGTAG
CCTTCCTGACCCTCATCGAACGAAAAATCTTAGGCTATATACAGCTACGCAAGGGGCCCCTGGTAGTAGG
GCCATACGGACTCCTACAGCCAATCGCAGACGCCATAAAACTATTCACAAAAGAACCACTACGCCCACTC
ACATCCTCCACAACCATATTCCTACTAGCCCCTGTCCTAGCCCTCACCCTGGCCCTCACCATGTGAATCC
CCATACCAATACCCCACCCCCTCACCAACATAAACCTAAGCCTGCTCTTCATACTAGCCATATCCAGCCT
GGCAGTATACTCCATCCTCTGATCTGGCTGAGCCTCAAACTCGAACTACGCACTAATCGGGGCCCTACGA
GCTGTAGCCCAAACTATCTCCTATGAAGTAACCCTAGCCATAATCCTCCTATCAGTCCTCCTCATAAACG
GCTCATACTCACTCTCCTCCCTAATCCTAACCCAAGAGCACACATGATTAATACTCCCCTCCTGGCCCCT
GATAATAATATGATTCACCTCTACCCTAGCAGAAACCAACCGAGCACCCTTTGACCTCACAGAAGGTGAA
TCGGAGCTTGTCTCTGGCTTCAATGTGGAATACGCGGGGGGACCCTTCGCCCTATTTTTCCTAGCAGAGT
ACACAAACATTATCATAATGAACACCCTCACCACAACTCTCTTTCTGGGGGCATACAACAACCCAAACAC
CCCAGAACTATATACCACCAATCTCGCAACCAAAACCCTCCTCCTCACCACAACATTCTTATGAATTCGG
GCCTCCTACCCCCGCTTCCGATACGATCAACTAATACACCTCCTATGAAAAAATTTCCTGCCCCTGACCC
TAGCCCTATGCATATGACACACAACCCTACCAACCACCACAGCCGCCACCCCTCCCCAAACCTAAGAAAT
ATGTCTGATAAAAGAGTTACTTTGATAGAGTAAAGCATAGAGGCCACAAACCCTCTTATTTCTAGGACTA
TAGGAATCGAACCTAACCCTAAGAACCCAAAAATCTTCGTGCCACCACACTACACCAAGTCCTAGTAAGG
TCAGCTAATTAAGCTACCGGGCCCATACCCCGGAAATGTCGGTTCATATCCCTCCCATACTAATAAACCC
CCTTGTCTCCACCACAATTATGTCAACAATGATCTTAGGGACAACCATCGTAATAACTAGCTCACACTGG
CTGATAGTGTGAATAGGCTTCGAAATAAACATACTAGCCGTCATCCCAATACTGACAAAGACCCACCACC
CACGCTCCACAGAAGCAGCCACCAAATACTTCCTCACCCAGACCACCGCATCCATGCTACTAATACTAGC
CGTAATCACCAACCTACTAGACTCCAACCAATGAACTACCACAAGTATAACCAACCCCACAGCCTCAACT
ATCCTAACCCTAGCCCTAGCAATAAAACTAGGCCTCTCCCCCTTCCACTTCTGAGTACCAGAAACCACCC
AAGGCATCCCTCTATTCCCCGGCCTAATCCTACTCACCTGACAAAAACTAGCCCCACTATCAGTCCTATA
TGACCTATACACCAACATCAACCCCAACCTATTACTCACATTATCTATCCTATCCATCCTAGTCGGCGGT
TGAGGAGGCCTCAACCAAACACAATTGCGCAAAATCATAGCCTATTCATCTATCGCCCACATAGGATGAA
TGACAGCCATCCTCATCTACAACCCCACCATAACTACCCTAAACCTATCAATCTATATTACACTAACTCT
CACAATGTTCCTGCTACTTATCTCCACAAAAACCACCACAACCCTATCCCTATCTCACATCTGAAACAAG
ACCCCCCTAATTACAACAATCGCCCTAACAACCCTCCTATCACTAGGAGGCCTTCCCCCCTTAACCGGCT
TCACACCCAAGTGAATAATTATTCAAGAACTAACAAAAAACAACAACATCATCCTCCCTACCATAATAAC
TATAACAGCCCTCCTCAACCTCTACTTCTACATGCGCCTAACCTACGCCACTTCCCTAACAATGCTCCCC
GCAGCAAACAACACCAAGACAAAATGACACCTTACAACCACAAAACAAACAACACACCTAGCCCCCCTAA
CCATCACCTCAACAATACTCCTACCACTAACACCCATACTATCAACCTTGCACTAGAAGCTTAGGTTAAC
CACAGACCGGGGGCCTTCAAAGCCCCAAGTAAATAACAACTATTTAGCTCCTGACTAGGGACTGCAAGAC
CCCGCCTTGCATCTTCTGAACGCAAATCAACCGCTTTTCTTAAGCTAAGCCCCTCCTAGATTGGTGGGCT
TCAACCCACGAAACTTTAGTTAACAGCTAAACACCCTAGTCAACTGGCTTCAATCTACTTCTCCCGCCGC
CAAGAAAAAAAAGGCGGGAGAAGCCCCGGCAGGATTGAAGCTGCTACTTTGAACTTGCAATTCAATATGC
TTAGCACCACAGGGCCTGGTAACAAGAAGACTCAACTCCTGTCTTTAGATTTACAGTCTAATGCCTACTC
GGCCATATTACCTATGTTCGTCACTCGTTGACTCTTCTCTACAAACCACAAAGACATCGGCACCCTCTAC
ATAATGTTCGGGGCCTGAGCTGGCATGGTGGGGACTGCACTCAGCCTGCTCATCCGGGCTGAGCTCGGCC
[truncated: 2,489,367 more chars]
