# Supplementary material for: Identification of blood-feeding sources in Panstrongylus, Psammolestes, Rhodnius and Triatoma using amplicon-based next-generation sequencing
Source: Parasit Vectors. 2020 Aug 31;13:434. doi: 10.1186/s13071-020-04310-z (PMC7457505; doi:10.1186/s13071-020-04310-z)
Supplement: Supplementary file 4 — Additional file 4: Figure S2. Relative abundance of reads corresponding to each triatomine species, regarding their division among the 15 arbitrary vertebrate groups. [file 13071_2020_4310_MOESM4_ESM.xlsx]

## Sheet: Hoja1
Amphibian +	Artiodactyl	Bat +	Canidae *	Dasypodidae +	Didelphidae +	Equidae *	Bird
Telmatobius sp.	Bos indicus *	Anoura caudifer	Canis lupus	Cabassous unicinctus	Chironectes minimus	Equus asinus	Cairina moschata
	Bos taurus *	Carollia perspicillata		Dasypus kappleri	Didelphis albiventris		Coccyzus americanus
	Bubalus bubalis	Desmodus rotundus		Dasypus novemcinctus	Didelphis marsupialis		Columba livia *
	Sus scrofa *	Rhinophylla pumilio		Euphractus sexcinctus	Metachirus nudicaudatus		Coturnix coturnix
		Sturnira tildae			Monodelphis brevicaudata		Eudromia elegans
		Tonatia saurophila			Philander opossum		Fregata magnificens
		Vampyrum spectrum					Gallus gallus *
							Meleagris gallopavo
							Melopsittacus undulatus
							Nothoprocta ornato
Felidae *	Human *	Non-human_primate +	Other mammal +	Procyonidae +	Rodent	Vermilingua +	Numida meleagris
Felis catus	Homo sapiens	Cebus albifrons	Choloepus didactylus	Potos flavus	Cavia porcellus	Cyclopes didactylus	Odontophorus capueira
			Oryctolagus cuniculus	Procyon lotor	Coendou melanurus	Myrmecophaga tridactyla	Odontophorus gujanensis
			Tapirus terrestris		Mus musculus *	Tamandua tetradactyla	Odontophorus speciosus
			Tremarctos ornatus		Octodon degus		Pelecanus occidentalis
					Rattus norvegicus *		Phalacrocorax brasilianus
					Rattus rattus *		Piculus chrysochloros
					Sciurus aestuans		Pterocnemia pennata
					Sciurus flammifer		Rhea americana
					Sciurus granatensis		Sula nebouxii
					Sciurus igniventris		Vultur gryphus
